# Supplementary material for: The use of genome-scale metabolic network reconstruction to predict fluxes and equilibrium composition of N-fixing versus C-fixing cells in a diazotrophic cyanobacterium, Trichodesmium erythraeum
Source: BMC Syst Biol. 2017 Jan 19;11:4. doi: 10.1186/s12918-016-0383-z (PMC5244712; doi:10.1186/s12918-016-0383-z)
Supplement: Additional file 2: — List of reactions and metabolites included in the model. This file contains the more readable format of the Genome scale reconstruction with a catalog of reactions in one tab and of metabolites in the other, supplemented by relevant information for both sets. (XLS 442 kb) [file 12918_2016_383_MOESM2_ESM.xls]

## Sheet: reactions
Rxn name	Rxn description	Gene-reaction association	Genes	Formula	Proteins	Subsystem	Reversible	LB	UB	Objective	Confidence Score	EC Number	Notes	References
biomass_12dgr				0.75011 m_12galc14[c] + 7.2696 m_12galc141[c] + 9.0202 m_12galc16[c] + 0.54426 m_12galc16_1[c] + 0.24291 m_12galc18[c] + 2.251 m_12galc18_1[c] + 1.0739 m_12galc18_2[c] + 0.58256 m_12galc18_3[c] -> m_12dgr[c]		Biomass	0	0	1000	0	1
biomass_carb	Carbohydrate Formation	BIOMASS	BIOMASS	1.748 m_glycogen[c] + 0.01531 m_udpg[c] -> m_carbohydrate[c]		Biomass	0	0	1000	0	1	BIOMASS
biomass		BIOMASS	BIOMASS	0.0099873 m_chlorophylla[c] + 0.026371 m_phye[c] + 0.008573 m_coa[c] + 0.45937 m_carbohydrate[c] + 0.002876 m_rna[c] + 0.0013917 m_dna[c] + 0.00021165 m_protein[c] + 0.003736 m_accoa[c] + 0.001715 m_amp[c] + 0.01592 m_nad[c] + 0.0005083 m_nadh[c] + 1.286e-05 m_nadp[c] + 0.0007349 m_nadph[c] + 0.001408 m_succoa[c] + 0.0038871 m_lipid[c] + 0.001076 m_metthf[c] + 0.001076 m_fthf[c] + 0.001041 m_fad[…		Biomass	0	0	1000	0	1
biomass_dgdgc		BIOMASS	BIOMASS	1.5471 m_dgdgc14[c] + 14.9939 m_dgdgc141[c] + 18.6045 m_dgdgc16[c] + 1.1226 m_dgdgc16_1[c] + 0.50101 m_dgdgc18[c] + 4.6428 m_dgdgc18_1[c] + 2.215 m_dgdgc18_2[c] + 1.2016 m_dgdgc18_3[c] -> m_dgdgc[c]		Biomass	0	0	1000	0	1
biomass_DNA	DNA Formation	BIOMASS	BIOMASS	100 m_atp[c] + 100 m_h2o[c] + 32.9283 m_datp[c] + 17.0717 m_dgtp[c] + 17.0717 m_dctp[c] + 32.9283 m_dttp[c] -> m_dna[c] + 100 m_adp[c] + 100 m_h[c] + 100 m_pi[c] + 100 m_ppi[c]		Biomass	0	0	1000	0	1
biomass_lipid		BIOMASS	BIOMASS	0.125 m_12dgr[c] + 0.606 m_dgdgc[c] + 0.166 m_sqdg[c] + 0.103 m_pg[c] -> m_lipid[c]		Biomass	0	0	1000	0	1
biomass_pgp		BIOMASS	BIOMASS	2.0547 m_pg_dt[c] + 19.9136 m_pg_dte[c] + 24.7088 m_pg_dh[c] + 1.4909 m_pg_dh9e[c] + 0.6654 m_pg_c36[c] + 6.1661 m_pg_do11e[c] + 2.9417 m_pg_dode[c] + 1.5958 m_pg_dote[c] -> m_pg[c]		Biomass	0	0	1000	0	1
biomass_protein		BIOMASS	BIOMASS	19970 m_h2o[c] + 5510 m_glntrna[c] + 659 m_glutrna[c] + 65 m_histrna[c] + 413 m_alatrna[c] + 208 m_argtrna[c] + 240 m_asntrna[c] + 660 m_asptrna[c] + 45 m_cystrna[c] + 434 m_glytrna[c] + 217 m_iletrna[c] + 274 m_leutrna[c] + 217 m_lystrna[c] + 92 m_mettrna[c] + 53 m_phetrna[c] + 129 m_protrna[c] + 260 m_sertrna[c] + 221 m_thrtrna[c] + 65 m_trptrna[c] + 89 m_tyrtrna[c] + 148 m_valtrna[c] + 19940 m…		Biomass	0	0	1000	0	1
biomass_rna		BIOMASS	BIOMASS	132.9283 m_atp[c] + 100 m_h2o[c] + 17.0717 m_gtp[c] + 32.9283 m_utp[c] + 17.0717 m_ctp[c] -> m_rna[c] + 100 m_adp[c] + 100 m_h[c] + 100 m_pi[c] + 100 m_ppi[c]		Biomass	0	0	1000	0	1
biomass_sqdg		BIOMASS	BIOMASS	1.2749 m_sqdg14[c] + 12.3556 m_sqdg141[c] + 15.3309 m_sqdg16[c] + 0.92504 m_sqdg16_1[c] + 0.41286 m_sqdg18[c] + 3.8258 m_sqdg18_1[c] + 1.8252 m_sqdg18_2[c] + 0.99013 m_sqdg18_3[c] -> m_sqdg[c]		Biomass	0	0	1000	0	1
CARB_EMMADH	erythro-methylmalate dehydrogenase	( Tery_4403 )	Tery_4403	m_nad[c] + m_emma[c] -> m_nadh[c] + m_akb[c] + m_co2[c]		Carbohydrate Metabolism	0	0	1000	0	2	1.1.1.85
CAR_dCoAKIN	ATP:dephospho-CoA 3'-phosphotransferase	( Tery_0362 )	Tery_0362	m_atp[c] + m_dpcoa[c] -> m_coa[c] + m_adp[c] + m_h[c]		Carrier Synthesis	0	0	1000	0	2	2.7.1.24
CDP_12DAIH	anteisoheptadecanoyl-phosphatidate cytidylyltransferase	( Tery_1291 )	Tery_1291	m_ctp[c] + m_12disohd_g3p[c] <=> m_cdp12diaisohdgly[c] + m_ppi[c]		CDP Synthesis	1	-1000	1000	0	2	2.7.7.41
CDP_12DDD	CDP-diacylglycerol synthetase (n-C12:0)	( Tery_1291 )	Tery_1291	m_ctp[c] + m_12ddd_g3p[c] <=> m_ppi[c] + m_cdp12dddgly[c]		CDP Synthesis	1	-1000	1000	0	2	2.7.7.41
CDP_12DHD	CDP-diacylglycerol synthetase (n-C16:0)	( Tery_1291 )	Tery_1291	m_ctp[c] + m_12dhd_gly3p[c] <=> m_cdp12dhdgly[c] + m_ppi[c]		CDP Synthesis	1	-1000	1000	0	2	2.7.7.41
CDP_12DHX9E	CDP-diacylglycerol synthetase (n-C16:1)	( Tery_1291 )	Tery_1291	m_ctp[c] + m_12dhd9e_g3p[c] <=> m_ppi[c] + m_cdp_12_dihex9egly[c]		CDP Synthesis	1	-1000	1000	0	2	2.7.7.41
CDP_12DHXD	isohexadecanoyl-phosphatidate cytidylyltransferase	( Tery_1291 )	Tery_1291	m_ctp[c] + m_12disohd_g3p[c] <=> m_cdp12disohdgly[c] + m_ppi[c]		CDP Synthesis	1	-1000	1000	0	2	2.7.7.41
CDP_12DIPD	anteisopentadecanoyl-phosphatidate cytidylyltransferase	( Tery_1291 )	Tery_1291	m_h[c] + m_ctp[c] + m_1_2_dipd_g3p[c] -> m_ppi[c] + m_cdp_1_2_dipdgly[c]		CDP Synthesis	0	0	1000	0	2	2.7.7.41
CDP_12DISOHD	isoheptadecanoyl-phosphatidate cytidylyltransferase	( Tery_1291 )	Tery_1291	m_ctp[c] + m_12_dihd_g3p[c] <=> m_cdp12disohdgly[c] + m_ppi[c]		CDP Synthesis	1	-1000	1000	0	2	2.7.7.41
CDP_12DITD	isotetradecanoyl-phosphatidate cytidylyltransferase	( Tery_1291 )	Tery_1291	m_ctp[c] + m_1_2_ditd_g3p[c] <=> m_ppi[c] + m_cdp12disotdgly[c]		CDP Synthesis	1	-1000	1000	0	2	2.7.7.41
CDP_12DOD	CDP-diacylglycerol synthetase (n-C18:0)	( Tery_1291 )	Tery_1291	m_ctp[c] + m_dodg3p[c] <=> m_cdp_12_dodgly[c] + m_ppi[c]		CDP Synthesis	1	-1000	1000	0	2	2.7.7.41
CDP_12DOD11E	CDP-diacylglycerol synthetase (n-C18:1)	( Tery_1291 )	Tery_1291	m_ctp[c] + m_12dod11e_gly3p[c] <=> m_cdp12dod11egly[c] + m_ppi[c]		CDP Synthesis	1	-1000	1000	0	2	2.7.7.41
CDP_12DPDG	isopentadecanoyl-phosphatidate cytidylyltransferase	( Tery_1291 )	Tery_1291	m_ctp[c] + m_12disopdg3p[c] <=> m_ppi[c] + m_cdp12dpdg[c]		CDP Synthesis	1	-1000	1000	0	2	2.7.7.41
CDP_12DTD	CDP-diacylglycerol synthetase (n-C14:0)	( Tery_1291 )	Tery_1291	m_ctp[c] + m_12dtdg3p[c] <=> m_ppi[c] + m_cdp12dtdgly[c]		CDP Synthesis	1	-1000	1000	0	2	2.7.7.41
CDP_12DTDE	CDP-diacylglycerol synthetase (n-C14:1)	( Tery_1291 )	Tery_1291	m_ctp[c] + m_12dtdeg3p[c] <=> m_ppi[c] + m_cdp12dtdegly[c]		CDP Synthesis	1	-1000	1000	0	2	2.7.7.41
CDP_12DTD7E	CDP-diacylglycerol synthetase (n-C14:1)	( Tery_1291 )	Tery_1291	m_ctp[c] + m_1_2_dtd7e_g3p[c] <=> m_ppi[c] + m_cdp12dtd7egly[c]		CDP Synthesis	1	-1000	1000	0	2	2.7.7.41
CDP_NDG3POR	sn-Glycerol-3-phosphate:NADP+ 2-oxidoreductase	( Tery_1811 )	Tery_1811	m_nadp[c] + m_3pg[c] <=> m_nadph[c] + m_h[c] + m_dhap[c]		CDP Synthesis	1	-1000	1000	0	2	1.1.1.261 or 1.1.1.94
CFIX_CDH	Carbonic acid hydro-lyase	( Tery_3849 )	Tery_3849	m_h[c] + m_hco3[c] <=> m_h2o[c] + m_co2[c]		Carbon Fixation	1	-1000	1000	0	2	4.2.1.1
CFIX_F16BA	Sedoheptulose 1,7-bisphosphate D-glyceraldehyde-3-phosphate-lyase	( Tery_4099 )	Tery_4099	m_s17p[c] <=> m_dhap[c] + m_e4p[c]		Carbon Fixation	1	-1000	1000	0	2	4.1.2.13
CFIX_glpX	Sedoheptulose 1,7-bisphosphate 1-phosphohydrolase	( Tery_0948 )	Tery_0948	m_h2o[c] + m_s17p[c] -> m_pi[c] + m_s7p[c]		Carbon Fixation	0	0	1000	0	2	3.1.3.11 and 3.1.3.37
CFIX_PEPCX	Orthophosphate:oxaloacetate carboxyl-lyase (phosphorylating)	( Tery_0836 )	Tery_0836	m_hco3[c] + m_pep[c] -> m_pi[c] + m_oaa[c]		Carbon Fixation	0	0	1000	0	2	4.1.1.31
CFIX_R5PIA	D-Ribose-5-phosphate ketol-isomerase	( Tery_2528 )	Tery_2528	m_r5p[c] <=> m_ru5p[c]		Carbon Fixation	1	-1000	1000	0	2	5.3.1.6
CFIX_rbcL	D-Ribulose 1,5-bisphosphate carboxy-lyase (dimerizing)	(Tery_1574 ) and ( Tery_4410 or Tery_4408 ) and ( Tery_4410)	Tery_1574 Tery_4408 Tery_4410	m_h2o[c] + m_co2[c] + m_RuBP[c] -> 2 m_h[c] + 2 m_gp[c]		Carbon Fixation	0	0	1000	0	2	4.1.1.39
CFIX_RL3EPI	D-Ribulose-5-phosphate 3-epimerase	( Tery_2606 )	Tery_2606	m_ru5p[c] <=> m_x5p[c]		Carbon Fixation	1	-1000	1000	0	2	5.1.3.1
CFIX_RuBisCo	ATP:D-ribulose-5-phosphate 1-phosphotransferase	( Tery_1845 or Tery_3654 )	Tery_1845 Tery_3654	m_atp[c] + m_ru5p[c] -> m_adp[c] + m_h[c] + m_RuBP[c]		Carbon Fixation	0	0	1000	0	1	2.7.1.19
CFIX_TAGSFE	Sedoheptulose-7-phosphate:D-glyceraldehyde-3-phosphate	( Tery_0283 or Tery_0519 or Tery_0683 )	Tery_0283 Tery_0519 Tery_0683	m_s7p[c] + m_gap[c] <=> m_e4p[c] + m_f6p[c]		Carbon Fixation	1	-1000	1000	0	1	2.2.1.2
CFIX_TK_FGXE	D-Fructose 6-phosphate:D-glyceraldehyde-3-phosphate glycolaldehyde	( Tery_0721 or Tery_0450 )	Tery_0450 Tery_0721	m_gap[c] + m_f6p[c] <=> m_e4p[c] + m_x5p[c]		Carbon Fixation	1	-1000	1000	0	2	2.2.1.1
CFIX_TKGSXR	Sedoheptulose-7-phosphate:D-glyceraldehyde-3-phosphate	( Tery_0721 or Tery_0450 )	Tery_0450 Tery_0721	m_s7p[c] + m_gap[c] <=> m_r5p[c] + m_x5p[c]		Carbon Fixation	1	-1000	1000	0	2	2.2.1.1
SM_SHGD	S-hydroxymethylglutathione dehydrogenase	( Tery_2840 )	Tery_2840	m_nad[c] + m_shngthrd[c] <=> m_nadh[c] + m_fglth[c]		Small Molecule Metabolism	1	-1000	1000	0	2	( 1.1.1.284 or 1.1.1.1 )
CAR_6HXMDHOP	2-Amino-4-hydroxy-6-(D-erythro-1,2,3-trihydroxypropyl)-7,8-	( Tery_0687 )	Tery_0687	m_dhn[c] -> m_gald[c] + m_6hxm_dhop[c]		Carrier Synthesis	0	0	1000	0	1	( 4.1.2.25 or 5.1.88.8 )
CAR_ACOBAMP1	adenosylcobyric acid:(R)-1-aminopropan-2-yl phosphate ligase	( Tery_1861 )	Tery_1861	m_atp[c] + m_r_1amprop2_pi[c] + m_adncob_a[c] -> m_adp[c] + m_h[c] + m_pi[c] + m_a_cobam_p[c]		Carrier Synthesis	0	0	1000	0	2	6.3.1.10
CAR_ACOBAMP2	adenosylcobyric acid:(R)-1-aminopropan-2-ol ligase (ADP-forming)	( Tery_1861 )	Tery_1861	m_atp[c] + m_adncob_a[c] + m_1aprop2[c] -> m_adp[c] + m_h[c] + m_pi[c] + m_adn_cobam[c]		Carrier Synthesis	0	0	1000	0	2	6.3.1.10
CAR_COB2AM	ATP:cob(I)yrinic acid-a,c-diamide Cobeta-adenosyltransferase	( Tery_0786 ) and ( Tery_2088 ) and ( Tery_4685 )	Tery_0786 Tery_2088 Tery_4685	m_atp[c] + m_cob_amam[c] -> m_pppi[c] + m_adn_cob_amam[c]		Carrier Synthesis	0	0	1000	0	2	2.5.1.17
CAR_COBAM	ATP:cobinamide Cobeta-adenosyltransferase	( Tery_0786 ) and ( Tery_0786 ) and ( Tery_2088 )	Tery_0786 Tery_2088	m_atp[c] + m_cobam[c] <=> m_adn_cobam[c] + m_pppi[c]		Carrier Synthesis	1	-1000	1000	0	2	2.5.1.17
CAR_COBASYN	adenosylcobyric acid synthase (glutamine-hydrolysing)	( Tery_3957 )	Tery_3957	4 m_atp[c] + 4 m_h2o[c] + m_adn_cob_amam[c] + 4 m_gln[c] -> 4 m_adp[c] + 4 m_h[c] + 4 m_pi[c] + m_adncob_a[c] + 4 m_glu[c]		Carrier Synthesis	0	0	1000	0	2	6.3.5.10
CAR_COBIISYN	Cobyrinic Acid a,c-diamide synthase	( Tery_0143 or Tery_0517 )	Tery_0143 Tery_0517	2 m_atp[c] + 2 m_h2o[c] + 2 m_gln[c] + m_cobyrinate[c] -> 2 m_adp[c] + 2 m_h[c] + 2 m_pi[c] + 2 m_glu[c] + m_co2_diam[c]		Carrier Synthesis	0	0	1000	0	2	6.3.5.11
CAR_cobyrinate	precorrin-8X methylmutase	( Tery_1670 ) and ( Tery_3745 )	Tery_1670 Tery_3745	m_co_p8[c] -> m_h[c] + m_cobyrinate[c]		Carrier Synthesis	0	0	1000	0	2	5.4.99.60
CAR_coprecor2	sirohydrochlorin cobalt-lyase	Tery_4741	Tery_4741	m_cobalt2[c] + m_pc2[c] -> m_h[c] + m_co_precor2[c]		Carrier Synthesis	0	0	1000	0	2	4.99.1.3
CAR_coprecor5b		( Tery_4366 )	Tery_4366	m_h2o[c] + m_co_precor5[c] -> m_h[c] + m_acal[c] + m_co_precor5b[c]		Carrier Synthesis	0	0	1000	0	2	3.7.1.12
CAR_coprecor6	Cobalt-precorrin-6A synthase	( Tery_0905 )	Tery_0905	m_co_precor5b[c] + m_sam[c] -> m_sah[c] + m_co_precor6[c]		Carrier Synthesis	0	0	1000	0	2	2.1.1.195
CAR_coprecor7		( Tery_1288 )	Tery_1288	m_h[c] + m_sam[c] + m_co_precor6b[c] -> m_co2[c] + m_sah[c] + m_co_precor7[c]		Carrier Synthesis	0	0	1000	0	2	2.1.1.196
CAR_coprecor8		Tery_0210	Tery_0210	m_sam[c] + m_co_precor7[c] -> m_co_p8[c] + m_sah[c]		Carrier Synthesis	0	0	1000	0	2	2.1.1.289
CAR_DHN	Dihydroneopterin monophosphate dephosphorylase	( Tery_1519 )	Tery_1519	m_h2o[c] + m_dhpp[c] -> m_pi[c] + m_dhn[c]		Carrier Synthesis	0	0	1000	0	1	3.6.1.1		BLAST
CAR_DHPP	Dihydroneopterin triphosphate pyrophosphatase	( Tery_1519 )	Tery_1519	m_h2o[c] + m_78_dhp3ppp[c] -> m_h[c] + m_ppi[c] + m_dhpp[c]		Carrier Synthesis	0	0	1000	0	2	3.6.1.1		BLAST
CAR_DHPSYN	dihydropteroate synthase	( Tery_0697 or Tery_0699 or Tery_1381 )	Tery_0697 Tery_0699 Tery_1381	m_abee[c] + m_6hxdhp_pp[c] -> m_ppi[c] + m_dihydropteroate[c]		Carrier Synthesis	0	0	1000	0	2	2.5.1.15
CAR_DHPSYN2	dihydropteroate synthase	( Tery_0697 or Tery_0699 or Tery_1381 )	Tery_0697 Tery_0699 Tery_1381	m_6hxm_dhop[c] + m_abee[c] -> m_h2o[c] + m_dihydropteroate[c]		Carrier Synthesis	0	0	1000	0	2	2.5.1.15
CAR_6HXDHPP	2-amino-4-hydroxy-6-hydroxymethyldihydropteridine pyorophosphokinase	( Tery_0688 )	Tery_0688	m_atp[c] + m_6hxm_dhop[c] -> m_amp[c] + m_h[c] + m_6hxdhp_pp[c]		Carrier Synthesis	0	0	1000	0	2	2.7.6.3
CAR_FOSYN	FO synthase	( Tery_0173 ) and ( Tery_2116 )	Tery_0173 Tery_2116	m_h2o[c] + 2 m_sam[c] + m_raau[c] + m_p_hxphpyr[c] -> 3 m_h[c] + m_fo[c] + 2 m_5dadn[c] + 2 m_met[c] + m_oxalate[c] + m_nh4[c]		Carrier Synthesis	0	0	1000	0	2	2.5.1.77
CAR_hbyr	Precorrin 8X 11,12-methylmutase	( Tery_1670 or Tery_3745 )	Tery_1670 Tery_3745	m_h[c] + m_precor8[c] -> m_h_byr[c]		Carrier Synthesis	0	0	1000	0	1	5.4.99.61
CAR_MenE	O-Succinylbenzoate:CoA ligase (AMP-forming)	( Tery_4067 )	Tery_4067	m_coa[c] + m_atp[c] + m_sucbenz[c] -> m_amp[c] + m_ppi[c] + m_sucbenz_coa[c]		Carrier Synthesis	0	0	1000	0	2	6.2.1.26
CAR_PPANTAT	ATP:pantetheine-4'-phosphate adenylyltransferase	( Tery_1572 )	Tery_1572	m_atp[c] + m_h[c] + m_ppnte[c] <=> m_ppi[c] + m_dpcoa[c]		Carrier Synthesis	1	-1000	1000	0	2	2.7.7.3
CAR_PPNTES	N-[(R)-4'-Phosphopantothenoyl]-L-cysteine carboxy-lyase	( Tery_2643 )	Tery_2643	m_h[c] + m_4ppncys[c] -> m_co2[c] + m_ppnte[c]		Carrier Synthesis	0	0	1000	0	2	4.1.1.36
CAR_SELP	ATP:selenide, water phosphotransferase	( Tery_4785 )	Tery_4785	m_atp[c] + m_h2o[c] + m_selenide[c] -> m_amp[c] + m_pi[c] + m_selp[c]		Carrier Synthesis	0	0	1000	0	2	2.7.9.3
CAR_SHCHC	2-succinyl-6-hydroxy-2,4-cyclohexadiene-1-carboxylate synthase	( Tery_4069 )	Tery_4069	m_2_suc5epyr6ho3ch1cx[c] -> m_pyr[c] + m_shchc[c]		Carrier Synthesis	0	0	1000	0	1	4.2.99.20
CAR_UPRG	Hydroxymethylbilane hydro-lyase(cyclizing)	( Tery_3325 )	Tery_3325	m_hmb[c] -> m_h2o[c] + m_uprg[c]		Carrier Synthesis	0	0	1000	0	2	4.2.1.75
CYS_CYSSYN	O3-Acetyl-L-serine acetate-lyase (adding hydrogen sulfide)	( Tery_4742 ) and ( Tery_1235 )	Tery_1235 Tery_4742	m_acser[c] + m_h2s[c] -> m_h[c] + m_ac[c] + m_cys[c]		Cysteine Metabolism	0	0	1000	0	2	( 2.5.1.47 and 4.2.99.8 or 2.5.1.65 and 4.2.99.8 )
EN_AKIN	ATP:AMP phosphotransferase	( Tery_2993 )	Tery_2993	m_amp[c] + m_atp[c] -> 2 m_adp[c]		Energy	0	0	1000	0	2	2.7.4.3
EN_ATP	ATP phosphohydrolase (protein-secreting)	( Tery_2554 )	Tery_2554	m_atp[c] + m_h2o[c] -> m_adp[c] + m_h[c] + m_pi[c]		Energy	0	1.5	1.5	0	1	|3.6.1.3|3.6.1.5|3.6.1.8|3.6.1.15|3.6.3.1|3.6.3.2|3.6.3.3|3.6.3.4|3.6.3.5|3.6.3.6|3.6.3.7|3.6.3.8|3.6.3.9|3.6.3.10|3.6.3.11|3.6.3.12|3.6.3.14|3.6.3.15|3.6.3.16|3.6.3.17|3.6.3.18|3.6.3.19|3.6.3.20|3.6.3.21|3.6.3.22|3.6.3.23|3.6.3.24|3.6.3.25|3.6.3.26|3.6.3.27|3.6.3.28|3.6.3.29|3.6.3.30|3.6.3.31|3.6.3.32|3.6.3.33|3.6.3.34|3.6.3.35|3.6.3.36|3.6.3.37|3.6.3.38|3.6.3.39|3.6.3.40|3.6.3.41|3.6.3.42|3.6.3…
EN_ATP_syn	ATP synthase (four protons for one ATP)	( Tery_2205 ) and ( Tery_2198 ) and ( Tery_2199 ) and ( Tery_2200 ) and ( Tery_2201 ) and ( Tery_2202 ) and ( Tery_2203 ) and ( Tery_2204 )	Tery_2198 Tery_2199 Tery_2200 Tery_2201 Tery_2202 Tery_2203 Tery_2204 Tery_2205	m_adp[c] + m_pi[c] + 4 m_h[e] <=> m_atp[c] + m_h2o[c] + 3 m_h[c]		Energy	1	-1000	1000	0	2	3.6.3.14
EN_cAMP	ATP pyrophosphate-lyase (cyclizing)	( Tery_0400 or Tery_0647 or Tery_1986 or Tery_2731 or Tery_2857 or Tery_3155 or Tery_3999 or Tery_4585 )	Tery_0400 Tery_0647 Tery_1986 Tery_2731 Tery_2857 Tery_3155 Tery_3999 Tery_4585	m_atp[c] -> m_ppi[c] + m_camp[c]		Energy	0	0	1000	0	2	4.6.1.1
CAR_CoAcRED	cob(II)yrinic acid-a,c-diamide:FMN oxidoreductase	( Tery_4461 )	Tery_4461	2 m_co2_diam[c] + m_fmnh2[c] -> 3 m_h[c] + 2 m_cob_amam[c] + m_fmn[c]		Carrier Synthesis	0	0	1000	0	1	1.16.8.1
EN_DMQNP	2-Octaprenyl-3-methyl-6-methoxy-1,4-benzoquinone ,NADPH2:oxygen	Tery_2587	Tery_2587	m_nadph[c] + m_o2[c] + m_2opre3m6mx14benzquon[c] -> m_nadp[c] + m_h2o[c] + m_2op3m5h6mbq[c]		Energy	0	0	1000	0	2	1.14.13.-
EN_FADPQ	Plastoquinone reduction			m_pq9[c] + m_fadh2[c] -> m_fad[c] + m_h[c] + m_pq9h2[c]		Energy	0	0	1000	0	1
EN_FEDH2	Hydrogen Reduction	( Tery_3368 ) and ( Tery_3369 )	Tery_3368 Tery_3369	2 m_ox_fedox[c] + m_h2[c] -> 2 m_h[c] + 2 m_red_fedox[c]		Energy	0	0	1000	0	2	1.12.99.6
EN_FMNRED	FMNH2:NAD+ oxidoreductase	( Tery_3252 )	Tery_3252	m_nadh[c] + 2 m_h[c] + m_fmn[c] -> m_nad[c] + m_fmnh2[c]		Energy	0	0	1000	0	1	1.5.1.38
EN_FMNREDP	FMNH2:NADP+ oxidoreductase	( Tery_3252 )	Tery_3252	m_nadph[c] + 2 m_h[c] + m_fmn[c] -> m_nadp[c] + m_fmnh2[c]		Energy	0	0	1000	0	1	1.5.1.38
EN_NAD	NADPH:NAD+ oxidoreductase (B-specific)	( Tery_4703 ) and ( Tery_4704 or Tery_4703 ) and ( Tery_4705 )	Tery_4703 Tery_4704 Tery_4705	m_nad[c] + m_nadph[c] -> m_nadh[c] + m_nadp[c]		Energy	0	0	1000	0	2	1.6.1.2
EN_NADHPQ9H	NADH dehydrogenase plastoquinone 4 protons	( Tery_2062 ) and ( Tery_3661 ) and ( Tery_4096 )	Tery_2062 Tery_3661 Tery_4096	m_nadh[c] + 5 m_h[c] + m_pq9[c] -> m_nad[c] + m_pq9h2[c] + 4 m_h[e]		Energy	0	0	1000	0	2	1.6.99.3
EN_NADTH	NAD(P) transhydrogenase			m_nadh[c] + m_nadp[c] + 2 m_h[e] -> m_nad[c] + m_nadph[c] + 2 m_h[c]		Energy	0	0	1000	0	1	1.6.1.1
EN_OROPQ9	dihydroorotic acid (menaquinone-8)	Tery_2007	Tery_2007	m_pq9[c] + m_doroa[c] -> m_pq9h2[c] + m_orotate[c]		Energy	0	0	1000	0	2	1.3.98.1
EN_p_pp	Pyrophosphate phosphohydrolase	( Tery_1519 )	Tery_1519	m_h2o[c] + m_ppi[c] -> m_h[c] + 2 m_pi[c]		Energy	0	0	1000	0	2	3.6.1.1
EN_ppnK	ATP:NAD+ 2'-phosphotransferase	( Tery_1770 or Tery_3163 )	Tery_1770 Tery_3163	m_nad[c] + m_atp[c] -> m_nadp[c] + m_adp[c] + m_h[c]		Energy	0	0	1000	0	1	2.7.1.23
EN_pppi	exopolyphosphorylase: triphosphate	( Tery_1774 ) and ( Tery_2384 ) and ( Tery_3481 )	Tery_1774 Tery_2384 Tery_3481	m_h2o[c] + m_pppi[c] -> m_pi[c] + m_ppi[c]		Energy	0	0	1000	0	2	3.6.1.11
EN_FADPRO		( Tery_4908 )	Tery_4908	m_fad[c] + m_pro[c] -> m_fadh2[c] + m_p5c[c]		Energy	0	0	1000	0	2	1.5.1.2
CAR_surE	Stationary Phase Survival Protein	( Tery_1774 ) and ( Tery_2384 ) and ( Tery_3481 )	Tery_1774 Tery_2384 Tery_3481	m_h2o[c] + m_nmn[c] <=> m_pi[c] + m_rnam[c]		Carrier Synthesis	1	-1000	1000	0	2	3.1.3.5
EN_TRDR	TRDR	( Tery_1699 )	Tery_1699	m_nadph[c] + m_h[c] + m_trdox[c] -> m_nadp[c] + m_trdrd[c]		Energy	0	0	1000	0	2	1.8.1.9
EN_TRDRF	TRDRF	( Tery_1567 ) and ( Tery_1949 )	Tery_1567 Tery_1949	2 m_ox_fedox[c] + m_trdrd[c] -> 2 m_h[c] + 2 m_red_fedox[c] + m_trdox[c]		Energy	0	0	1000	0	2	1.8.7.2
CAR_14dhx_nth	O-Succinylbenzoyl-CoA 1,4-dihydroxy-2-naphthoate-lyase	( Tery_4064 )	Tery_4064	m_h2o[c] + m_14dhnap[c] -> m_coa[c] + m_h[c] + m_14dhx_nth[c]		Carrier Synthesis	0	0	1000	0	2	3.1.2.28
CAR_14dih2ncoa	rxn05024	( Tery_4088 )	Tery_4088	m_h[c] + m_sucbenz_coa[c] -> m_h2o[c] + m_14dhnap[c]		Carrier Synthesis	0	0	1000	0	2	4.1.3.36
CAR_3DHQDH	3-Dehydroquinate hydro-lyase	( Tery_2664 )	Tery_2664	m_5dqt[c] <=> m_h2o[c] + m_3dhshk[c]		Carrier Synthesis	1	-1000	1000	0	1	4.2.1.10
CAR_AMDCHL	4-amino-4-deoxychorismate pyruvate-lyase	Tery_4376	Tery_4376	m_adc[c] -> m_h[c] + m_abee[c] + m_pyr[c]		Carrier Synthesis	0	0	1000	0	2	4.1.3.38
CAR_aroB	2-Dehydro-3-deoxy-D-arabino-heptonate 7-phosphate phosphate-lyase	( Tery_2977 ) and ( Tery_5008 )	Tery_2977 Tery_5008	m_dahp[c] -> m_pi[c] + m_5dqt[c]		Carrier Synthesis	0	0	1000	0	2	|4.2.3.4|4.6.1.3|
CAR_AUDA	5-amino-6-(5-phosphoribitylamino)uracil:NADP+ 1'-oxidoreductase	( Tery_1661 )	Tery_1661	m_nadph[c] + m_h[c] + m_a6rp5p[c] -> m_nadp[c] + m_a6rp5p2[c]		Carrier Synthesis	0	0	1000	0	2	1.1.1.193
CAR_CHORSYN	5-O-(1-Carboxyvinyl)-3-phosphoshikimate phosphate-lyase	( Tery_2866 )	Tery_2866	m_3psme[c] -> m_pi[c] + m_chor[c]		Carrier Synthesis	0	0	1000	0	2	4.2.3.5
CAR_copreco3	S-adenosyl-L-methionine:cobalt-factor-II C20-methyltransferase	( Tery_0768 )	Tery_0768	m_co_precor2[c] + m_sam[c] -> m_sah[c] + m_co_precor3[c]		Carrier Synthesis	0	0	1000	0	2	2.1.1.151
CAR_coprecor4	precorrin-3B C17-methyltransferase	( Tery_4366 )	Tery_4366	m_sam[c] + m_co_precor3[c] -> m_sah[c] + m_co_precor4[c]		Carrier Synthesis	0	0	1000	0	2	2.1.1.131
CAR_coprecor5	cobalt-precorrin-4 methyltransferase	( Tery_1552 )	Tery_1552	m_sam[c] + m_co_precor4[c] -> m_h[c] + m_co_precor5[c] + m_sah[c]		Carrier Synthesis	0	0	1000	0	2	2.1.1.133
CAR_coprecor6b	precorrin-6A reductase	( Tery_2739 )	Tery_2739	m_nadph[c] + m_co_precor6[c] -> m_nadp[c] + m_co_precor6b[c]		Carrier Synthesis	0	0	1000	0	1	1.3.1.54
CAR_FMNAT	ATP:FMN adenylyltransferase	( Tery_1864 )	Tery_1864	m_atp[c] + m_h[c] + m_fmn[c] -> m_fad[c] + m_ppi[c]		Carrier Synthesis	0	0	1000	0	2	2.7.7.2
CAR_folE	GTP 7,8-8,9-dihydrolase	( Tery_0969 or Tery_4616 )	Tery_0969 Tery_4616	m_h2o[c] + m_gtp[c] -> m_h[c] + m_78_dhp3ppp[c] + m_for[c]		Carrier Synthesis	0	0	1000	0	2	3.5.4.16
CAR_FOLH	10-formyl-tetrahydrofolate hydrolysis	( Tery_3318 )	Tery_3318	m_fthf[c] + m_h2o[c] -> m_h[c] + m_for[c] + m_thf[c]		Carrier Synthesis	0	0	1000	0	2	3.5.1.10
CAR_GSHRED	glutathione:NADP+ oxidoreductase	( Tery_4747 )	Tery_4747	m_nadph[c] + m_h[c] + m_gssg[c] -> m_nadp[c] + 2 m_gth[c]		Carrier Synthesis	0	0	1000	0	2	1.8.1.7
CAR_GSHREDN	glutathione: glutaredox	( Tery_2440 )	Tery_2440	2 m_gth[c] + m_ogt[c] -> m_gssg[c] + m_rgt[c]		Carrier Synthesis	0	0	1000	0	2	1.8.4.-
CAR_GTPMoaA	GTP 7,8-8,9-dihydrolase (pyrophosphate-forming)	( Tery_4462 )	Tery_4462	3 m_h2o[c] + m_gtp[c] -> 2 m_h[c] + m_ppi[c] + m_for[c] + m_darp[c]		Carrier Synthesis	0	0	1000	0	2	3.5.4.25
CAR_M1PGT	GDP:D-mannose-1-phosphate guanylyltransferase	( Tery_1856 )	Tery_1856	m_h[c] + m_gdp[c] + m_man1p[c] <=> m_pi[c] + m_gdpman[c]		Carrier Synthesis	1	-1000	1000	0	2	2.7.7.22
CAR_MTHFOR	5,10-methylenetetrahydrofolate:NADP+ oxidoreductase	( Tery_4172 )	Tery_4172	m_nadp[c] + m_metthf[c] <=> m_nadph[c] + m_methf[c]		Carrier Synthesis	1	-1000	1000	0	2	1.5.1.5
CAR_nadE	Deamino-NAD+:Ammonium ligase (AMP-forming)	( Tery_1984 )	Tery_1984	m_atp[c] + m_nh4[c] + m_deamido_nad[c] -> m_amp[c] + m_nad[c] + m_h[c] + m_ppi[c]		Carrier Synthesis	0	0	1000	0	2	6.3.1.5
CAR_NICAMD	Nicotinamidase	( Tery_1350 )	Tery_1350	m_h2o[c] + m_ncam[c] -> m_nh4[c] + m_niacin[c]		Carrier Synthesis	0	0	1000	0	2	3.5.1.4
CAR_NICPRT	Nicotinate D-ribonucleotide:pyrophosphate phosphoribosyltransferase	( Tery_0318 )	Tery_0318	m_atp[c] + m_h2o[c] + m_niacin[c] + m_prpp[c] -> m_adp[c] + m_pi[c] + m_ppi[c] + m_namn[c]		Carrier Synthesis	0	0	1000	0	2	6.3.4.21
CAR_NNPP	Nicotinate-nucleotide:pyrophosphate phosphoribosyltransferase	( Tery_4352 )	Tery_4352	2 m_h[c] + m_prpp[c] + m_quolate[c] -> m_ppi[c] + m_co2[c] + m_namn[c]		Carrier Synthesis	0	0	1000	0	2	2.4.2.19
CAR_OROMQ8	dihydroorotic acid (menaquinone-8)	( Tery_2007 )	Tery_2007	m_doroa[c] + m_mk8[c] -> m_orotate[c] + m_mq8[c]		Carrier Synthesis	0	0	1000	0	2	1.3.3.1
CAR_OROU8	dihydoorotic acid dehydrogenase (quinone8)	( Tery_2007 )	Tery_2007	m_doroa[c] + m_ubiquon8[c] -> m_orotate[c] + m_uquol8[c]		Carrier Synthesis	0	0	1000	0	2	1.3.3.1
CAR_precor3a	S-Adenosyl-L-methionine:precorrin-4 C20-methyltransferase	( Tery_0768 )	Tery_0768	m_sam[c] + m_precor2[c] -> m_h[c] + m_sah[c] + m_precor3a[c]		Carrier Synthesis	0	0	1000	0	2	2.1.1.130
CAR_precor4	S-Adenosyl-L-methionine:precorrin-3B C17-methyltransferase	( Tery_4366 )	Tery_4366	m_sam[c] + m_precor_3b[c] -> 2 m_h[c] + m_sah[c] + m_precor4[c]		Carrier Synthesis	0	0	1000	0	2	2.1.1.131
CAR_precor5	S-adenosyl-L-methionine:precorrin-4 C11 methyltransferase	( Tery_1552 )	Tery_1552	m_sam[c] + m_precor4[c] -> m_h[c] + m_sah[c] + m_precor5[c]		Carrier Synthesis	0	0	1000	0	2	2.1.1.133
CAR_precor6	precorrin-6Y:NADP+ oxidoreductase	( Tery_2739 )	Tery_2739	m_nadph[c] + m_h[c] + m_precor6a[c] -> m_nadp[c] + m_precor6b[c]		Carrier Synthesis	0	0	1000	0	2	1.3.1.54
CAR_precor8	S-Adenosyl-L-methionine:1-precorrin-6Y C5,15-methyltransferase	( Tery_0210 )	Tery_0210	2 m_sam[c] + m_precor6b[c] -> m_h[c] + m_co2[c] + 2 m_sah[c] + m_precor8[c]		Carrier Synthesis	0	0	1000	0	2	2.1.1.132
CAR_PRPPK	ATP:D-ribose-5-phosphate pyrophosphotransferase	( Tery_0597 )	Tery_0597	m_atp[c] + m_r5p[c] <=> m_amp[c] + m_h[c] + m_prpp[c]		Carrier Synthesis	1	-1000	1000	0	1	2.7.6.1
CAR_RIB5PT	ATP:riboflavin 5'-phosphotransferase	( Tery_1864 )	Tery_1864	m_atp[c] + m_riboflav[c] -> m_adp[c] + m_h[c] + m_fmn[c]		Carrier Synthesis	0	0	1000	0	2	2.7.1.26
CAR_ribH	6,7-Dimethyl-8-(1-D-ribityl)lumazine:6,7-dimethyl-8-(1-D-ribityl)	( Tery_1435 ) and ( Tery_2569 )	Tery_1435 Tery_2569	2 m_d8rl[c] -> m_raau[c] + m_riboflav[c]		Carrier Synthesis	0	0	1000	0	2	2.5.1.9
CAR_SFGH	S-formylglutathione hydrolase	( Tery_2838 )	Tery_2838	m_h2o[c] + m_fglth[c] <=> m_h[c] + m_for[c] + m_gth[c]		Carrier Synthesis	1	-1000	1000	0	2	3.1.2.12
CAR_THFOR	5,6,7,8-Tetrahydrofolate:NADP+ oxidoreductase			m_nadph[c] + m_h[c] + m_dhf[c] <=> m_nadp[c] + m_thf[c]		Carrier Synthesis	1	-1000	1000	0	1	1.5.1.3
CAR_ubiE	3-demethylubiquinone-9 3-o-methyltransferase	ubiE	ubiE	m_sam[c] + m_2op3m5h6mbq[c] -> m_h[c] + m_sah[c] + m_ubiquon8[c]		Carrier Synthesis	0	0	1000	0	1	2.1.1.64
CAR_ubiE2	S-adenosylmethione:2-demethylmenaquinone methyltransferase	ubiE	ubiE	m_sam[c] + m_2_demmqui8[c] -> m_h[c] + m_sah[c] + m_mq8[c]		Carrier Synthesis	0	0	1000	0	1	2.1.1.163
EX_bet	EX BET e0			m_bet[e] <=>		Exchange	1	0	0	0	1
EX_biomass	EX Biomass			m_biomass[e] ->		Exchange	0	0	1000	1	1
EX_biot	EX BIOT e0			m_biot[e] <=>		Exchange	1	-1000	1000	0	1
EX_ca2	EX Ca2 e0			m_ca2[e] <=>		Exchange	1	-1000	1000	0	1
EX_co	EX CO c0			m_co[e] <=>		Exchange	1	-1000	1000	0	1
EX_co2	EX CO2 e0			m_co2[e] <=>		Exchange	1	-100	-100	0	1
EX_cobalt2	EX Co2 e0			m_cobalt2[e] <=>		Exchange	1	-1000	1000	0	1
EX_cu2	EX Cu2 e0			m_cu2[e] <=>		Exchange	1	-1000	1000	0	1
EX_fe2	EX Fe2 e0			m_fe2[e] ->		Exchange	0	-1000	0	0	1
EX_fe3	EX fe3 e0			m_fe3[e] <=>		Exchange	1	-1000	0	0	1
EX_h2	EX H2 c0			m_h2[e] <=>		Exchange	1	0	1000	0	1
EX_h2o	EX H2O e0			m_h2o[e] <=>		Exchange	1	-1000	0	0	1
EX_hco3	EX HCO3 e0			m_hco3[e] <=>		Exchange	1	0	1000	0	1
EX_k	EX K e0			m_k[e] <=>		Exchange	1	-1000	1000	0	1
EX_mg	EX Mg e0			m_mg[e] <=>		Exchange	1	-1000	1000	0	1
EX_mn2	EX Mn2 e0			m_mn2[e] <=>		Exchange	1	-1000	1000	0	1
EX_n2	EX N2 e0			m_n2[e] <=>		Exchange	1	-1000	1000	0	1
EX_na	EX Na e0			m_na[e] <=>		Exchange	1	-1000	1000	0	1
EX_nh4	EX NH4 e0			m_nh4[e] ->		Exchange	0	0	1000	0	1
EX_no2	EX Nitrite e0			m_no2[e] ->		Exchange	0	0	1000	0	1
EX_NO3	EX Nitrate e0			m_no3[e] ->		Exchange	0	0	1000	0	1
EX_o2	EX O2 e0			m_o2[e] <=>		Exchange	1	-1000	1000	0	1
EX_photon	EX Photon			m_photon[e] <=>		Exchange	1	-1000	0	0	1
EX_pi	EX Phosphate e0			m_pi[e] <=>		Exchange	1	-1000	0	0	1
EX_proton	EX H e0			m_h[e] <=>		Exchange	1	-1000	1000	0	1
EX_slf	EX Sulfate e0			m_so4[e] <=>		Exchange	1	-1000	1000	0	1
EX_urea	EX Urea e0			m_urea[e] <=>		Exchange	1	0	0	0	1
EX_zn2	EX Zn2 e0			m_zn2[e] <=>		Exchange	1	-1000	1000	0	1
FA_10M3HXDD	10-methyl-3-oxo-dodecanoyl-ACP:NADP+ oxidoreductase			m_nadph[c] + m_h[c] + m_mode_acp[c] <=> m_nadp[c] + m_10m3hxdd_acp[c]		Fatty Acid Metabolism	1	-1000	1000	0	1	1.1.1.0
FA_10M3HXUD	10-methyl-3-oxo-undecanoyl-ACP:NADP+ oxidoreductase	( Tery_3438 ) and ( Tery_3758 )	Tery_3438 Tery_3758	m_nadph[c] + m_h[c] + m_10m3oud_acp[c] <=> m_nadp[c] + m_10m3hxud_acp[c]		Fatty Acid Metabolism	1	-1000	1000	0	2	1.1.1.100 and 2.3.1.85 and 2.3.1.86
FA_10MDD	10-methyl-trans-dodec-2-enoyl-ACP:NAD+ oxidoreductase (A-specific)			m_nadh[c] + m_h[c] + m_mtdd2e_acp[c] -> m_nad[c] + m_10mdd_acp[c]		Fatty Acid Metabolism	0	0	1000	0	1	1.3.1.0
FA_10MUD	10-methyl-trans-undec-2-enoyl-ACP:NAD+ oxidoreductase (A-specific)			m_nadh[c] + m_h[c] + m_10mtu2e_acp[c] -> m_nad[c] + m_10mud_acp[c]		Fatty Acid Metabolism	0	0	1000	0	1	1.3.1.0
FA_11M3HODD	11-methyl-3-oxo-dodecanoyl-ACP:NADP+ oxidoreductase			m_nadph[c] + m_h[c] + m_11m3od_acp[c] <=> m_nadp[c] + m_11m3hodd_acp[c]		Fatty Acid Metabolism	1	-1000	1000	0	1	1.1.1.0
FA_11MC12	11-methyl-trans-dodec-2-enoyl-ACP:NAD+ oxidoreductase (A-specific)			m_nadh[c] + m_h[c] + m_11mtd2e_acp[c] -> m_nad[c] + m_11mc12_acp[c]		Fatty Acid Metabolism	0	0	1000	0	1	1.3.1.0
FA_12M3HTD	12-methyl-3-oxo-tetra-decanoyl-ACP:NADP+ oxidoreductase			m_nadph[c] + m_h[c] + m_12m3otd_acp[c] <=> m_nadp[c] + m_12m3htd_acp[c]		Fatty Acid Metabolism	1	-1000	1000	0	1	1.1.1.0
FA_12M3HXTRID	12-methyl-3-oxo-tridecanoyl-ACP:NADP+ oxidoreductase			m_nadph[c] + m_h[c] + m_12m3oddd_acp[c] <=> m_nadp[c] + m_12m3hxtrid_acp[c]		Fatty Acid Metabolism	1	-1000	1000	0	1	1.1.1.0
FA_12MTD	12-methyl-trans-tetra-dec-2-enoyl-ACP:NAD+ oxidoreductase (A-specific)			m_nadh[c] + m_h[c] + m_12mttd2e_acp[c] -> m_nad[c] + m_12mtd_acp[c]		Fatty Acid Metabolism	0	0	1000	0	1	1.3.1.0
FA_12MTRID	12-methyl-trans-tridec-2-enoyl-ACP:NAD+ oxidoreductase (A-specific)			m_nadh[c] + m_h[c] + m_12mttrid2e_acp[c] -> m_nad[c] + m_12mtrid_acp[c]		Fatty Acid Metabolism	0	0	1000	0	1	1.3.1.0
FA_13M3HXTD	13-methyl-3-oxo-tetra-decanoyl-ACP:NADP+ oxidoreductase			m_nadph[c] + m_h[c] + m_13m3otd_acp[c] <=> m_nadp[c] + m_13m3hxtd_acp[c]		Fatty Acid Metabolism	1	-1000	1000	0	1	1.1.1.0
FA_13MTD	13-methyl-trans-tetra-dec-2-enoyl-ACP:NAD+ oxidoreductase (A-specific)			m_nadh[c] + m_h[c] + m_13mttd2e_acp[c] -> m_nad[c] + m_13mtd_acp[c]		Fatty Acid Metabolism	0	0	1000	0	1	1.3.1.0
FA_14M3HXHD	14-methyl-3-oxo-hexa-decanoyl-ACP:NADP+ oxidoreductase			m_nadph[c] + m_h[c] + m_14m3ohd_acp[c] <=> m_nadp[c] + m_14m3hxhd_acp[c]		Fatty Acid Metabolism	1	-1000	1000	0	1	1.1.1.0
FA_14M3HXPD	14-methyl-3-oxo-pentadecanoyl-ACP:NADP+ oxidoreductase			m_nadph[c] + m_h[c] + m_14m3o_pd_acp[c] <=> m_nadp[c] + m_14m3hxpd_acp[c]		Fatty Acid Metabolism	1	-1000	1000	0	1	1.1.1.0
FA_14MHD	14-methyl-trans-hexa-dec-2-enoyl-ACP:NAD+ oxidoreductase (A-specific)			m_nadh[c] + m_h[c] + m_14mthd2e_acp[c] -> m_nad[c] + m_14mhd_acp[c]		Fatty Acid Metabolism	0	0	1000	0	1	1.3.1.0
FA_14MPD	14-methyl-trans-pentadec-2-enoyl-ACP:NAD+ oxidoreductase (A-specific)			m_nadh[c] + m_h[c] + m_14mtpd2e_acp[c] -> m_nad[c] + m_14mpd_acp[c]		Fatty Acid Metabolism	0	0	1000	0	1	1.3.1.0
FA_15M3HXHD	15-methyl-3-oxo-hexa-decanoyl-ACP:NADP+ oxidoreductase			m_nadph[c] + m_h[c] + m_15m3ohd_acp[c] <=> m_nadp[c] + m_15m3hxhd_acp[c]		Fatty Acid Metabolism	1	-1000	1000	0	1	1.1.1.0
FA_15MHD	15-methyl-trans-hexa-dec-2-enoyl-ACP:NAD+ oxidoreductase (A-specific)			m_nadh[c] + m_h[c] + m_15mthd2e_acp[c] -> m_nad[c] + m_15mhd_acp[c]		Fatty Acid Metabolism	0	0	1000	0	1	1.3.1.0
FA_2EDD	(3R)-3-Hydroxybutanoyl-[acyl-carrier-protein] hydro-lyase			m_3hxdd_acp[c] -> m_h2o[c] + m_2edd_acp[c]		Fatty Acid Metabolism	0	0	1000	0	1	|2.3.1.85|2.3.1.86|4.2.1.58|4.2.1.60|4.2.1.61|
FA_2HDACP	(3R)-3-Hydroxypalmitoyl-[acyl-carrier-protein] hydro-lyase			m_3hpacp[c] -> m_h2o[c] + m_2hdacp[c]		Fatty Acid Metabolism	0	0	1000	0	1	|2.3.1.85|2.3.1.86|4.2.1.61|
FA_2TCVE	(2-trans-11-cis)-vaccen-2-enoyl-acp: hydro-lyase	( Tery_3319 )	Tery_3319	m_3hxv_acp[c] -> m_h2o[c] + m_2tcve_acp[c]		Fatty Acid Metabolism	0	0	1000	0	2	4.2.1.59
FA_3HXC18	3-Hydroxyoctodecanoyl-ACP:NADP+ oxidoreductase			m_nadph[c] + m_h[c] + m_3ood_acp[c] <=> m_nadp[c] + m_3hxc18_acp[c]		Fatty Acid Metabolism	1	-1000	1000	0	1	1.1.1.0
FA_3HXHD	(3R)-3-hydroxy-cis-delta9-hexadecenoyl: 3-ketoacyl-ACP reductase, 3-oxoacyl-ACP reductase	( Tery_3758 )	Tery_3758	m_nadph[c] + m_h[c] + m_3ohd_acp[c] -> m_nadp[c] + m_3hxhd_acp[c]		Fatty Acid Metabolism	0	0	1000	0	2	1.1.1.100
FA_3HXTD	beta-ketoacyl synthase	( Tery_3758 )	Tery_3758	m_nadph[c] + m_h[c] + m_3otd_acp[c] -> m_nadp[c] + m_3hxtd_acp[c]		Fatty Acid Metabolism	0	0	1000	0	2	1.1.1.100
FA_3HXV	(R)-3-hydroxy-cis-vacc-11-enoyl: 3-ketoacyl-ACP reductase, 3-oxoacyl-ACP reductase	( Tery_3758 )	Tery_3758	m_nadph[c] + m_h[c] + m_3ove_acp[c] -> m_nadp[c] + m_3hxv_acp[c]		Fatty Acid Metabolism	0	0	1000	0	2	1.1.1.100
FA_3OC14	(3R)-3-Hydroxytetradecanoyl-[acyl-carrier-protein]:NADP+			m_nadph[c] + m_h[c] + m_3oc14_acp[c] -> m_nadp[c] + m_hma[c]		Fatty Acid Metabolism	0	0	1000	0	1	|1.1.1.100|2.3.1.85|2.3.1.86|
FA_3OC14_A	dodecanoyl-[acyl-carrier-protein]:malonyl-[acyl-carrier-protein]	( Tery_0451 ) and ( Tery_1817 )	Tery_0451 Tery_1817	m_h[c] + m_dd_acp[c] + m_mal_acp[c] -> m_co2[c] + m_3oc14_acp[c] + m_acp[c]		Fatty Acid Metabolism	0	0	1000	0	2	( 2.3.1.41 and 2.3.1.179 or 2.3.1.41 and 2.3.1.180 )
FA_3OD	(3R)-3-Hydroxydecanoyl-[acyl-carrier-protein]:NADP+ oxidoreductase			m_nadph[c] + m_h[c] + m_3od_acp[c] -> m_nadp[c] + m_3hxd_acp[c]		Fatty Acid Metabolism	0	0	1000	0	1	|1.1.1.100|2.3.1.85|2.3.1.86|
FA_3OD_A	Octanoyl-[acyl-carrier protein]:malonyl-[acyl-carrier-protein]	( Tery_0451 ) and ( Tery_1817 )	Tery_0451 Tery_1817	m_h[c] + m_mal_acp[c] + m_o_acp[c] -> m_co2[c] + m_acp[c] + m_3od_acp[c]		Fatty Acid Metabolism	0	0	1000	0	2	( 2.3.1.41 and 2.3.1.179 or 2.3.1.41 and 2.3.1.180 )
FA_3ODD	(3R)-3-Hydroxydodecanoyl-[acyl-carrier-protein]:NADP+ oxidoreductase			m_nadph[c] + m_h[c] + m_3odd_acp[c] -> m_nadp[c] + m_3hxdd_acp[c]		Fatty Acid Metabolism	0	0	1000	0	1	|1.1.1.100|2.3.1.85|2.3.1.86|
FA_3ODD_A	Decanoyl-[acyl-carrier protein]:malonyl-[acyl-carrier-protein]	( Tery_0451 ) and ( Tery_1817 )	Tery_0451 Tery_1817	m_h[c] + m_mal_acp[c] + m_dec_acp[c] -> m_co2[c] + m_acp[c] + m_3odd_acp[c]		Fatty Acid Metabolism	0	0	1000	0	2	( 2.3.1.41 and 2.3.1.179 or 2.3.1.41 and 2.3.1.180 )
FA_3OHD	3-oxo-cis-delta9-hexadecanoyl: beta-ketoacyl synthase	( Tery_0451 ) and ( Tery_1817 )	Tery_0451 Tery_1817	m_h[c] + m_mal_acp[c] + m_td_acp[c] -> m_co2[c] + m_3ohd_acp[c] + m_acp[c]		Fatty Acid Metabolism	0	0	1000	0	2	( 2.3.1.41 and 2.3.1.179 or 2.3.1.41 and 2.3.1.180 )
FA_3OHEXD	(3R)-3-Hydroxypalmitoyl-[acyl-carrier-protein]:NADP+ oxidoreductase			m_nadph[c] + m_h[c] + m_3_ohexd_acp[c] -> m_nadp[c] + m_3hpacp[c]		Fatty Acid Metabolism	0	0	1000	0	1	|1.1.1.100|2.3.1.85|2.3.1.86|
FA_3OHEXD_A	Tetradecanoyl-[acyl-carrier protein]:malonyl-[acyl-carrier-protein]	( Tery_0451 ) and ( Tery_1817 )	Tery_0451 Tery_1817	m_h[c] + m_mal_acp[c] + m_myr_acp[c] -> m_co2[c] + m_acp[c] + m_3_ohexd_acp[c]		Fatty Acid Metabolism	0	0	1000	0	2	( 2.3.1.41 and 2.3.1.179 or 2.3.1.41 and 2.3.1.180 )
FA_3OO	(3R)-3-Hydroxyoctanoyl-[acyl-carrier-protein]:NADP+ oxidoreductase			m_nadph[c] + m_h[c] + m_3oo_acp[c] -> m_nadp[c] + m_3hxo_acp[c]		Fatty Acid Metabolism	0	0	1000	0	1	|1.1.1.100|2.3.1.85|2.3.1.86|
FA_3OO_A	hexanoyl-[acyl-carrier protein]:malonyl-[acyl-carrier-protein]	( Tery_0451 ) and ( Tery_1817 )	Tery_0451 Tery_1817	m_h[c] + m_mal_acp[c] + m_h_acp[c] -> m_co2[c] + m_acp[c] + m_3oo_acp[c]		Fatty Acid Metabolism	0	0	1000	0	2	( 2.3.1.41 and 2.3.1.179 or 2.3.1.41 and 2.3.1.180 )
FA_3OTD	beta-ketoacyl synthase	( Tery_0451 ) and ( Tery_1817 )	Tery_0451 Tery_1817	m_h[c] + m_2edd_acp[c] + m_mal_acp[c] -> m_co2[c] + m_3otd_acp[c] + m_acp[c]		Fatty Acid Metabolism	0	0	1000	0	2	( 2.3.1.41 and 2.3.1.179 or 2.3.1.41 and 2.3.1.180 )
FA_3OVE	3-oxo-cis-vacc-11-enoyl	( Tery_0451 ) and ( Tery_1817 )	Tery_0451 Tery_1817	m_h[c] + m_mal_acp[c] + m_hdacp[c] -> m_co2[c] + m_3ove_acp[c] + m_acp[c]		Fatty Acid Metabolism	0	0	1000	0	2	( 2.3.1.41 and 2.3.1.179 or 2.3.1.41 and 2.3.1.180 )
FA_3OXOHEX	(3R)-3-Hydroxyhexanoyl-[acyl-carrier-protein]:NADP+ oxidoreductase	( Tery_0451 ) and ( Tery_1817 )	Tery_0451 Tery_1817	m_nadph[c] + m_h[c] + m_3_oxohex_acp[c] -> m_nadp[c] + m_3hxc6_acp[c]		Fatty Acid Metabolism	0	0	1000	0	2	( 2.3.1.41 and 2.3.1.179 or 2.3.1.41 and 2.3.1.180 )
FA_3OXOHEX_A	butyryl-[acyl-carrier protein]:malonyl-[acyl-carrier-protein]	( Tery_0451 ) and ( Tery_1817 )	Tery_0451 Tery_1817	m_h[c] + m_mal_acp[c] + m_but_acp[c] -> m_co2[c] + m_acp[c] + m_3_oxohex_acp[c]		Fatty Acid Metabolism	0	0	1000	0	2	( 2.3.1.41 and 2.3.1.179 or 2.3.1.41 and 2.3.1.180 )
FA_4M3HHX	4-methyl-3-oxo-hexanoyl-ACP:NADP+ oxidoreductase			m_nadph[c] + m_h[c] + m_4m3oh_acp[c] <=> m_nadp[c] + m_4m3hh_acp[c]		Fatty Acid Metabolism	1	-1000	1000	0	1	1.1.1.0
FA_4M3HXP	4-methyl-3-oxo-pentanoyl-ACP:NADP+ oxidoreductase			m_nadph[c] + m_h[c] + m_4m3op_acp[c] <=> m_nadp[c] + m_4m3hxp_acp[c]		Fatty Acid Metabolism	1	-1000	1000	0	1	1.1.1.0
FA_4MH	4-methyl-trans-hex-2-enoyl-ACP:NAD+ oxidoreductase (A-specific)			m_nadh[c] + m_h[c] + m_4mth2e_acp[c] -> m_nad[c] + m_4mh_acp[c]		Fatty Acid Metabolism	0	0	1000	0	1	1.3.1.0
FA_4MP	4-methyl-trans-pent-2-enoyl-ACP:NAD+ oxidoreductase (A-specific)			m_nadh[c] + m_h[c] + m_4mtp2e_acp[c] -> m_nad[c] + m_4mp_acp[c]		Fatty Acid Metabolism	0	0	1000	0	1	1.3.1.0
FA_5M3HXH	5-methyl-3-oxo-hexanoyl-ACP:NADP+ oxidoreductase			m_nadph[c] + m_h[c] + m_5m3oh_acp[c] <=> m_nadp[c] + m_5m3hxh_acp[c]		Fatty Acid Metabolism	1	-1000	1000	0	1	1.1.1.0
FA_5MH	5-methyl-trans-hex-2-enoyl-ACP:NAD+ oxidoreductase (A-specific)			m_nadh[c] + m_h[c] + m_5mth2e_acp[c] -> m_nad[c] + m_5mh_acp[c]		Fatty Acid Metabolism	0	0	1000	0	1	1.3.1.0
FA_5MO	6-methyl-trans-oct-2-enoyl-ACP:NAD+ oxidoreductase (A-specific)			m_nadh[c] + m_h[c] + m_6mto2e_acp[c] -> m_nad[c] + m_5mo_acp[c]		Fatty Acid Metabolism	0	0	1000	0	1	1.3.1.0
FA_6M3HOHEP	6-methyl-3-oxo-heptanoyl-ACP:NADP+ oxidoreductase			m_nadph[c] + m_h[c] + m_6m3oh_acp[c] <=> m_nadp[c] + m_6m3hohep_acp[c]		Fatty Acid Metabolism	1	-1000	1000	0	1	1.1.1.0
FA_6M3HXO	6-methyl-3-oxo-octanoyl-ACP:NADP+ oxidoreductase			m_nadph[c] + m_h[c] + m_6m3oo_acp[c] <=> m_nadp[c] + m_6m3hxo_acp[c]		Fatty Acid Metabolism	1	-1000	1000	0	1	1.1.1.0
FA_6MH	6-methyl-trans-hept-2-enoyl-ACP:NAD+ oxidoreductase (A-specific)			m_nadh[c] + m_h[c] + m_6mth2e_acp[c] -> m_nad[c] + m_6mh_acp[c]		Fatty Acid Metabolism	0	0	1000	0	1	1.3.1.0
FA_7M3HO	7-methyl-3-oxo-octanoyl-ACP:NADP+ oxidoreductase			m_nadph[c] + m_h[c] + m_7m3oo_acp[c] <=> m_nadp[c] + m_7m3hoo_acp[c]		Fatty Acid Metabolism	1	-1000	1000	0	1	1.1.1.0
FA_7MO	7-methyl-trans-oct-2-enoyl-ACP:NAD+ oxidoreductase (A-specific)			m_nadh[c] + m_h[c] + m_7mto2e_acp[c] -> m_nad[c] + m_7mo_acp[c]		Fatty Acid Metabolism	0	0	1000	0	1	1.3.1.0
FA_8M3HD	8-methyl-3-oxo-decanoyl-ACP:NADP+ oxidoreductase			m_nadph[c] + m_h[c] + m_8m3od_acp[c] <=> m_nadp[c] + m_8m3hd_acp[c]		Fatty Acid Metabolism	1	-1000	1000	0	1	1.1.1.0
FA_8M3HXN	8-methyl-3-oxo-nonanoyl-ACP:NADP+ oxidoreductase			m_nadph[c] + m_h[c] + m_8m3on_acp[c] <=> m_nadp[c] + m_8m3hxn_acp[c]		Fatty Acid Metabolism	1	-1000	1000	0	1	1.1.1.0
FA_8MD	8-methyl-trans-dec-2-enoyl-ACP:NAD+ oxidoreductase (A-specific)			m_nadh[c] + m_h[c] + m_8mtd2e_acp[c] -> m_nad[c] + m_8md_acp[c]		Fatty Acid Metabolism	0	0	1000	0	1	1.3.1.0
FA_8MN	8-methyl-trans-non-2-enoyl-ACP:NAD+ oxidoreductase (A-specific)			m_nadh[c] + m_h[c] + m_8mtnon2e_acp[c] -> m_nad[c] + m_8mn_acp[c]		Fatty Acid Metabolism	0	0	1000	0	1	1.3.1.0
FA_9M3HXD	9-methyl-3-oxo-decanoyl-ACP:NADP+ oxidoreductase			m_nadph[c] + m_h[c] + m_9m3od_acp[c] <=> m_nadp[c] + m_9m3hxd_acp[c]		Fatty Acid Metabolism	1	-1000	1000	0	1	1.1.1.0
FA_9MD	9-methyl-trans-dec-2-enoyl-ACP:NAD+ oxidoreductase (A-specific)			m_nadh[c] + m_h[c] + m_9mtd2e_acp[c] -> m_nad[c] + m_9md_acp[c]		Fatty Acid Metabolism	0	0	1000	0	1	1.3.1.0
FA_AC	acetyl-CoA:[acyl-carrier-protein] S-acetyltransferase	( Tery_0451 ) and ( Tery_1817 )	Tery_0451 Tery_1817	m_accoa[c] + m_acp[c] -> m_coa[c] + m_ac_acp[c]		Fatty Acid Metabolism	0	0	1000	0	2	( 2.3.1.41 and 2.3.1.179 or 2.3.1.41 and 2.3.1.180 )
FA_ACAC	(3R)-3-Hydroxybutanoyl-[acyl-carrier protein]:NADP+ oxidoreductase	( Tery_0451 ) and ( Tery_1817 )	Tery_0451 Tery_1817	m_nadph[c] + m_h[c] + m_acac_acp[c] -> m_nadp[c] + m_3_hb_acp[c]		Fatty Acid Metabolism	0	0	1000	0	2	( 2.3.1.41 and 2.3.1.179 or 2.3.1.41 and 2.3.1.180 )
FA_ACAC_A	Acyl-[acyl-carrier-protein]:malonyl-[acyl-carrier-protein]	( Tery_0451 ) and ( Tery_1817 )	Tery_0451 Tery_1817	m_h[c] + m_mal_acp[c] + m_ac_acp[c] -> m_co2[c] + m_acp[c] + m_acac_acp[c]		Fatty Acid Metabolism	0	0	1000	0	2	( 2.3.1.41 and 2.3.1.179 or 2.3.1.41 and 2.3.1.180 )
FA_ACSER	serine O-acetyltransferase	( Tery_3017 or Tery_4132 )	Tery_3017 Tery_4132	m_accoa[c] + m_ser[c] <=> m_coa[c] + m_acser[c]		Fatty Acid Metabolism	1	-1000	1000	0	2	2.3.1.30
FA_ADH_Oct	Aldehyde dehydrogenase: octanoate	( Tery_2652 or Tery_1926 )	Tery_1926 Tery_2652	m_nad[c] + m_h2o[c] + m_oal[c] -> m_nadh[c] + 2 m_h[c] + m_oate[c]		Fatty Acid Metabolism	0	0	1000	0	2	1.2.1.3
FA_AONA	6-Carboxyhexanoyl-CoA:L-alanine C-carboxyhexanoyltransferase	( Tery_0352 ) and ( Tery_1973 )	Tery_0352 Tery_1973	m_h[c] + m_ala[c] + m_pim_coa[c] <=> m_coa[c] + m_co2[c] + m_aona[c]		Fatty Acid Metabolism	1	-1000	1000	0	2	2.3.1.47
FA_BUT2E	(3R)-3-Hydroxybutanoyl-[acyl-carrier-protein] hydro-lyase			m_3_hb_acp[c] -> m_h2o[c] + m_but2e_acp[c]		Fatty Acid Metabolism	0	0	1000	0	1	4.2.1.58
FA_C141	(3R)-3-Hydroxypalmitoyl-[acyl-carrier-protein] hydro-lyase	( Tery_0451 ) and ( Tery_1817 )	Tery_0451 Tery_1817	m_hma[c] <=> m_h2o[c] + m_c141acp[c]		Fatty Acid Metabolism	1	-1000	1000	0	2	( 2.3.1.41 and 2.3.1.179 or 2.3.1.41 and 2.3.1.180 )
FA_CTD	(3R)-3-hydroxy-cis-delta7-tetradecenoyl: hydro-lyase	( Tery_3319 )	Tery_3319	m_3hxtd_acp[c] -> m_h2o[c] + m_ctd_acp[c]		Fatty Acid Metabolism	0	0	1000	0	2	4.2.1.59
FA_DECE	(3R)-3-Hydroxybutanoyl-[acyl-carrier-protein] hydro-lyase	( Tery_0451 ) and ( Tery_1817 )	Tery_0451 Tery_1817	m_3hxd_acp[c] -> m_h2o[c] + m_dece_acp[c]		Fatty Acid Metabolism	0	0	1000	0	2	( 2.3.1.41 and 2.3.1.179 or 2.3.1.41 and 2.3.1.180 )
FA_DSLIN	Omega 3 Fatty Acid Desaturase	( Tery_4432 )	Tery_4432	m_nadph[c] + m_h[c] + m_o2[c] + m_ocdcya_acp[c] -> m_nadp[c] + 2 m_h2o[c] + m_lin_acp[c]		Fatty Acid Metabolism	0	0	1000	0	1	1.14.19.33
FA_DSOCDCY	Omega 6 Fatty Acid Desaturase	( Tery_0142 )	Tery_0142	m_nadph[c] + m_h[c] + m_o2[c] + m_octeacp[c] -> m_nadp[c] + 2 m_h2o[c] + m_ocdcya_acp[c]		Fatty Acid Metabolism	0	0	1000	0	2	1.14.19.-
FA_DSPA	Palmitoyl ACP desaturase	( Tery_1437 )	Tery_1437	m_nadph[c] + m_h[c] + m_o2[c] + m_palm_acp[c] -> m_nadp[c] + 2 m_h2o[c] + m_2hdacp[c]		Fatty Acid Metabolism	0	0	1000	0	2	1.14.19.1
FA_DSSA	Stearoyl ACP desaturase	( Tery_1437 )	Tery_1437	m_nadph[c] + m_h[c] + m_o2[c] + m_od_acp[c] -> m_nadp[c] + 2 m_h2o[c] + m_octeacp[c]		Fatty Acid Metabolism	0	0	1000	0	2	1.14.19.1
FA_EACP_160	Hexadecanoyl-[acyl-carrier protein]:malonyl-CoA	( Tery_2024 )	Tery_2024	m_nadh[c] + m_h[c] + m_2hdacp[c] -> m_nad[c] + m_palm_acp[c]		Fatty Acid Metabolism	0	0	1000	0	2	1.3.1.9
FA_EACP_but	Butyryl-[acyl-carrier protein]:malonyl-CoA	( Tery_2024 )	Tery_2024	m_nadph[c] + m_h[c] + m_but2e_acp[c] -> m_nadp[c] + m_but_acp[c]		Fatty Acid Metabolism	0	0	1000	0	2	1.3.1.9
FA_EACP_d	Decanoyl-[acyl-carrier protein]:malonyl-CoA	( Tery_2024 )	Tery_2024	m_nadh[c] + m_h[c] + m_dece_acp[c] -> m_nad[c] + m_dec_acp[c]		Fatty Acid Metabolism	0	0	1000	0	2	1.3.1.9
FA_EACP_dd	Dodecanoyl-[acyl-carrier protein]:malonyl-CoA	( Tery_2024 )	Tery_2024	m_nadh[c] + m_h[c] + m_2edd_acp[c] -> m_nad[c] + m_dd_acp[c]		Fatty Acid Metabolism	0	0	1000	0	2	1.3.1.9
FA_EACP_h	Hexanoyl-[acyl-carrier protein]:malonyl-CoA	( Tery_2024 )	Tery_2024	m_nadh[c] + m_h[c] + m_hexe_acp[c] -> m_nad[c] + m_h_acp[c]		Fatty Acid Metabolism	0	0	1000	0	2	1.3.1.9
FA_EACP_myr	Tetradecanoyl-[acyl-carrier protein]:malonyl-CoA	( Tery_2024 )	Tery_2024	m_nadh[c] + m_h[c] + m_c141acp[c] -> m_nad[c] + m_myr_acp[c]		Fatty Acid Metabolism	0	0	1000	0	2	1.3.1.9
FA_EACP_o	Octanoyl-[acyl-carrier protein]:malonyl-CoA	( Tery_2024 )	Tery_2024	m_nadh[c] + m_h[c] + m_oct_acp[c] -> m_nad[c] + m_o_acp[c]		Fatty Acid Metabolism	0	0	1000	0	2	1.3.1.9
FA_HDACP	palmitoleoyl-acp: enoyl-acp reductase	( Tery_2024 )	Tery_2024	m_nadh[c] + m_h[c] + m_tchd_acp[c] -> m_nad[c] + m_hdacp[c]		Fatty Acid Metabolism	0	0	1000	0	2	1.3.1.9
FA_HEXE	(3R)-3-Hydroxybutanoyl-[acyl-carrier-protein] hydro-lyase	( Tery_0451 ) and ( Tery_1817 )	Tery_0451 Tery_1817	m_3hxc6_acp[c] <=> m_h2o[c] + m_hexe_acp[c]		Fatty Acid Metabolism	1	-1000	1000	0	2	( 2.3.1.41 and 2.3.1.179 or 2.3.1.41 and 2.3.1.180 )
FA_NAGA1P	Acetyl-CoA:D-glucosamine-1-phosphate N-acetyltransferase	Tery_0560	Tery_0560	m_accoa[c] + m_ga1p[c] <=> m_coa[c] + m_h[c] + m_naga1p[c]		Fatty Acid Metabolism	1	-1000	1000	0	2	2.3.1.157
FA_NAGLU	N2-Acetyl-L-ornithine:L-glutamate N-acetyltransferase			m_glu[c] + m_naorn[c] <=> m_orn[c] + m_naglu[c]		Fatty Acid Metabolism	1	-1000	1000	0	1
FA_OCT	(3R)-3-Hydroxybutanoyl-[acyl-carrier-protein] hydro-lyase	( Tery_0451 ) and ( Tery_1817 )	Tery_0451 Tery_1817	m_3hxo_acp[c] -> m_h2o[c] + m_oct_acp[c]		Fatty Acid Metabolism	0	0	1000	0	2	( 2.3.1.41 and 2.3.1.179 or 2.3.1.41 and 2.3.1.180 )
FA_OD	trans-Octodec-2-enoyl-ACP:NAD+ oxidoreductase (A-specific)			m_nadh[c] + m_h[c] + m_tod2e_acp[c] -> m_nad[c] + m_od_acp[c]		Fatty Acid Metabolism	0	0	1000	0	1	1.3.1.0
FA_PAL	hexadecanoyl-ACP:[acyl-carrier-protein] transferase	( Tery_1816 )	Tery_1816	m_coa[c] + m_palm_acp[c] <=> m_acp[c] + m_palcoa[c]		Fatty Acid Metabolism	1	-1000	1000	0	2	2.3.1.15
FA_palm	cis-palmitate: oleoyl-[acyl-carrier-protein]			m_h2o[c] + m_palm_acp[c] -> m_h[c] + m_palm[c] + m_acp[c]		Fatty Acid Metabolism	0	0	1000	0	1	3.1.2.14
FA_palmol	palmitoleate: oleoyl-acp			m_h2o[c] + m_hdacp[c] -> m_h[c] + m_palmol[c] + m_acp[c]		Fatty Acid Metabolism	0	0	1000	0	1	3.1.2.14
FA_stear	cis-stearate: oleoyl-[acyl-carrier-protein]			m_h2o[c] + m_od_acp[c] -> m_h[c] + m_stear[c] + m_acp[c]		Fatty Acid Metabolism	0	0	1000	0	1	3.1.2.14
FA_STR	stearyl-ACP:[acyl-carrier-protein] transferase			m_coa[c] + m_od_acp[c] <=> m_acp[c] + m_strcoa[c]		Fatty Acid Metabolism	1	-1000	1000	0	1	2.3.1.3
FA_TCHD	trans-delta3-cis-delta9-hexadecenoyl: enoyl-acp reductase	( Tery_3319 )	Tery_3319	m_3hxhd_acp[c] -> m_h2o[c] + m_tchd_acp[c]		Fatty Acid Metabolism	0	0	1000	0	2	4.2.1.59
FA_TD	cis-delta7-tetradecenoyl: enoyl-acp reductase	Tery_2024	Tery_2024	m_nadh[c] + m_h[c] + m_ctd_acp[c] -> m_nad[c] + m_td_acp[c]		Fatty Acid Metabolism	0	0	1000	0	2	1.3.1.9
FA_vacc	cis-vaccenate: oleoyl-[acyl-carrier-protein] hydrolase			m_h2o[c] + m_vacc_acp[c] -> m_vacc[c] + m_acp[c]		Fatty Acid Metabolism	0	0	1000	0	1	3.1.2.14
FA_vacc_acp	vaccenoyl-acp: enoyl-acp reductase	( Tery_2024 )	Tery_2024	m_nadh[c] + m_h[c] + m_2tcve_acp[c] -> m_nad[c] + m_vacc_acp[c]		Fatty Acid Metabolism	0	0	1000	0	2	1.3.1.9
FA_acmalcoa	Acetyl-CoA:carbon-dioxide ligase (ADP-forming)	( Tery_0968 ) and ( Tery_2684 or Tery_3707 )	Tery_0968 Tery_2684 Tery_3707	m_accoa[c] + m_atp[c] + m_hco3[c] -> m_adp[c] + m_h[c] + m_pi[c] + m_malcoa[c]		Fatty Acid Metabolism	0	0	1000	0	2	6.4.1.2
CAR_A6RP5PR	2,5-Diamino-6-hydroxy-4-(5-phosphoribosylamino)-pyrimidine	( Tery_1661 )	Tery_1661	m_h2o[c] + m_h[c] + m_darp[c] -> m_nh4[c] + m_a6rp5p[c]		Carrier Synthesis	0	0	1000	0	2	3.5.4.26
CAR_D8RL	6,7-Dimethyl-8-(1-D-ribityl)lumazine:6,7-dimethyl-8-(1-D-ribityl)	( Tery_1435 ) and ( Tery_2569 )	Tery_1435 Tery_2569	m_raau[c] + m_db4p[c] <=> 2 m_h2o[c] + m_pi[c] + m_d8rl[c]		Carrier Synthesis	1	-1000	1000	0	2	2.5.1.9
CAR_DB4PSYN	3,4-Dihydroxy-2-butanone 4-phosphate synthase			m_ru5p[c] -> m_h[c] + m_for[c] + m_db4p[c]		Carrier Synthesis	0	0	1000	0	1	4.1.99.12
CAR_RAAU	pyrimidine phosphatase			m_h2o[c] + m_a6rp5p2[c] -> m_pi[c] + m_raau[c]		Carrier Synthesis	0	0	1000	0	1	3.1.3.-
CARB_FPAL	D-Fructose 1-phosphate D-glyceraldehyde-3-phosphate-lyase	( Tery_1687 or Tery_4099 )	Tery_1687 Tery_4099	m_f1p[c] <=> m_dhap[c] + m_gral[c]		Carbohydrate Metabolism	1	-1000	1000	0	2	4.1.2.13
CARB_GDMDH	GDP-mannose 4,6-dehydratase	( Tery_0490 )	Tery_0490	m_gdpman[c] -> m_h2o[c] + m_gdpdman[c]		Carbohydrate Metabolism	0	0	1000	0	2	4.2.1.47
CARB_GDPFSYN	GDP-L-fucose synthase	( Tery_0491 )	Tery_0491	m_nadph[c] + m_h[c] + m_gdpdman[c] <=> m_nadp[c] + m_gdpf[c]		Carbohydrate Metabolism	1	-1000	1000	0	2	1.1.1.271
CARB_glmM	D-Mannose 6-phosphate 1,6-phosphomutase	( Tery_3188 )	Tery_3188	m_man6p[c] <=> m_man1p[c]		Carbohydrate Metabolism	1	-1000	1000	0	2	5.4.2.8
CARB_M1PGT	GTP:alpha-D-mannose-1-phosphate guanylyltransferase	Tery_1856	Tery_1856	m_h[c] + m_gtp[c] + m_man1p[c] -> m_ppi[c] + m_gdpman[c]		Carbohydrate Metabolism	0	0	1000	0	2	2.7.7.13
CARB_M6PI	D-Mannose-6-phosphate ketol-isomerase	( Tery_4760 or Tery_0471 )	Tery_0471 Tery_4760	m_man6p[c] <=> m_f6p[c]		Carbohydrate Metabolism	1	-1000	1000	0	2	5.3.1.8
G3P_12DDDb	diacylglycerol kinase (n-C12:0)	( Tery_5028 )	Tery_5028	m_atp[c] + m_12dac_gly_ddd[c] <=> m_adp[c] + m_12ddd_g3p[c]		Glycerophosphate Metabolism	1	-1000	1000	0	2	2.7.1.107
G3P_12DDDG3P	1-tetradecanoyl-sn-glycerol 3-phosphate O-acyltransferase (n-C12:0)	( Tery_1816 )	Tery_1816	m_dd_acp[c] + m_1ddg3p[c] -> m_12ddd_g3p[c] + m_acp[c]		Glycerophosphate Metabolism	0	0	1000	0	2	2.3.1.51
G3P_12DHD	1-hexadecanoyl-sn-glycerol 3-phosphate O-acyltransferase (n-C16:0)	( Tery_1816 )	Tery_1816	m_palm_acp[c] + m_1c16g3p[c] -> m_12dhd_gly3p[c] + m_acp[c]		Glycerophosphate Metabolism	0	0	1000	0	2	2.3.1.51
G3P_12DHD1	palmitoyl-1-acylglycerol-3-phosphate O-acyltransferase	( Tery_1816 )	Tery_1816	m_palcoa[c] + m_1c16g3p[c] -> m_coa[c] + m_12dhd_gly3p[c]		Glycerophosphate Metabolism	0	0	1000	0	2	2.3.1.51
G3P_12DHD9E	1-hexadec-7-enoyl-sn-glycerol 3-phosphate O-acyltransferase (n-C16:1)	( Tery_1816 )	Tery_1816	m_hdacp[c] + m_1hd9e_gly3p[c] -> m_12dhd9e_g3p[c] + m_acp[c]		Glycerophosphate Metabolism	0	0	1000	0	2	2.3.1.51
G3P_12DHD9Eb	diacylglycerol kinase (n-C16:1)	( Tery_5028 )	Tery_5028	m_atp[c] + m_12diac_gly_dh9e[c] <=> m_adp[c] + m_12dhd9e_g3p[c]		Glycerophosphate Metabolism	1	-1000	1000	0	2	2.7.1.107
G3P_12DHDb	diacylglycerol kinase (n-C16:0)	( Tery_5028 )	Tery_5028	m_atp[c] + m_12diac_gly_dhd[c] <=> m_adp[c] + m_12dhd_gly3p[c]		Glycerophosphate Metabolism	1	-1000	1000	0	2	2.7.1.107
G3P_12DHX	isohexadecanoyl-1-acylglycerol-3-phosphate O-acyltransferase	( Tery_1819 )	Tery_1819	m_fa6coa[c] + m_1isohexd_g3p[c] -> m_coa[c] + m_12disohxd_g3p[c]		Glycerophosphate Metabolism	0	0	1000	0	2	2.3.1.51
G3P_12DIHD	isoheptadecanoyl-1-acylglycerol-3-phosphate O-acyltransferase	( Tery_1819 )	Tery_1819	m_fa11coa[c] + m_1isohd_g3p[c] -> m_coa[c] + m_12_dihd_g3p[c]		Glycerophosphate Metabolism	0	0	1000	0	2	2.3.1.51
G3P_12DIHDb	isoheptadecanoyl-Diacylglycerol kinase	( Tery_5028 )	Tery_5028	m_atp[c] + m_1_2_disohd_gly[c] <=> m_adp[c] + m_12_dihd_g3p[c]		Glycerophosphate Metabolism	1	-1000	1000	0	2	2.7.1.107
G3P_12DIP	anteisopentadecanoyl-1-acylglycerol-3-phosphate O-acyltransferase	( Tery_1819 )	Tery_1819	m_fa4coa[c] + m_1aisopd_gly3p[c] -> m_coa[c] + m_1_2_dipd_g3p[c]		Glycerophosphate Metabolism	0	0	1000	0	2	2.3.1.51
G3P_12DIPDb	anteisopentadecanoyl-Diacylglycerol kinase	( Tery_5028 )	Tery_5028	m_atp[c] + m_12_dipd_gly[c] <=> m_adp[c] + m_1_2_dipd_g3p[c]		Glycerophosphate Metabolism	1	-1000	1000	0	2	2.7.1.107
G3P_12DISOHD	anteisoheptadecanoyl-1-acylglycerol-3-phosphate O-acyltransferase	( Tery_1819 )	Tery_1819	m_fa12coa[c] + m_1aihd_gl3p[c] -> m_coa[c] + m_12disohd_g3p[c]		Glycerophosphate Metabolism	0	0	1000	0	2	2.3.1.51
G3P_12DISOHDb	isohexadecanoyl-Diacylglycerol kinase	( Tery_5028 )	Tery_5028	m_atp[c] + m_1_2_disohexd_gly[c] <=> m_adp[c] + m_12disohd_g3p[c]		Glycerophosphate Metabolism	1	-1000	1000	0	2	2.7.1.107
G3P_12DISOHDc	anteisoheptadecanoyl-Diacylglycerol kinase	( Tery_5028 )	Tery_5028	m_atp[c] + m_1_2_dihd_gly[c] <=> m_adp[c] + m_12disohd_g3p[c]		Glycerophosphate Metabolism	1	-1000	1000	0	2	2.7.1.107
G3P_12DISOPDb	isopentadecanoyl-Diacylglycerol kinase	( Tery_5028 )	Tery_5028	m_atp[c] + m_1_2_disopd_gly[c] <=> m_adp[c] + m_12disopdg3p[c]		Glycerophosphate Metabolism	1	-1000	1000	0	2	2.7.1.107
G3P_12DITD	isotetradecanoyl-1-acylglycerol-3-phosphate O-acyltransferase	( Tery_1819 )	Tery_1819	m_fa1coa[c] + m_1itd_g3p[c] -> m_coa[c] + m_1_2_ditd_g3p[c]		Glycerophosphate Metabolism	0	0	1000	0	2	2.3.1.51
G3P_12DITDb	isotetradecanoyl-Diacylglycerol kinase	( Tery_5028 )	Tery_5028	m_atp[c] + m_12disotd_gly[c] <=> m_adp[c] + m_1_2_ditd_g3p[c]		Glycerophosphate Metabolism	1	-1000	1000	0	2	2.7.1.107
G3P_12DOD11E	1-octadec-7-enoyl-sn-glycerol 3-phosphate O-acyltransferase (n-C18:1)	( Tery_1819 )	Tery_1819	m_od_acp[c] + m_1o11eg3p[c] -> m_12dod11e_gly3p[c] + m_acp[c]		Glycerophosphate Metabolism	0	0	1000	0	2	2.3.1.51
G3P_12DOD11Eb	diacylglycerol kinase (n-C18:1)	( Tery_5028 )	Tery_5028	m_atp[c] + m_12diac_gly_dod11e[c] <=> m_adp[c] + m_12dod11e_gly3p[c]		Glycerophosphate Metabolism	1	-1000	1000	0	2	2.7.1.107
G3P_12DPDG	isopentadecanoyl-1-acylglycerol-3-phosphate O-acyltransferase	Tery_1819	Tery_1819	m_fa3coa[c] + m_1isod_g3p[c] -> m_coa[c] + m_12disopdg3p[c]		Glycerophosphate Metabolism	0	0	1000	0	2	2.3.1.51
G3P_12DTd	myristoyl-1-acylglycerol-3-phosphate O-acyltransferase	Tery_1819	Tery_1819	m_c140coa[c] + m_1td_g3p[c] -> m_coa[c] + m_12dtdg3p[c]		Glycerophosphate Metabolism	0	0	1000	0	2	2.3.1.51
G3P_12DTde	myristoleoyl-1-acylglycerol-3-phosphate O-acyltransferase	Tery_1819	Tery_1819	m_c141coa[c] + m_1tde_g3p[c] -> m_coa[c] + m_12dtdeg3p[c]		Glycerophosphate Metabolism	0	0	1000	0	2	2.3.1.51
G3P_12DTD7E	1-tetradec-7-enoyl-sn-glycerol 3-phosphate O-acyltransferase (n-C14:1)	Tery_1819	Tery_1819	m_td_acp[c] + m_1td7e_gly3p[c] -> m_1_2_dtd7e_g3p[c] + m_acp[c]		Glycerophosphate Metabolism	0	0	1000	0	2	2.3.1.51
G3P_12DTD7Eb	diacylglycerol kinase (n-C14:1)	( Tery_5028 )	Tery_5028	m_atp[c] + m_12dacglydtd7e[c] <=> m_adp[c] + m_1_2_dtd7e_g3p[c]		Glycerophosphate Metabolism	1	-1000	1000	0	2	2.7.1.107
G3P_12DTDb	diacylglycerol kinase (n-C14:0)	( Tery_5028 )	Tery_5028	m_atp[c] + m_12dagdtd[c] <=> m_adp[c] + m_12dtdg3p[c]		Glycerophosphate Metabolism	1	-1000	1000	0	2	2.7.1.107
G3P_12DTDEb	diacylglycerol kinase (n-C14:1)	( Tery_5028 )	Tery_5028	m_atp[c] + m_12dagdtde[c] <=> m_adp[c] + m_12dtdeg3p[c]		Glycerophosphate Metabolism	1	-1000	1000	0	2	2.7.1.107
G3P_12DTDG3P	1-tetradecanoyl-sn-glycerol 3-phosphate O-acyltransferase (n-C14:0)	Tery_1819	Tery_1819	m_myr_acp[c] + m_1td_g3p[c] -> m_12dtdg3p[c] + m_acp[c]		Glycerophosphate Metabolism	0	0	1000	0	2	2.3.1.51
G3P_12DTDEG3P	1-tetradecanoyl-sn-glycerol 3-phosphate O-acyltransferase (n-C14:1)	Tery_1819	Tery_1819	m_c141acp[c] + m_1tde_g3p[c] -> m_12dtdeg3p[c] + m_acp[c]		Glycerophosphate Metabolism	0	0	1000	0	2	2.3.1.51
G3P_1AISOPDG3P	anteisopentadecanoyl-glycerol-3-phosphate O-acyltransferase	Tery_1819	Tery_1819	m_3pg[c] + m_fa4coa[c] -> m_coa[c] + m_1aisopd_gly3p[c]		Glycerophosphate Metabolism	0	0	1000	0	2	2.3.1.15
G3P_1C16G3P	glycerol-3-phosphate acyltransferase (C16:0)	( Tery_1816 or Tery_3050 )	Tery_1816 Tery_3050	m_3pg[c] + m_palm_acp[c] -> m_acp[c] + m_1c16g3p[c]		Glycerophosphate Metabolism	0	0	1000	0	2	2.3.1.15
G3P_1C16G3P2	palmitoyl-glycerol-3-phosphate O-acyltransferase	Tery_1819	Tery_1819	m_3pg[c] + m_palcoa[c] -> m_coa[c] + m_1c16g3p[c]		Glycerophosphate Metabolism	0	0	1000	0	2	2.3.1.15
G3P_1DDG3P	glycerol-3-phosphate acyltransferase (C12:0)	Tery_1819	Tery_1819	m_3pg[c] + m_dd_acp[c] -> m_acp[c] + m_1ddg3p[c]		Glycerophosphate Metabolism	0	0	1000	0	2	2.3.1.15
G3P_1HD9EG3P	glycerol-3-phosphate acyltransferase (C16:1)	( Tery_1816 or Tery_3050 )	Tery_1816 Tery_3050	m_3pg[c] + m_hdacp[c] -> m_acp[c] + m_1hd9e_gly3p[c]		Glycerophosphate Metabolism	0	0	1000	0	2	2.3.1.15
G3P_1ISODG3P	isopentadecanoyl-glycerol-3-phosphate O-acyltransferase	( Tery_1816 or Tery_3050 )	Tery_1816 Tery_3050	m_3pg[c] + m_fa3coa[c] -> m_coa[c] + m_1isod_g3p[c]		Glycerophosphate Metabolism	0	0	1000	0	2	2.3.1.15
G3P_1ISOHDG3P	isoheptadecanoyl-glycerol-3-phosphate O-acyltransferase	Tery_1819	Tery_1819	m_3pg[c] + m_fa11coa[c] -> m_coa[c] + m_1isohd_g3p[c]		Glycerophosphate Metabolism	0	0	1000	0	2	2.3.1.15
G3P_1ISOHXG3P	isohexadecanoyl-glycerol-3-phosphate O-acyltransferase	Tery_1819	Tery_1819	m_3pg[c] + m_fa6coa[c] -> m_coa[c] + m_1isohexd_g3p[c]		Glycerophosphate Metabolism	0	0	1000	0	2	2.3.1.15
G3P_1ITDG3P	isotetradecanoyl-glycerol-3-phosphate O-acyltransferase	Tery_1819	Tery_1819	m_3pg[c] + m_fa1coa[c] -> m_coa[c] + m_1itd_g3p[c]		Glycerophosphate Metabolism	0	0	1000	0	2	2.3.1.15
G3P_1O11EG3P	glycerol-3-phosphate acyltransferase (C18:1)	( Tery_1816 or Tery_3050 )	Tery_1816 Tery_3050	m_3pg[c] + m_od_acp[c] -> m_acp[c] + m_1o11eg3p[c]		Glycerophosphate Metabolism	0	0	1000	0	2	2.3.1.15
G3P_1ODG3P	glycerol-3-phosphate acyltransferase (C18:0)	Tery_1819	Tery_1819	m_3pg[c] + m_od_acp[c] -> m_acp[c] + m_1od_g3p[c]		Glycerophosphate Metabolism	0	0	1000	0	2	2.3.1.15
G3P_1ODG3P2	stearoyl-glycerol-3-phosphate O-acyltransferase	Tery_1819	Tery_1819	m_3pg[c] + m_strcoa[c] -> m_coa[c] + m_1od_g3p[c]		Glycerophosphate Metabolism	0	0	1000	0	2	2.3.1.15
G3P_1TD7EG3P	glycerol-3-phosphate acyltransferase (C14:1)	Tery_1819	Tery_1819	m_3pg[c] + m_td_acp[c] -> m_acp[c] + m_1td7e_gly3p[c]		Glycerophosphate Metabolism	0	0	1000	0	2	2.3.1.15
G3P_1TDG3P	glycerol-3-phosphate acyltransferase (C14:0)	( Tery_1816 or Tery_3050 )	Tery_1816 Tery_3050	m_3pg[c] + m_myr_acp[c] -> m_acp[c] + m_1td_g3p[c]		Glycerophosphate Metabolism	0	0	1000	0	2	2.3.1.15
G3P_1TDEG3P	glycerol-3-phosphate acyltransferase (C14:1)	( Tery_1816 or Tery_3050 )	Tery_1816 Tery_3050	m_3pg[c] + m_c141acp[c] -> m_acp[c] + m_1tde_g3p[c]		Glycerophosphate Metabolism	0	0	1000	0	1	2.3.1.15
G3P_1TDG3P2	myristoyl-glycerol-3-phosphate O-acyltransferase	( Tery_1816 or Tery_3050 )	Tery_1816 Tery_3050	m_3pg[c] + m_c140coa[c] -> m_coa[c] + m_1td_g3p[c]		Glycerophosphate Metabolism	0	0	1000	0	1	2.3.1.15
G3P_1TDEG3P2	myristoleoyl-glycerol-3-phosphate O-acyltransferase	( Tery_1816 or Tery_3050 )	Tery_1816 Tery_3050	m_3pg[c] + m_c141coa[c] -> m_coa[c] + m_1tde_g3p[c]		Glycerophosphate Metabolism	0	0	1000	0	1	2.3.1.15
G3P_C141	tetradecenoyl-ACP:[acyl-carrier-protein] transferase			m_coa[c] + m_c141acp[c] <=> m_acp[c] + m_c141coa[c]		Glycerophosphate Metabolism	1	-1000	1000	0	1	2.3.1.1
G3P_C140	tetradecanoyl-ACP:[acyl-carrier-protein] transferase			m_coa[c] + m_myr_acp[c] <=> m_acp[c] + m_c140coa[c]		Glycerophosphate Metabolism	1	-1000	1000	0	1	2.3.1.1
G3P_CPD15672	anteisoheptadecanoyl-glycerol-3-phosphate O-acyltransferase	( Tery_1816 or Tery_3050 )	Tery_1816 Tery_3050	m_3pg[c] + m_fa12coa[c] -> m_coa[c] + m_1aihd_gl3p[c]		Glycerophosphate Metabolism	0	0	1000	0	1	2.3.1.15
G3P_DOD	stearoyl-1-acylglycerol-3-phosphate O-acyltransferase	( Tery_1816 or Tery_3050 )	Tery_1816 Tery_3050	m_strcoa[c] + m_1od_g3p[c] -> m_coa[c] + m_dodg3p[c]		Glycerophosphate Metabolism	0	0	1000	0	1	2.3.1.15
G3P_DODb	diacylglycerol kinase (n-C18:0)	( Tery_5028 )	Tery_5028	m_atp[c] + m_12dacgly_c36[c] <=> m_adp[c] + m_dodg3p[c]		Glycerophosphate Metabolism	1	-1000	1000	0	2	2.7.1.107
G3P_DODG3P	1-octadecanoyl-sn-glycerol 3-phosphate O-acyltransferase (n-C18:0)	( Tery_1816 or Tery_3050 )	Tery_1816 Tery_3050	m_od_acp[c] + m_1od_g3p[c] -> m_dodg3p[c] + m_acp[c]		Glycerophosphate Metabolism	0	0	1000	0	1	2.3.1.15
G3P_UDPHXM	(R)-3-Hydroxytetradecanoly-[acyl-carrier-protein]:UDP-N-acetyl-	Tery_3320	Tery_3320	m_hma[c] + m_udp_n_acglu[c] -> m_acp[c] + m_udphxmyr_nag[c]		Glycerophosphate Metabolism	0	0	1000	0	2	2.3.1.129
GLN_carB	L-Glutamine amidohydrolase	( Tery_3991 )	Tery_3991	m_h2o[c] + m_gln[c] -> m_glu[c] + m_nh4[c]		Glutamine Metabolism	0	0	1000	0	2	3.5.1.2
GLN_nadE	Deamido-NAD+:L-glutamine amido-ligase (AMP-forming)	( Tery_0517 )	Tery_0517	m_atp[c] + m_h2o[c] + m_gln[c] + m_deamido_nad[c] -> m_amp[c] + m_nad[c] + m_h[c] + m_ppi[c] + m_glu[c]		Glutamine Metabolism	0	0	1000	0	2	6.3.5.11
GLU_5OPROA	5-oxoprolinase	Tery_1019	Tery_1019	m_atp[c] + 2 m_h2o[c] + m_5opro[c] -> m_adp[c] + m_h[c] + m_pi[c] + m_glu[c]		Glutamate Metabolism	0	0	1000	0	2	3.5.2.9
GLU_argC	N-Acetyl-L-glutamate-5-semialdehyde:NADP+ 5-oxidoreductase	( Tery_2788 )	Tery_2788	m_nadph[c] + m_n_acglu_pi[c] <=> m_nadp[c] + m_pi[c] + m_2acad5op[c]		Glutamate Metabolism	1	-1000	1000	0	2	1.2.1.38
GLU_argJ	Acetyl-CoA:L-glutamate N-acetyltransferase	( Tery_0043 )	Tery_0043	m_accoa[c] + m_glu[c] -> m_coa[c] + m_h[c] + m_naglu[c]		Glutamate Metabolism	0	0	1000	0	2	2.3.1.1
GLU_G5SADHOR	L-Glutamate-5-semialdehyde:NADP+ 5-oxidoreductase (phosphorylationg)	Tery_2275	Tery_2275	m_nadph[c] + 2 m_h[c] + m_l_glu5p[c] -> m_nadp[c] + m_pi[c] + m_glugsal[c]		Glutamate Metabolism	0	0	1000	0	2	1.2.1.41
GLU_GLUCYS	glutamate cysteine ligase	Tery_0242	Tery_0242	m_atp[c] + m_glu[c] + m_cys[c] -> m_adp[c] + m_h[c] + m_pi[c] + m_gc[c]		Glutamate Metabolism	0	0	1000	0	2	6.3.2.2
GLU_GLURAC	L-Glutamate racemase	Tery_0161	Tery_0161	m_glu[c] <=> m_dglu[c]		Glutamate Metabolism	1	-1000	1000	0	2	5.1.1.3
GLU_GluSYN	L-Glutamate:ferredoxin oxidoreductase (transaminating)	Tery_0466	Tery_0466	2 m_h[c] + m_gln[c] + 2 m_red_fedox[c] + m_akg[c] -> 2 m_glu[c] + 2 m_ox_fedox[c]		Glutamate Metabolism	0	0	1000	0	2	1.4.7.1
GLX_3GKIN	Glycerate 3-kinase	Tery_3799	Tery_3799	m_atp[c] + m_gla[c] <=> m_adp[c] + m_h[c] + m_gp[c]		Glyoxylate Cycle	1	-1000	1000	0	2	2.7.1.31
GLX_4H2AKGA	4-hydroxy-2-oxoglutarate aldolase	Tery_4949	Tery_4949	m_pyr[c] + m_glx[c] <=> m_4hxakg[c]		Glyoxylate Cycle	1	-1000	1000	0	2	4.1.3.42
GLX_4H2AKGALD	4-hydroxyglutamate transaminase	Tery_0293	Tery_0293	m_akg[c] + m_4hxglu[c] <=> m_glu[c] + m_4hxakg[c]		Glyoxylate Cycle	1	-1000	1000	0	1	2.6.1.23		BLAST
GLX_ADH_gly	D-Glyceraldehyde:NAD+ oxidoreductase	( Tery_1926 ) and ( Tery_2652 )	Tery_1926 Tery_2652	m_nad[c] + m_h2o[c] + m_gral[c] -> m_nadh[c] + 2 m_h[c] + m_gla[c]		Glyoxylate Cycle	0	0	1000	0	2	1.2.1.3
GLX_ADH_imzac	Imidazole acetaldehyde:NAD+ oxidoreductase	( Tery_1926 ) and ( Tery_2652 )	Tery_1926 Tery_2652	m_nad[c] + m_h2o[c] + m_izacal[c] -> m_nadh[c] + 2 m_h[c] + m_4imzac[c]		Glyoxylate Cycle	0	0	1000	0	2	1.2.1.3
GLX_ADHACAL	Aldehyde Dehydrogenase: acetaldehyde	( Tery_1926 ) and ( Tery_2652 )	Tery_1926 Tery_2652	m_coa[c] + m_nad[c] + m_acal[c] -> m_accoa[c] + m_nadh[c] + m_h[c]		Glyoxylate Cycle	0	0	1000	0	2	1.2.1.10
GLX_ICITLY	Isocitrate lyase	( Tery_4268 )	Tery_4268	m_icit[c] -> m_glx[c] + m_succ[c]		Glyoxylate Cycle	0	0	1000	0	1	4.1.3.1		BLAST
GLX_ALATA	Class V Transaminase: Alanine Glyoxylate	( Tery_3167 )	Tery_3167	m_ala[c] + m_glx[c] <=> m_pyr[c] + m_gly[c]		Glyoxylate Cycle	1	-1000	1000	0	2	2.6.1.44		BLAST
GLX_DHLIPAM	Dihydrolipoamide:NAD+ oxidoreductase	Tery_3171	Tery_3171	m_nad[c] + m_dhlipam[c] <=> m_nadh[c] + m_h[c] + m_lipam[c]		Glyoxylate Cycle	1	-1000	1000	0	2	1.8.1.4
GLX_FORH		Tery_0404	Tery_0404	m_nad[c] + m_for[c] -> m_nadh[c] + m_co2[c]		Glyoxylate Cycle	0	0	1000	0	1	1.2.1.2
GLX_GLGRAL	Zinc-binding alcohol dehydrogenase	( Tery_0561 ) and ( Tery_0562 ) and ( Tery_1832 ) and ( Tery_2449 ) and ( Tery_2910 )	Tery_0561 Tery_0562 Tery_1832 Tery_2449 Tery_2910	m_nadp[c] + m_gl[c] -> m_nadph[c] + m_h[c] + m_gral[c]		Glyoxylate Cycle	0	0	1000	0	2	1.1.1.372
GLX_GLKIN	ATP:glycerol 3-phosphotransferase	Tery_3810	Tery_3810	m_atp[c] + m_gl[c] -> m_adp[c] + m_h[c] + m_3pg[c]		Glyoxylate Cycle	0	0	1000	0	2	2.7.1.30
GLX_GLOR	Glycerol:NAD+ oxidoreductase	Tery_1022	Tery_1022	m_nad[c] + m_gl[c] <=> m_nadh[c] + m_h[c] + m_glyn[c]		Glyoxylate Cycle	1	-1000	1000	0	2	1.1.1.6
GLX_GLYDE1	Glycolate Dehydrogenase: NADH			m_nad[c] + m_glo[c] -> m_nadh[c] + m_h[c] + m_glx[c]		Glyoxylate Cycle	0	0	1000	0	1	1.1.99.14
GLX_GLYDE2	Glycoaldehyde Dehydrogenase	( Tery_2599 )	Tery_2599	m_nad[c] + m_h2o[c] + m_gald[c] -> m_nadh[c] + 2 m_h[c] + m_glo[c]		Glyoxylate Cycle	0	0	1000	0	1	1.2.1.21		BLAST
GLX_GLYOX	(S)-2-Hydroxy-acid:oxygen 2-oxidoreductase	( Tery_2054 ) and ( Tery_4091 )	Tery_2054 Tery_4091	m_o2[c] + m_glo[c] -> m_glx[c] + m_h2o2[c]		Glyoxylate Cycle	0	0	1000	0	2	1.1.3.15
GLX_GLYPOX	Glycerol:NADP+ oxidoreductase	( Tery_0561 ) and ( Tery_0562 ) and ( Tery_1832 ) and ( Tery_2449 ) and ( Tery_2910 )	Tery_0561 Tery_0562 Tery_1832 Tery_2449 Tery_2910	m_nad[c] + m_gl[c] -> m_nadh[c] + m_h[c] + m_gral[c]		Glyoxylate Cycle	0	0	1000	0	1	1.1.1.372
GLX_mdh	Malate Dehydrogenase			m_nad[c] + m_mal[c] <=> m_nadh[c] + m_h[c] + m_oaa[c]		Glyoxylate Cycle	1	0	1000	0	1	1.1.1.37
GLX_MGLXSYN	Glycerone-phosphate phospho-lyase	( Tery_0827 )	Tery_0827	m_dhap[c] <=> m_pi[c] + m_mglx[c]		Glyoxylate Cycle	1	-1000	1000	0	1
GLX_PADNCL	Propinol adenylate:CoA ligase (AMP-forming)	Tery_2371	Tery_2371	m_coa[c] + m_propadn[c] -> m_amp[c] + m_propionyl_coa[c]		Glyoxylate Cycle	0	0	1000	0	2	6.2.1.1
GLX_PGLYP	Phosphoglycolate phosphatase	( Tery_4462 )	Tery_4462	m_h2o[c] + m_2pgol[c] -> m_pi[c] + m_glo[c]		Glyoxylate Cycle	0	0	1000	0	2	3.1.3.18
GLX_POCL	Propanoate:CoA ligase (AMP-forming)	Tery_2371	Tery_2371	m_ppi[c] + m_propadn[c] -> m_atp[c] + m_h[c] + m_propionate[c]		Glyoxylate Cycle	0	0	1000	0	2	6.2.1.1
GLX_RuBPCL	Ribulose-bisphosphate carboxylase	( Tery_1574 ) and ( Tery_4410 or Tery_4408 ) and ( Tery_4410 )	Tery_1574 Tery_4408 Tery_4410	m_RuBP[c] + m_o2[c] -> 2 m_h[c] + m_gp[c] + m_2pgol[c]		Glyoxylate Cycle	0	0	1000	0	2	4.1.1.39
GLX_SGTAMN	Serine-Glyoxylate transaminase	Tery_3167	Tery_3167	m_ser[c] + m_glx[c] <=> m_gly[c] + m_hpyr[c]		Glyoxylate Cycle	1	-1000	1000	0	1	2.6.1.45
GLX_SPA	Serine Pyruvate Aminotransferase	Tery_3167	Tery_3167	m_pyr[c] + m_ser[c] -> m_ala[c] + m_hpyr[c]		Glyoxylate Cycle	0	0	1000	0	1	( 2.6.1.44 or 2.6.1.45 or 2.6.1.51 )		BLAST
GLY_2PGM	2-Phospho-D-glycerate 2,3-phosphomutase	( Tery_2127 or Tery_2181 or Tery_1011 )	Tery_1011 Tery_2127 Tery_2181	m_2pg[c] <=> m_gp[c]		Glycolysis/Gluconeogenesis	1	-1000	1000	0	2	5.4.2.1|5.4.2.4
GLY_ACCOASYN	Acetate:CoA ligase (AMP-forming)	Tery_2371	Tery_2371	m_coa[c] + m_atp[c] + m_ac[c] -> m_accoa[c] + m_amp[c] + m_ppi[c]		Glycolysis/Gluconeogenesis	0	0	1000	0	2	6.2.1.1
GLY_ALDDH	Acetaldehyde:NAD+ oxidoreductase	( Tery_2652 ) and ( Tery_2599 )	Tery_2599 Tery_2652	m_nad[c] + m_h2o[c] + m_acal[c] <=> m_nadh[c] + 2 m_h[c] + m_ac[c]		Glycolysis/Gluconeogenesis	1	0	1000	0	2	1.2.1.3|1.2.1.5
GLY_ALDDHP	Acetaldehyde:NADP+ oxidoreductase	( Tery_2599 ) and ( Tery_2652 )	Tery_2599 Tery_2652	m_nadp[c] + m_h2o[c] + m_acal[c] -> m_nadph[c] + 2 m_h[c] + m_ac[c]		Glycolysis/Gluconeogenesis	0	0	1000	0	2	1.2.1.3
GLY_eno	2-Phospho-D-glycerate hydro-lyase	( Tery_2793 )	Tery_2793	m_2pg[c] <=> m_h2o[c] + m_pep[c]		Glycolysis/Gluconeogenesis	1	-1000	1000	0	2	4.2.1.11
GLY_ethacal	Ethanol:NAD+ oxidoreductase	(Tery_2910 ) and ( Tery_2449 ) and ( Tery_1832 ) and ( Tery_0562 ) and ( Tery_0561)	Tery_0561 Tery_0562 Tery_1832 Tery_2449 Tery_2910	m_nad[c] + m_etoh[c] -> m_nadh[c] + m_h[c] + m_acal[c]		Glycolysis/Gluconeogenesis	0	0	1000	0	2	|1.1.1.1|1.1.1.71|
GLY_ethacalP	Ethanol:NADP+ oxidoreductase	(Tery_2910 ) and ( Tery_2449 ) and ( Tery_1832 ) and ( Tery_0562 ) and ( Tery_0561)	Tery_0561 Tery_0562 Tery_1832 Tery_2449 Tery_2910	m_nadp[c] + m_etoh[c] -> m_nadph[c] + m_h[c] + m_acal[c]		Glycolysis/Gluconeogenesis	0	0	1000	0	2	|1.1.1.1|1.1.1.71|
GLY_FPAL	D-Fructose-1,6-bisphosphate D-glyceraldehyde-3-phosphate-lyase	( Tery_1687 or Tery_4099 )	Tery_1687 Tery_4099	m_fdp[c] <=> m_dhap[c] + m_gap[c]		Glycolysis/Gluconeogenesis	1	-1000	1000	0	2	4.1.2.13
GLY_G3PDH	D-Glyceraldehyde-3-phosphate:NAD+ oxidoreductase(phosphorylating)	( Tery_2881 or Tery_3274 )	Tery_2881 Tery_3274	m_nadh[c] + m_h[c] + m_13pdg[c] <=> m_nad[c] + m_pi[c] + m_gap[c]		Glycolysis/Gluconeogenesis	1	-1000	1000	0	2	1.2.1.12|1.2.1.13|1.2.1.59
GLY_G3PDH_P	D-Glyceraldehyde-3-phosphate:NADP+ oxidoreductase(phosphorylating)	Tery_4030	Tery_4030	m_nadph[c] + m_h[c] + m_13pdg[c] -> m_nadp[c] + m_pi[c] + m_gap[c]		Glycolysis/Gluconeogenesis	0	0	1000	0	2	|1.2.1.13|1.2.1.59|
GLY_glmM	D-Glucosamine 1-phosphate 1,6-phosphomutase	( Tery_1095 ) and ( Tery_1084 or Tery_0970 ) and ( Tery_1084 )	Tery_0970 Tery_1084 Tery_1095	m_ga6p[c] <=> m_ga1p[c]		Glycolysis/Gluconeogenesis	1	-1000	1000	0	2	5.4.2.10|5.4.2.2
GLY_glpX	D-Fructose-1,6-bisphosphate 1-phosphohydrolase	( Tery_0682 or Tery_0948 )	Tery_0682 Tery_0948	m_h2o[c] + m_fdp[c] -> m_pi[c] + m_f6p[c]		Glycolysis/Gluconeogenesis	0	0	1000	0	2	3.1.3.11
GLY_GSHSYN	gamma-L-Glutamyl-L-cysteine:glycine ligase (ADP-forming)	Tery_4206	Tery_4206	m_atp[c] + m_gc[c] + m_gly[c] -> m_adp[c] + m_pi[c] + m_gth[c]		Glycolysis/Gluconeogenesis	0	0	1000	0	2	6.3.2.3
GLY_HEXK	hexokinase D-glucose ATP	( Tery_0774 ) and ( Tery_2875 )	Tery_0774 Tery_2875	m_atp[c] + m_glucose[c] -> m_adp[c] + m_h[c] + m_g6p[c]		Glycolysis/Gluconeogenesis	0	0	1000	0	2	2.7.1.2
GLY_KpsFGutQ	D-Arabinose-5-phosphate ketol-isomerase	Tery_3105	Tery_3105	m_arab5p[c] <=> m_ru5p[c]		Glycolysis/Gluconeogenesis	1	-1000	1000	0	2	5.3.1.13
GLY_PFK	Phosphofructokinase	Tery_3440	Tery_3440	m_atp[c] + m_f6p[c] -> m_adp[c] + m_h[c] + m_fdp[c]		Glycolysis/Gluconeogenesis	0	0	1000	0	2	2.7.1.11
GLY_pgi	D-Glucose-6-phosphate ketol-isomerase	( Tery_4024 )	Tery_4024	m_g6p[c] <=> m_f6p[c]		Glycolysis/Gluconeogenesis	1	-1000	1000	0	2	5.3.1.9
GLY_pgk	ATP:3-phospho-D-glycerate 1-phosphotransferase	( Tery_3376 )	Tery_3376	m_atp[c] + m_gp[c] <=> m_adp[c] + m_13pdg[c]		Glycolysis/Gluconeogenesis	1	-1000	1000	0	2	2.7.2.3
GLY_PGLCM	alpha-D-Glucose 1-phosphate 1,6-phosphomutase	( Tery_0970 or Tery_1084 )	Tery_0970 Tery_1084	m_g1p[c] <=> m_g6p[c]		Glycolysis/Gluconeogenesis	1	-1000	1000	0	2	5.4.2.2|5.4.2.5
GLY_PYRK	ATP:pyruvate O2-phosphotransferase	Tery_2926	Tery_2926	m_adp[c] + m_h[c] + m_pep[c] -> m_atp[c] + m_pyr[c]		Glycolysis/Gluconeogenesis	0	0	1000	0	2	2.7.1.40
GLY_tpiA	D-Glyceraldehyde-3-phosphate ketol-isomerase	( Tery_1380 )	Tery_1380	m_gap[c] <=> m_dhap[c]		Glycolysis/Gluconeogenesis	1	-1000	1000	0	2	5.3.1.1
H_MK8	Hydrogen:quinone oxidoreductase	Tery_3368	Tery_3368	2 m_h[c] + m_h2[c] + m_mk8[c] -> 2 m_h[e] + m_mq8[c]		Hydrogen Production	0	0	1000	0	2	1.12.5.1
H_UB8	hydrogen:quinone oxidoreductase	Tery_3368	Tery_3368	2 m_h[c] + m_h2[c] + m_ubiquon8[c] -> 2 m_h[e] + m_uquol8[c]		Hydrogen Production	0	0	1000	0	2	1.12.5.1
HIS_hisB	D-erythro-1-(Imidazol-4-yl)glycerol 3-phosphate hydro-lyase	( Tery_2028 )	Tery_2028	m_eig[c] -> m_h2o[c] + m_izaclp[c]		Histidine Metabolism	0	0	1000	0	2	4.2.1.19
HIS_hisB_ol	L-Histidinol-phosphate phosphohydrolase	hisB	hisB	m_h2o[c] + m_hisolp[c] -> m_pi[c] + m_hisol[c]		Histidine Metabolism	0	0	1000	0	1	3.1.3.15
HIS_hisD1	L-Histidinol:NAD+ oxidoreductase	( Tery_2942 )	Tery_2942	m_nad[c] + m_hisol[c] <=> m_nadh[c] + m_h[c] + m_hisal[c]		Histidine Metabolism	1	0	1000	0	2	1.1.1.23
HIS_hisD2	L-Histidinal:NAD+ oxidoreductase	( Tery_2942 )	Tery_2942	m_nad[c] + m_h2o[c] + m_hisal[c] -> m_nadh[c] + 2 m_h[c] + m_his[c]		Histidine Metabolism	0	0	1000	0	2	1.1.1.23
HIS_hisH	Imidazole-glycerol-3-phosphate synthase	( Tery_1766 ) and ( Tery_2143 )	Tery_1766 Tery_2143	m_gln[c] + m_prfaicarp[c] -> m_h[c] + m_glu[c] + m_eig[c] + m_aicar[c]		Histidine Metabolism	0	0	1000	0	2	2.4.2.-
HIS_hisI	1-(5-phospho-D-ribosyl)-AMP 1,6-hydrolase	( Tery_2490 ) and ( Tery_2740 )	Tery_2490 Tery_2740	m_h2o[c] + m_pramp[c] -> m_prf_pi[c]		Histidine Metabolism	0	0	1000	0	2	3.5.4.19
HIS_HPANT	5-Amino-2-oxopentanoate:2-oxoglutarate aminotransferase	Tery_4690	Tery_4690	m_glu[c] + m_izaclp[c] -> m_akg[c] + m_hisolp[c]		Histidine Metabolism	0	0	1000	0	2	2.6.1.9
HIS_pramp	Phosphoribosyl-ATP pyrophosphohydrolase	Tery_2740	Tery_2740	m_h2o[c] + m_prbatp[c] -> 2 m_h[c] + m_ppi[c] + m_pramp[c]		Histidine Metabolism	0	0	1000	0	2	3.6.1.31
HIS_prfaicarp	N-(5'-Phospho-D-ribosylformimino)-5-amino-1-	Tery_3731	Tery_3731	m_prf_pi[c] <=> m_prfaicarp[c]		Histidine Metabolism	1	-1000	1000	0	2	5.3.1.16
HIS_prpp_prbatp	1-(5-Phospho-D-ribosyl)-ATP:pyrophosphate phosphoribosyl-transferase	( Tery_0577 ) and ( Tery_0578 )	Tery_0577 Tery_0578	m_atp[c] + m_h[c] + m_prpp[c] -> m_ppi[c] + m_prbatp[c]		Histidine Metabolism	0	0	1000	0	2	2.4.2.17
ILE_AKB	2-Iminobutanoate Hydrolysis	Tery_0001	Tery_0001	m_h2o[c] + m_h[c] + m_iben[c] -> m_akb[c] + m_nh4[c]		Isoleucine Metabolism	0	0	1000	0	1	3.5.99.10
ILE_AKGAT	L-Isoleucine:2-oxoglutarate aminotransferase	( Tery_4094 or Tery_0889 )	Tery_0889 Tery_4094	m_glu[c] + m_3mop[c] <=> m_akg[c] + m_ile[c]		Isoleucine Metabolism	1	-1000	1000	0	2	2.6.1.42
ILE_DHADH3M	(R)-2,3-Dihydroxy-3-methylpentanoate hydro-lyase	Tery_0019	Tery_0019	m_dhxmval[c] -> m_h2o[c] + m_3mop[c]		Isoleucine Metabolism	0	0	1000	0	2	4.2.1.9
ILE_DHADHVAL	2,3-Dihydroxy-3-methylbutanoate hydro-lyase	Tery_0019	Tery_0019	m_23dhival[c] -> m_h2o[c] + m_omval[c]		Isoleucine Metabolism	0	0	1000	0	2	4.2.1.9
ILE_IBEN	2-Iminobutanoate Tautomerization	Spontaneous	Spontaneous	m_aben[c] -> m_iben[c]		Isoleucine Metabolism	0	0	1000	0	1
ILE_ilvHB	2-acetyl-2-hydroxybutanoate	(( Tery_1850 ) and ( Tery_1928 ) or ( Tery_1850 ) and ( Tery_2843 ))	Tery_1850 Tery_1928 Tery_2843	m_h[c] + m_akb[c] + m_pyr[c] -> m_co2[c] + m_2ac2hxbut[c]		Isoleucine Metabolism	0	0	1000	0	2	2.2.1.6
LEU_AKGAT	L-Leucine:2-oxoglutarate aminotransferase	( Tery_4094 ) and ( Tery_0889 )	Tery_0889 Tery_4094	m_glu[c] + m_4mop[c] <=> m_akg[c] + m_leu[c]		Leucine Metabolism	1	-1000	1000	0	2	2.6.1.42|2.6.1.6|2.6.1.67
LEU_IPPMAL	2-Isopropylmalate hydro-lyase	( Tery_1041 ) and ( Tery_2728 )	Tery_1041 Tery_2728	m_ippmal[c] <=> m_h2o[c] + m_ppmal[c]		Leucine Metabolism	1	-1000	1000	0	2	4.2.1.33
LEU_IPPMAL2	3-Isopropylmalate hydro-lyase	( Tery_1041 ) and ( Tery_2728 )	Tery_1041 Tery_2728	m_cbhcap[c] <=> m_h2o[c] + m_ppmal[c]		Leucine Metabolism	1	-1000	1000	0	2	4.2.1.33
LIP_10M3OUD	8-methyl-nonanoyl-ACP:malonyl-[acyl-carrier-protein] C-acyltransferase (decarboxylating)			m_h[c] + m_mal_acp[c] + m_8mn_acp[c] -> m_co2[c] + m_10m3oud_acp[c] + m_acp[c]		Lipid Metabolism	0	0	1000	0	1	2.3.1.0
LIP_10MTDD2E	10-methyl-3-hydroxy-dodecanoyl-ACP hydro-lyase			m_10m3hxdd_acp[c] <=> m_h2o[c] + m_mtdd2e_acp[c]		Lipid Metabolism	1	-1000	1000	0	1	4.2.1.0
LIP_10MTU2E	10-methyl-3-hydroxy-undecanoyl-ACP hydro-lyase			m_10m3hxud_acp[c] <=> m_h2o[c] + m_10mtu2e_acp[c]		Lipid Metabolism	1	-1000	1000	0	1	4.2.1.0
LIP_11M3OD	9-methyl-decanoyl-ACP:malonyl-[acyl-carrier-protein] C-acyltransferase (decarboxylating)			m_h[c] + m_mal_acp[c] + m_9md_acp[c] -> m_co2[c] + m_11m3od_acp[c] + m_acp[c]		Lipid Metabolism	0	0	1000	0	1	2.3.1.0
LIP_11MTD2E	11-methyl-3-hydroxy-dodecanoyl-ACP hydro-lyase			m_11m3hodd_acp[c] <=> m_h2o[c] + m_11mtd2e_acp[c]		Lipid Metabolism	1	-1000	1000	0	1	4.2.1.0
LIP_12GALC14				m_12dagdtd[c] + m_udpgal[c] -> m_12galc14[c] + m_h[c] + m_udp[c]		Lipid Metabolism	0	0	1000	0	1
LIP_12GALC141				m_12dagdtde[c] + m_udpgal[c] -> m_12galc141[c] + m_h[c] + m_udp[c]		Lipid Metabolism	0	0	1000	0	1
LIP_12GALC16				m_12diac_gly_dhd[c] + m_udpgal[c] -> m_12galc16[c] + m_h[c] + m_udp[c]		Lipid Metabolism	0	0	1000	0	1
LIP_12GALC16_1				m_12diac_gly_dh9e[c] + m_udpgal[c] -> m_12galc16_1[c] + m_h[c] + m_udp[c]		Lipid Metabolism	0	0	1000	0	1
LIP_12GALC18				m_12dacgly_c36[c] + m_udpgal[c] -> m_12galc18[c] + m_h[c] + m_udp[c]		Lipid Metabolism	0	0	1000	0	1
LIP_12GALC18_1				m_12diac_gly_dod11e[c] + m_udpgal[c] -> m_12galc18_1[c] + m_h[c] + m_udp[c]		Lipid Metabolism	0	0	1000	0	1
LIP_12GALC18_2				m_udpgal[c] + m_12dag_do912e[c] -> m_12galc18_2[c] + m_h[c] + m_udp[c]		Lipid Metabolism	0	0	1000	0	1
LIP_12GALC18_3				m_udpgal[c] + m_12dag_dote[c] -> m_12galc18_3[c] + m_h[c] + m_udp[c]		Lipid Metabolism	0	0	1000	0	1
LIP_12M3ODDD	10-methyl-undecanoyl-ACP:malonyl-[acyl-carrier-protein] C-acyltransferase (decarboxylating)			m_h[c] + m_10mud_acp[c] + m_mal_acp[c] -> m_co2[c] + m_12m3oddd_acp[c] + m_acp[c]		Lipid Metabolism	0	0	1000	0	1	2.3.1.0
LIP_12M3OTD	10-methyl-dodecanoyl-ACP:malonyl-[acyl-carrier-protein] C-acyltransferase (decarboxylating)			m_h[c] + m_10mdd_acp[c] + m_mal_acp[c] -> m_co2[c] + m_12m3otd_acp[c] + m_acp[c]		Lipid Metabolism	0	0	1000	0	1	2.3.1.0
LIP_12MTTD2E	12-methyl-3-hydroxy-tetra-decanoyl-ACP hydro-lyase			m_12m3htd_acp[c] <=> m_h2o[c] + m_12mttd2e_acp[c]		Lipid Metabolism	1	-1000	1000	0	1	4.2.1.0
LIP_12MTTRID2E	12-methyl-3-hydroxy-tridecanoyl-ACP hydro-lyase			m_12m3hxtrid_acp[c] <=> m_h2o[c] + m_12mttrid2e_acp[c]		Lipid Metabolism	1	-1000	1000	0	1	4.2.1.0
LIP_13M3OTD	11-methyl-dodecanoyl-ACP:malonyl-[acyl-carrier-protein] C-acyltransferase (decarboxylating)			m_h[c] + m_11mc12_acp[c] + m_mal_acp[c] -> m_co2[c] + m_13m3otd_acp[c] + m_acp[c]		Lipid Metabolism	0	0	1000	0	1	2.3.1.0
LIP_13MTTD2E	13-methyl-3-hydroxy-tetra-decanoyl-ACP hydro-lyase			m_13m3hxtd_acp[c] <=> m_h2o[c] + m_13mttd2e_acp[c]		Lipid Metabolism	1	-1000	1000	0	1	4.2.1.0
LIP_14M3OHD	12-methyl-tetra-decanoyl-ACP:malonyl-[acyl-carrier-protein] C-acyltransferase (decarboxylating)			m_h[c] + m_12mtd_acp[c] + m_mal_acp[c] -> m_co2[c] + m_14m3ohd_acp[c] + m_acp[c]		Lipid Metabolism	0	0	1000	0	1	2.3.1.0
LIP_14M3OPD	12-methyl-tridecanoyl-ACP:malonyl-[acyl-carrier-protein] C-acyltransferase (decarboxylating)			m_h[c] + m_12mtrid_acp[c] + m_mal_acp[c] -> m_co2[c] + m_14m3o_pd_acp[c] + m_acp[c]		Lipid Metabolism	0	0	1000	0	1	2.3.1.0
LIP_14MTHD2E	14-methyl-3-hydroxy-hexa-decanoyl-ACP hydro-lyase			m_14m3hxhd_acp[c] <=> m_h2o[c] + m_14mthd2e_acp[c]		Lipid Metabolism	1	-1000	1000	0	1	4.2.1.0
LIP_14MTPD2E	14-methyl-3-hydroxy-pentadecanoyl-ACP hydro-lyase			m_14m3hxpd_acp[c] <=> m_h2o[c] + m_14mtpd2e_acp[c]		Lipid Metabolism	1	-1000	1000	0	1	4.2.1.0
LIP_15M3OHD	13-methyl-tetra-decanoyl-ACP:malonyl-[acyl-carrier-protein] C-acyltransferase (decarboxylating)			m_h[c] + m_13mtd_acp[c] + m_mal_acp[c] -> m_co2[c] + m_15m3ohd_acp[c] + m_acp[c]		Lipid Metabolism	0	0	1000	0	1	2.3.1.0
LIP_15MTHD2E	15-methyl-3-hydroxy-hexa-decanoyl-ACP hydro-lyase			m_15m3hxhd_acp[c] <=> m_h2o[c] + m_15mthd2e_acp[c]		Lipid Metabolism	1	-1000	1000	0	1	4.2.1.0
LIP_19M3O	8-methyl-decanoyl-ACP:malonyl-[acyl-carrier-protein] C-acyltransferase (decarboxylating)			m_h[c] + m_mal_acp[c] + m_8md_acp[c] -> m_co2[c] + m_mode_acp[c] + m_acp[c]		Lipid Metabolism	0	0	1000	0	1	2.3.1.0
LIP_2MBACP	2-methylbutanoyl-CoA:[acyl-carrier-protein] transferase			m_acp[c] + m_2mbcoa[c] <=> m_coa[c] + m_2mb_acp[c]		Lipid Metabolism	1	-1000	1000	0	1	2.3.1.0
LIP_3OOD	3-Oxooctodecanoyl-ACP:malonyl-[acyl-carrier-protein] C-acyltransferase (decarboxylating)			m_h[c] + m_mal_acp[c] + m_palm_acp[c] -> m_co2[c] + m_3ood_acp[c] + m_acp[c]		Lipid Metabolism	0	0	1000	0	1	2.3.1.0
LIP_4M3OH	4-methyl-3-oxo-hexanoyl-ACP:malonyl-[acyl-carrier-protein] C-acyltransferase (decarboxylating)			m_h[c] + m_mal_acp[c] + m_2mb_acp[c] -> m_co2[c] + m_acp[c] + m_4m3oh_acp[c]		Lipid Metabolism	0	0	1000	0	1	2.3.1.0
LIP_4M3OP	2-methylpropionyl-ACP:malonyl-[acyl-carrier-protein] C-acyltransferase (decarboxylating)			m_h[c] + m_mal_acp[c] + m_ibacp[c] -> m_co2[c] + m_acp[c] + m_4m3op_acp[c]		Lipid Metabolism	0	0	1000	0	1	2.3.1.0
LIP_4MTH2E	4-methyl-3-hydroxy-hexanoyl-ACP hydro-lyase			m_4m3hh_acp[c] <=> m_h2o[c] + m_4mth2e_acp[c]		Lipid Metabolism	1	-1000	1000	0	1	4.2.1.0
LIP_4MTP2E	4-methyl-3-hydroxy-pentanoyl-ACP hydro-lyase			m_4m3hxp_acp[c] <=> m_h2o[c] + m_4mtp2e_acp[c]		Lipid Metabolism	1	-1000	1000	0	1	4.2.1.0
LIP_5M3OH	3-methylbutanoyl-ACP:malonyl-[acyl-carrier-protein] C-acyltransferase (decarboxylating)			m_h[c] + m_mal_acp[c] + m_isoval_acp[c] -> m_co2[c] + m_acp[c] + m_5m3oh_acp[c]		Lipid Metabolism	0	0	1000	0	1	2.3.1.0
LIP_5MTH2E	5-methyl-3-hydroxy-hexanoyl-ACP hydro-lyase			m_5m3hxh_acp[c] <=> m_h2o[c] + m_5mth2e_acp[c]		Lipid Metabolism	1	-1000	1000	0	1	4.2.1.0
LIP_6M3OH	4-methyl-pentanoyl-ACP:malonyl-[acyl-carrier-protein] C-acyltransferase (decarboxylating)			m_h[c] + m_mal_acp[c] + m_4mp_acp[c] -> m_co2[c] + m_acp[c] + m_6m3oh_acp[c]		Lipid Metabolism	0	0	1000	0	1	2.3.1.0
LIP_6M3OO	4-methyl-hexanoyl-ACP:malonyl-[acyl-carrier-protein] C-acyltransferase (decarboxylating)			m_h[c] + m_mal_acp[c] + m_4mh_acp[c] -> m_co2[c] + m_acp[c] + m_6m3oo_acp[c]		Lipid Metabolism	0	0	1000	0	1	2.3.1.0
LIP_6MTH2E	6-methyl-3-hydroxy-heptanoyl-ACP hydro-lyase			m_6m3hohep_acp[c] <=> m_h2o[c] + m_6mth2e_acp[c]		Lipid Metabolism	1	-1000	1000	0	1	4.2.1.0
LIP_6MTO2E	6-methyl-3-hydroxy-octanoyl-ACP hydro-lyase			m_6m3hxo_acp[c] <=> m_h2o[c] + m_6mto2e_acp[c]		Lipid Metabolism	1	-1000	1000	0	1	4.2.1.0
LIP_7M3OO	5-methyl-hexanoyl-ACP:malonyl-[acyl-carrier-protein] C-acyltransferase (decarboxylating)			m_h[c] + m_mal_acp[c] + m_5mh_acp[c] -> m_co2[c] + m_acp[c] + m_7m3oo_acp[c]		Lipid Metabolism	0	0	1000	0	1	2.3.1.0
LIP_7MTO2E	7-methyl-3-hydroxy-octanoyl-ACP hydro-lyase			m_7m3hoo_acp[c] <=> m_h2o[c] + m_7mto2e_acp[c]		Lipid Metabolism	1	-1000	1000	0	1	4.2.1.0
LIP_8M3OD	6-methyl-octanoyl-ACP:malonyl-[acyl-carrier-protein] C-acyltransferase (decarboxylating)			m_h[c] + m_mal_acp[c] + m_5mo_acp[c] -> m_co2[c] + m_acp[c] + m_8m3od_acp[c]		Lipid Metabolism	0	0	1000	0	1	2.3.1.0
LIP_8M3ON	6-methyl-heptanoyl-ACP:malonyl-[acyl-carrier-protein] C-acyltransferase (decarboxylating)			m_h[c] + m_mal_acp[c] + m_6mh_acp[c] -> m_co2[c] + m_acp[c] + m_8m3on_acp[c]		Lipid Metabolism	0	0	1000	0	1	2.3.1.0
LIP_8MTD2E	8-methyl-3-hydroxy-decanoyl-ACP hydro-lyase			m_8m3hd_acp[c] <=> m_h2o[c] + m_8mtd2e_acp[c]		Lipid Metabolism	1	-1000	1000	0	1	4.2.1.0
LIP_8MTNON2E	8-methyl-3-hydroxy-nonanoyl-ACP hydro-lyase			m_8m3hxn_acp[c] <=> m_h2o[c] + m_8mtnon2e_acp[c]		Lipid Metabolism	1	-1000	1000	0	1	4.2.1.0
LIP_9M3OD	7-methyl-octanoyl-ACP:malonyl-[acyl-carrier-protein] C-acyltransferase (decarboxylating)			m_h[c] + m_mal_acp[c] + m_7mo_acp[c] -> m_co2[c] + m_acp[c] + m_9m3od_acp[c]		Lipid Metabolism	0	0	1000	0	1	2.3.1.0
LIP_9MTD2E	9-methyl-3-hydroxy-decanoyl-ACP hydro-lyase			m_9m3hxd_acp[c] <=> m_h2o[c] + m_9mtd2e_acp[c]		Lipid Metabolism	1	-1000	1000	0	1	4.2.1.0
LIP_ACMURL	UDP-N-acetylmuramate:L-alanine ligase (ADP-forming)	Tery_4029	Tery_4029	m_atp[c] + m_ala[c] + m_udpmurnac[c] -> m_adp[c] + m_h[c] + m_pi[c] + m_udp_acmala[c]		Lipid Metabolism	0	0	1000	0	2	6.3.2.8
LIP_AHCAR	anteisoheptadecanoyl-cardiolipin synthase			2 m_dihdpgly[c] -> m_aisohdcardio[c] + m_gl[c]		Lipid Metabolism	0	0	1000	0	1
LIP_AMCURAG	UDP-N-acetylmuramoyl-L-alanine:D-glutamate ligase(ADP-forming)	( Tery_4482 )	Tery_4482	m_atp[c] + m_dglu[c] + m_udp_acmala[c] -> m_adp[c] + m_h[c] + m_pi[c] + m_udp_acmur_alaglu[c]		Lipid Metabolism	0	0	1000	0	2	6.3.2.9
LIP_AMUDP	UDP-N-acetyl-D-mannosamine:N-acetyl-beta-D-	Tery_3422	Tery_3422	m_udp_nacmanam[c] + m_udpp_naglu[c] <=> m_h[c] + m_udp[c] + m_acmanamac_glcamppudpre[c]		Lipid Metabolism	1	-1000	1000	0	2	2.4.1.187
LIP_CDPDODE				m_ctp[c] + m_12dodeg3p[c] -> m_ppi[c] + m_cdpdode[c]		Lipid Metabolism	0	0	1000	0	1
LIP_CDPDOTE				m_ctp[c] + m_12doteg3p[c] -> m_ppi[c] + m_cdpdote[c]		Lipid Metabolism	0	0	1000	0	1
LIP_DGDGC14				m_12galc14[c] + m_udpgal[c] -> m_dgdgc14[c] + m_udp[c]		Lipid Metabolism	0	0	1000	0	1
LIP_DGDGC141				m_12galc141[c] + m_udpgal[c] -> m_dgdgc141[c] + m_udp[c]		Lipid Metabolism	0	0	1000	0	1
LIP_DGDGC16				m_12galc16[c] + m_udpgal[c] -> m_dgdgc16[c] + m_udp[c]		Lipid Metabolism	0	0	1000	0	1
LIP_DGDGC16_1				m_12galc16_1[c] + m_udpgal[c] -> m_dgdgc16_1[c] + m_udp[c]		Lipid Metabolism	0	0	1000	0	1
LIP_DGDGC18				m_12galc18[c] + m_udpgal[c] -> m_dgdgc18[c] + m_udp[c]		Lipid Metabolism	0	0	1000	0	1
LIP_DGDGC18_1				m_12galc18_1[c] + m_udpgal[c] -> m_dgdgc18_1[c] + m_udp[c]		Lipid Metabolism	0	0	1000	0	1
LIP_DGDGC18_2				m_12galc18_2[c] + m_udpgal[c] -> m_dgdgc18_2[c] + m_udp[c]		Lipid Metabolism	0	0	1000	0	1
LIP_DGDGC18_3				m_12galc18_3[c] + m_udpgal[c] -> m_dgdgc18_3[c] + m_udp[c]		Lipid Metabolism	0	0	1000	0	1
LIP_DGDODE				m_h2o[c] + m_12dodeg3p[c] -> m_h[c] + m_pi[c] + m_12dag_do912e[c]		Lipid Metabolism	0	0	1000	0	1
LIP_DGDOTE				m_h2o[c] + m_12doteg3p[c] -> m_h[c] + m_pi[c] + m_12dag_dote[c]		Lipid Metabolism	0	0	1000	0	1
LIP_DODEG3P				m_atp[c] + m_12dag_do912e[c] -> m_adp[c] + m_12dodeg3p[c]		Lipid Metabolism	0	0	1000	0	1
LIP_DODEG3P_ACP				m_ocdcya_acp[c] + m_12o912dg3p[c] -> m_acp[c] + m_12dodeg3p[c]		Lipid Metabolism	0	0	1000	0	1
LIP_DOTEG3P				m_atp[c] + m_12dag_dote[c] -> m_adp[c] + m_12doteg3p[c]		Lipid Metabolism	0	0	1000	0	1
LIP_DOTEG3P_ACP				m_lin_acp[c] + m_12o91215tg3p[c] -> m_acp[c] + m_12doteg3p[c]		Lipid Metabolism	0	0	1000	0	1
LIP_dTDPMOR	dTDP-6-deoxy-L-mannose:NADP+ 4-oxidoreductase	Tery_1344	Tery_1344	m_nadph[c] + m_h[c] + m_dtdpormn[c] -> m_nadp[c] + m_dtdp_rham[c]		Lipid Metabolism	0	0	1000	0	2	1.1.1.133
LIP_FA11COA	15-methyl-hexa-decanoyl-ACP:[acyl-carrier-protein] transferase			m_coa[c] + m_15mhd_acp[c] <=> m_acp[c] + m_fa11coa[c]		Lipid Metabolism	1	-1000	1000	0	1	2.3.1.0
LIP_FA12COA	14-methyl-hexa-decanoyl-ACP:[acyl-carrier-protein] transferase			m_coa[c] + m_14mhd_acp[c] <=> m_acp[c] + m_fa12coa[c]		Lipid Metabolism	1	-1000	1000	0	1	2.3.1.0
LIP_FA1COA	12-methyl-tridecanoyl-ACP:[acyl-carrier-protein] transferase			m_coa[c] + m_12mtrid_acp[c] <=> m_acp[c] + m_fa1coa[c]		Lipid Metabolism	1	-1000	1000	0	1	2.3.1.0
LIP_FA3COA	13-methyl-tetra-decanoyl-ACP:[acyl-carrier-protein] transferase			m_coa[c] + m_13mtd_acp[c] <=> m_acp[c] + m_fa3coa[c]		Lipid Metabolism	1	-1000	1000	0	1	2.3.1.0
LIP_FA4COA	12-methyl-tetra-decanoyl-ACP:[acyl-carrier-protein] transferase			m_coa[c] + m_12mtd_acp[c] <=> m_acp[c] + m_fa4coa[c]		Lipid Metabolism	1	-1000	1000	0	1	2.3.1.0
LIP_FA6COA	14-methyl-pentadecanoyl-ACP:[acyl-carrier-protein] transferase			m_coa[c] + m_14mpd_acp[c] <=> m_acp[c] + m_fa6coa[c]		Lipid Metabolism	1	-1000	1000	0	1	2.3.1.0
LIP_GAFAT	L-Glutamine:D-fructose-6-phosphate aminotransferase (hexose	Tery_0455	Tery_0455	m_f6p[c] + m_gln[c] -> m_glu[c] + m_ga6p[c]		Lipid Metabolism	0	0	1000	0	2	2.6.1.16
LIP_glmU	UTP:N-acetyl-alpha-D-glucosamine-1-phosphate uridylyltransferase	( Tery_0560 )	Tery_0560	m_h[c] + m_utp[c] + m_naga1p[c] -> m_ppi[c] + m_udp_n_acglu[c]		Lipid Metabolism	0	0	1000	0	2	2.7.7.23
LIP_HCAR	isoheptadecanoyl-cardiolipin synthase			2 m_disohdpgly[c] -> m_isohdcar[c] + m_gl[c]		Lipid Metabolism	0	0	1000	0	1
LIP_IBACP	2-methylpropionyl-CoA:[acyl-carrier-protein] transferase			m_acp[c] + m_ibcoa[c] <=> m_coa[c] + m_ibacp[c]		Lipid Metabolism	1	-1000	1000	0	1	2.3.1.0
LIP_ISOVAL	3-methylbutanoyl-CoA:[acyl-carrier-protein] transferase			m_acp[c] + m_ival_coa[c] <=> m_coa[c] + m_isoval_acp[c]		Lipid Metabolism	1	-1000	1000	0	1	2.3.1.0
LIP_IVA	ATP:2,3,2',3'-tetrakis(3-hydroxytetradecanoyl)-D-glucosaminyl-beta-			m_atp[c] + m_h[c] + m_lip_a_disac[c] -> m_adp[c] + m_lipidiv[c]		Lipid Metabolism	0	0	1000	0	1	2.7.1.130
LIP_LADIS	UDP-2,3-bis(3-hydroxytetradecanoyl)-beta-D-glucosamine:2,3-bis-(3-	( Tery_3228 or Tery_3322 )	Tery_3228 Tery_3322	m_udpg23a[c] + m_lipx[c] -> m_h[c] + m_udp[c] + m_lip_a_disac[c]		Lipid Metabolism	0	0	1000	0	2	2.4.1.182
LIP_LIPX	UDP-2,3-bis(3-hydroxytetradecanoyl)glucosamine diphosphatase			m_h2o[c] + m_udpg23a[c] -> 2 m_h[c] + m_lipx[c] + m_ump[c]		Lipid Metabolism	0	0	1000	0	1	3.6.1.54
LIP_MALACP	malonyl-ACP:[acyl-carrier-protein] transferase			m_acp[c] + m_malcoa[c] -> m_coa[c] + m_mal_acp[c]		Lipid Metabolism	0	0	1000	0	1	2.3.1.0|2.3.1.39|2.3.1.85|2.3.1.86
LIP_mraY1	UDPMurAc(oyl-L-Ala-D-gamma-Glu-L-Lys-D-Ala-D-Ala):undecaprenyl-	Tery_4589	Tery_4589	m_udprep[c] + m_udpma_ala_glu_lys_ala_ala[c] -> m_ump[c] + m_udppma_ala_glu_lys_ala_ala[c]		Lipid Metabolism	0	0	1000	0	2	2.7.8.13
LIP_mraY2	UDPMurAc(oyl-L-Ala-D-gamma-Glu-L-Lys-D-Ala-D-Ala):undecaprenyl-	Tery_4589	Tery_4589	m_udprep[c] + m_udpma_ala_glu_6cox_lys_ala_ala[c] <=> m_ump[c] + m_udpp_nacmur_ala_glu_etc[c]		Lipid Metabolism	1	-1000	1000	0	2	2.7.8.13
LIP_murE	UDP-N-acetylmuramoyl-L-alanyl-D-glutamate:meso-2,6-	Tery_4151	Tery_4151	m_atp[c] + m_udp_acmur_alaglu[c] + m_mdap[c] -> m_adp[c] + m_h[c] + m_pi[c] + m_udp_acmur_l_ala_glu_mes26diampim[c]		Lipid Metabolism	0	0	1000	0	2	6.3.2.13
LIP_MYRT	UDP-3-O-acetylglucosamine deacetylase	Tery_3318	Tery_3318	m_h2o[c] + m_udphxmyr_nag[c] -> m_ac[c] + m_udp_bhxmyr_gluc[c]		Lipid Metabolism	0	0	1000	0	2	3.5.1.108
LIP_NAG6P2E	N-Acetyl-D-glucosamine 6-phosphate 2-epimerase	Tery_1417	Tery_1417	m_acmanam6p[c] -> m_naga6p[c]		Lipid Metabolism	0	0	1000	0	2	5.1.3.9
LIP_ODEG3P				m_3pg[c] + m_ocdcya_acp[c] -> m_acp[c] + m_12o912dg3p[c]		Lipid Metabolism	0	0	1000	0	1
LIP_OTEG3P				m_3pg[c] + m_lin_acp[c] -> m_acp[c] + m_12o91215tg3p[c]		Lipid Metabolism	0	0	1000	0	1
LIP_PDPDOTE				m_3pg[c] + m_cdpdote[c] -> m_cmp[c] + m_pgp_dote[c]		Lipid Metabolism	0	0	1000	0	1
LIP_PEPS	Peptidoglycan subunit synthesis			2 m_pepgly_dim[c] -> m_h[c] + m_pepgly_poly[c] + 4 m_ala[c] + m_bacpre_ppi[c]		Lipid Metabolism	0	0	1000	0	1
LIP_PGC36				m_h2o[c] + m_pgp_dod[c] -> m_h[c] + m_pi[c] + m_pg_c36[c]		Lipid Metabolism	0	0	1000	0	1
LIP_PGDH				m_h2o[c] + m_pgp_dhd[c] -> m_h[c] + m_pi[c] + m_pg_dh[c]		Lipid Metabolism	0	0	1000	0	1
LIP_PGDH9E				m_h2o[c] + m_pgp_dh9e[c] -> m_h[c] + m_pi[c] + m_pg_dh9e[c]		Lipid Metabolism	0	0	1000	0	1
LIP_PGDO11E				m_h2o[c] + m_pgp_do11e[c] -> m_h[c] + m_pi[c] + m_pg_do11e[c]		Lipid Metabolism	0	0	1000	0	1
LIP_PGDODE				m_h2o[c] + m_pgp_dode[c] -> m_h[c] + m_pi[c] + m_pg_dode[c]		Lipid Metabolism	0	0	1000	0	1
LIP_PGDOTE				m_h2o[c] + m_pgp_dote[c] -> m_h[c] + m_pi[c] + m_pg_dote[c]		Lipid Metabolism	0	0	1000	0	1
LIP_PGDT				m_h2o[c] + m_pgp_ttd[c] -> m_h[c] + m_pi[c] + m_pg_dt[c]		Lipid Metabolism	0	0	1000	0	1
LIP_PGDTE				m_h2o[c] + m_pgp_ttde[c] -> m_h[c] + m_pi[c] + m_pg_dte[c]		Lipid Metabolism	0	0	1000	0	1
LIP_PGPDODE				m_3pg[c] + m_cdpdode[c] -> m_cmp[c] + m_pgp_dode[c]		Lipid Metabolism	0	0	1000	0	1
LIP_SCAR	stearoyl-cardiolipin synthase			2 m_pg_c36[c] -> m_c180card[c] + m_gl[c]		Lipid Metabolism	0	0	1000	0	1
LIP_SQDG14				m_h2o[c] + m_12dagdtd[c] + m_udpsq[c] -> m_h[c] + m_sqdg14[c] + m_udp[c]		Lipid Metabolism	0	0	1000	0	1
LIP_SQDG141				m_h2o[c] + m_12dagdtde[c] + m_udpsq[c] -> m_h[c] + m_sqdg141[c] + m_udp[c]		Lipid Metabolism	0	0	1000	0	1
LIP_SQDG16				m_h2o[c] + m_12diac_gly_dhd[c] + m_udpsq[c] -> m_h[c] + m_sqdg16[c] + m_udp[c]		Lipid Metabolism	0	0	1000	0	1
LIP_SQDG16_1				m_h2o[c] + m_12diac_gly_dh9e[c] + m_udpsq[c] -> m_h[c] + m_sqdg16_1[c] + m_udp[c]		Lipid Metabolism	0	0	1000	0	1
LIP_SQDG18				m_h2o[c] + m_12dacgly_c36[c] + m_udpsq[c] -> m_h[c] + m_sqdg18[c] + m_udp[c]		Lipid Metabolism	0	0	1000	0	1
LIP_SQDG18_1				m_h2o[c] + m_12diac_gly_dod11e[c] + m_udpsq[c] -> m_h[c] + m_sqdg18_1[c] + m_udp[c]		Lipid Metabolism	0	0	1000	0	1
LIP_SQDG18_2				m_h2o[c] + m_12dag_do912e[c] + m_udpsq[c] -> m_h[c] + m_sqdg18_2[c] + m_udp[c]		Lipid Metabolism	0	0	1000	0	1
LIP_SQDG18_3				m_h2o[c] + m_12dag_dote[c] + m_udpsq[c] -> m_h[c] + m_sqdg18_3[c] + m_udp[c]		Lipid Metabolism	0	0	1000	0	1
LIP_TOD2E	trans-Octodec-2-enoyl-ACP hydro-lyase			m_3hxc18_acp[c] <=> m_h2o[c] + m_tod2e_acp[c]		Lipid Metabolism	1	-1000	1000	0	1	4.2.1.0
LIP_UAMOR	UDP-N-acetylmuramate:NADP+ oxidoreductase	Tery_4028	Tery_4028	m_nadph[c] + m_h[c] + m_udp_ag_epyr[c] -> m_nadp[c] + m_udpmurnac[c]		Lipid Metabolism	0	0	1000	0	2	1.3.1.98
LIP_UDP6GSH	UDP 6 sulfo 6 deoxyglucose sulfohydrolase	Tery_0398	Tery_0398	m_udpg[c] + m_h[c] + m_so3[c] <=> m_h2o[c] + m_udpsq[c]		Lipid Metabolism	1	-1000	1000	0	2	3.13.1.1
LIP_UDPAAAL	UDP-N-acetylmuramoyl-L-alanyl-D-glutamyl-meso-2,6-	Tery_0495	Tery_0495	m_atp[c] + m_udp_acmur_l_ala_glu_mes26diampim[c] + m_ala_ala[c] -> m_adp[c] + m_h[c] + m_pi[c] + m_udpma_ala_glu_6cox_lys_ala_ala[c]		Lipid Metabolism	0	0	1000	0	2	6.3.2.10|6.3.2.15
LIP_UDPAEP	Phosphoenolpyruvate:UDP-N-acetyl-D-glucosamine	Tery_3177	Tery_3177	m_pep[c] + m_udp_n_acglu[c] -> m_pi[c] + m_udp_ag_epyr[c]		Lipid Metabolism	0	0	1000	0	2	2.5.1.7
LIP_UDPETC1	UDP-N-acetylglucosamine-N-acetylmuramyl-(pentapeptide)pyrophosphoryl-undecaprenol N-acetylglucosamine transferase	Tery_0207	Tery_0207	m_udp_n_acglu[c] + m_udpp_nacmur_ala_glu_etc[c] -> m_h[c] + m_udp[c] + m_udpp_acmur_acglu_etc[c]		Lipid Metabolism	0	0	1000	0	2	2.4.1.227
LIP_UDPETC2	UDP-N-acetylglucosamine-N-acetylmuramyl-(pentapeptide)pyrophosphoryl-undecaprenol N-acetylglucosamine transferase	Tery_0207	Tery_0207	m_udp_n_acglu[c] + m_udppma_ala_glu_lys_ala_ala[c] <=> m_udp[c] + m_udpp_acmur_acglu_ala_etc[c]		Lipid Metabolism	1	-1000	1000	0	2	2.4.1.227
LIP_UDPG23A	UDP-3-O-(3-hydroxymyristoyl)glucosamine acyltransferase	Tery_4825	Tery_4825	m_hma[c] + m_udp_bhxmyr_gluc[c] <=> m_h[c] + m_acp[c] + m_udpg23a[c]		Lipid Metabolism	1	-1000	1000	0	1	2.3.1.191
LIP_UDPPP	Undecaprenyl-diphosphate phosphohydrolase	Tery_4798	Tery_4798	m_h2o[c] + m_bacpre_ppi[c] -> m_h[c] + m_pi[c] + m_udprep[c]		Lipid Metabolism	0	0	1000	0	2	3.6.1.27
LIP_UNAGLUEPI	UDP-N-acetyl-D-glucosamine 2-epimerase	Tery_2401	Tery_2401	m_udp_n_acglu[c] <=> m_udp_nacmanam[c]		Lipid Metabolism	1	-1000	1000	0	2	5.1.3.14
LIP_ACMURA	N-Acetylmuramoyl-Ala amidohydrolase	Tery_0339	Tery_0339	m_h2o[c] + m_acmur_ala[c] -> m_ala[c] + m_ac_mura[c]		Lipid Metabolism	0	0	1000	0	2	3.5.1.28
LIP_GA6PDA	N-Acetyl-D-glucosamine-6-phosphate amidohydrolase	Tery_4474	Tery_4474	m_h2o[c] + m_naga6p[c] -> m_ac[c] + m_ga6p[c]		Lipid Metabolism	0	0	1000	0	2	3.5.1.25
LIP_GDPEA	sn-Glycero-3-phosphoethanolamine glycerophosphohydrolase	( Tery_2777 or Tery_1053 )	Tery_1053 Tery_2777	m_h2o[c] + m_glypetham[c] -> m_h[c] + m_3pg[c] + m_ameth[c]		Lipid Metabolism	0	0	1000	0	1	|3.1.4.2|3.1.4.46|
LIP_GLPGL	Glycerophosphodiester phosphodiesterase (Glycerophosphoglycerol)	( Tery_2777 or Tery_1053 )	Tery_1053 Tery_2777	m_h2o[c] + m_gpg[c] -> m_h[c] + m_3pg[c] + m_gl[c]		Lipid Metabolism	0	0	1000	0	1	|3.1.4.2|3.1.4.46|
LIP_nagB	D-Glucosamine-6-phosphate ketol-isomerase(deaminating)	Tery_2627	Tery_2627	m_h2o[c] + m_ga6p[c] -> m_f6p[c] + m_nh4[c]		Lipid Metabolism	0	0	1000	0	2	3.5.99.6
LYS_dapDCXL	meso-2,6-Diaminoheptanedioate carboxy-lyase	Tery_2435	Tery_2435	m_h[c] + m_mdap[c] -> m_co2[c] + m_lys[c]		Lysine Metabolism	0	0	1000	0	2	4.1.1.20
LYS_dapF	LL-2,6-Diaminoheptanedioate 2-epimerase	Tery_1173	Tery_1173	m_dap[c] <=> m_mdap[c]		Lysine Metabolism	1	-1000	1000	0	2	5.1.1.7
LYS_DIAMAT	LL-2,6-diaminoheptanedioate:2-oxoglutarate aminotransferase	( Tery_0487 or Tery_1023 or Tery_3293 )	Tery_0487 Tery_1023 Tery_3293	m_akg[c] + m_dap[c] <=> m_h2o[c] + m_h[c] + m_glu[c] + m_thdpico[c]		Lysine Metabolism	1	-1000	1000	0	2	2.6.1.83
LYS_PIMPICO	Non-enzymatic			m_2am6opim[c] <=> m_h2o[c] + m_h[c] + m_thdpico[c]		Lysine Metabolism	1	-1000	1000	0	1
LIP_CGPA	membrane alanyl aminopeptidase	( Tery_0069 or Tery_0295 )	Tery_0069 Tery_0295	m_h2o[c] + m_cys_gly[c] <=> m_cys[c] + m_gly[c]		Lipid Metabolism	1	-1000	1000	0	2	|3.4.11.2|3.4.11.1|3.4.11.23|3.4.13.3|
LIP_ASPSA	L-Aspartate-4-semialdehyde hydro-lyase (adding pyruvate and	Tery_0588	Tery_0588	m_pyr[c] + m_aspsa[c] -> m_h2o[c] + m_h[c] + m_dhdpico[c]		Lipid Metabolism	0	0	1000	0	1	4.3.3.7
MET_AMDCL	S-Adenosyl-L-methionine carboxy-lyase	Tery_2096	Tery_2096	m_h[c] + m_sam[c] <=> m_co2[c] + m_dsam[c]		Methionine Metabolism	1	-1000	1000	0	2	4.1.1.50
MET_CYSTH		( Tery_1438 ) and ( Tery_4459 ) and ( Tery_3688 )	Tery_1438 Tery_3688 Tery_4459	m_cys[c] + m_suchser[c] -> m_h[c] + m_succ[c] + m_cysth[c]		Methionine Metabolism	0	0	1000	0	2	2.5.1.48
MET_HCYS		( Tery_1438 ) and ( Tery_4459 )	Tery_1438 Tery_4459	m_cysth[c] -> m_h[c] + m_aprop[c] + m_hcys[c]		Methionine Metabolism	0	0	1000	0	1	4.4.1.8
MET_MTHFHC	5-Methyltetrahydrofolate:L-homocysteine S-methyltransferase	( Tery_1073 or Tery_2492 )	Tery_1073 Tery_2492	m_hcys[c] + m_5mthf[c] -> m_met[c] + m_thf[c]		Methionine Metabolism	0	0	1000	0	2	2.1.1.13|2.1.1.14
MET_MTHRPD	S-Methyl-5-thio-D-ribulose-1-phosphate hydro-lyase	Tery_4305	Tery_4305	m_mr1p[c] <=> m_h2o[c] + m_23dk5mth1pp[c]		Methionine Metabolism	1	-1000	1000	0	1	4.2.1.109
MET_SUCHSER				m_succoa[c] + m_hser[c] -> m_coa[c] + m_suchser[c]		Methionine Metabolism	0	0	1000	0	1	2.3.1.46		FUNCTIONALLY INFERRED
N_AGMA	Agmatine amidinohydrolase	Tery_3780	Tery_3780	m_h2o[c] + m_agmatine[c] -> m_urea[c] + m_ptrc[c]		Nitrogen Metabolism	0	0	1000	0	2	3.5.3.11
N_chIL	reduced ferredoxin:dinitrogen oxidoreductase (ATP-hydrolysing)	( Tery_1532 ) and ( Tery_4136 ) and ( Tery_4137 ) and ( Tery_4138 ) and ( Tery_4139 )	Tery_1532 Tery_4136 Tery_4137 Tery_4138 Tery_4139	16 m_atp[c] + 16 m_h2o[c] + 8 m_red_fedox[c] + m_n2[c] -> 16 m_adp[c] + 6 m_h[c] + 16 m_pi[c] + 2 m_nh4[c] + 8 m_ox_fedox[c] + m_h2[c]		Nitrogen Metabolism	0	0	1000	0	4	1.18.6.1
N_GLNSYN	L-Glutamate:Ammonium ligase (ADP-forming)	( Tery_3834 or Tery_4681 )	Tery_3834 Tery_4681	m_atp[c] + m_glu[c] + m_nh4[c] -> m_adp[c] + m_h[c] + m_pi[c] + m_gln[c]		Nitrogen Metabolism	0	0	1000	0	2	6.3.1.2
N_GLUDH	L-Glutamate:NADP+ oxidoreductase (deaminating)	Tery_4311	Tery_4311	m_nadp[c] + m_h2o[c] + m_glu[c] <=> m_nadph[c] + m_h[c] + m_nh4[c] + m_akg[c]		Nitrogen Metabolism	1	-1000	1000	0	2	1.4.1.4
N_nirA	Ammonium:ferredoxin oxidoreductase	Tery_1068	Tery_1068	8 m_h[c] + 6 m_red_fedox[c] + m_no2[c] -> 2 m_h2o[c] + m_nh4[c] + 6 m_ox_fedox[c]		Nitrogen Metabolism	0	0	1000	0	2	1.7.7.1
N_NO3R	Nitrate reductase	Tery_1070	Tery_1070	2 m_h[c] + 2 m_red_fedox[c] + m_no3[c] -> m_h2o[c] + 2 m_ox_fedox[c] + m_no2[c]		Nitrogen Metabolism	0	0	1000	0	2	1.7.7.2
N_truB	Uracil hydro-lyase (adding D-ribose 5-phosphate)	( Tery_2319 ) and ( Tery_2986 )	Tery_2319 Tery_2986	m_r5p[c] + m_ura[c] -> m_h2o[c] + m_puri5p[c]		Nitrogen Metabolism	0	0	1000	0	2	4.2.1.70
N_ure	Urea amidohydrolase	( Tery_0746 ) and ( Tery_0747 ) and ( Tery_0752 )	Tery_0746 Tery_0747 Tery_0752	m_h2o[c] + 2 m_h[c] + m_urea[c] -> m_co2[c] + 2 m_nh4[c]		Nitrogen Metabolism	0	0	1000	0	2	3.5.1.5
CAR_QUISYN	quinolinate synthase	( Tery_2446 or Tery_4544 )	Tery_2446 Tery_4544	m_dhap[c] + m_imasp[c] -> 2 m_h2o[c] + m_pi[c] + m_quolate[c]		Carrier Synthesis	0	0	1000	0	2	2.5.1.72
NUC_ADNPRT	AMP:pyrophosphate phosphoribosyltransferase	Tery_0435	Tery_0435	m_prpp[c] + m_adenine[c] <=> m_amp[c] + m_ppi[c]		Nucleoside/Nucleotide Metabolism	1	-1000	1000	0	2	2.4.2.7
NUC_ADNRH	Adenosine ribohydrolase	Tery_3465	Tery_3465	m_h2o[c] + m_adn[c] -> m_rib[c] + m_adenine[c]		Nucleoside/Nucleotide Metabolism	0	0	1000	0	2	3.2.2.1
NUC_ADNSUC	IMP:L-aspartate ligase (GDP-forming)	Tery_3282	Tery_3282	m_gtp[c] + m_asp[c] + m_imp[c] -> 2 m_h[c] + m_pi[c] + m_gdp[c] + m_adnsucc[c]		Nucleoside/Nucleotide Metabolism	0	0	1000	0	2	6.3.4.4
NUC_ADNSUCCL2	1-(5'-Phosphoribosyl)-5-amino-4-(N-succinocarboxamide)-imidazole	Tery_4169	Tery_4169	m_saicar[c] <=> m_aicar[c] + m_fum[c]		Nucleoside/Nucleotide Metabolism	1	-1000	1000	0	2	4.3.2.2
NUC_ADNSUCL	N6-(1,2-Dicarboxyethyl)AMP AMP-lyase	Tery_4169	Tery_4169	m_adnsucc[c] <=> m_amp[c] + m_fum[c]		Nucleoside/Nucleotide Metabolism	1	-1000	1000	0	2	4.3.2.2
NUC_AIRMUT	NCAIR synthetase and NCAIR mutase	Tery_1473	Tery_1473	m_atp[c] + m_h2o[c] + m_co2[c] + m_air[c] -> m_adp[c] + 2 m_h[c] + m_pi[c] + m_pribcxai[c]		Nucleoside/Nucleotide Metabolism	0	0	1000	0	2	6.3.4.18
NUC_AIRSYN	2-(Formamido)-N1-(5-phosphoribosyl)acetamidine cyclo-ligase	Tery_2801	Tery_2801	m_atp[c] + m_fgar[c] -> m_adp[c] + m_h[c] + m_pi[c] + m_air[c]		Nucleoside/Nucleotide Metabolism	0	0	1000	0	2	6.3.3.1
NUC_APRT	5-Phosphoribosylamine:pyrophosphate phosphoribosyltransferase	Tery_3699	Tery_3699	m_h2o[c] + m_gln[c] + m_prpp[c] -> m_ppi[c] + m_glu[c] + m_5_pribam[c]		Nucleoside/Nucleotide Metabolism	0	0	1000	0	2	2.4.2.14
NUC_ARDO	1,2-dihydroxy-5-(methylthio)pent-1-en-3-one:oxygen oxidoreductase	Tery_2668	Tery_2668	m_o2[c] + m_12dhx3k5mthp[c] -> m_h[c] + m_for[c] + m_4mth2ob[c]		Nucleoside/Nucleotide Metabolism	0	0	1000	0	2	1.13.11.54
NUC_BPPCDXA	(R)-4'-Phosphopantothenate:L-cysteine ligase	Tery_2643	Tery_2643	m_atp[c] + m_cys[c] + m_4ppnto[c] -> m_amp[c] + m_ppi[c] + m_4ppncys[c]		Nucleoside/Nucleotide Metabolism	0	0	1000	0	2	6.3.2.5
NUC_BPPCDXC	phosphopantothenate-cysteine ligase	Tery_2643	Tery_2643	m_ctp[c] + m_cys[c] + m_4ppnto[c] -> m_ppi[c] + m_4ppncys[c] + m_cmp[c]		Nucleoside/Nucleotide Metabolism	0	0	1000	0	2	6.3.2.5
NUC_CAPASP	Carbamoyl-phosphate:L-aspartate carbamoyltransferase	Tery_4368	Tery_4368	m_asp[c] + m_cap[c] -> m_h[c] + m_pi[c] + m_caasp[c]		Nucleoside/Nucleotide Metabolism	0	0	1000	0	2	2.1.3.2
NUC_CTPSYN	UTP:Ammonium ligase(ADP-forming)	( Tery_2872 )	Tery_2872	m_atp[c] + m_h2o[c] + m_utp[c] + m_gln[c] -> m_adp[c] + 2 m_h[c] + m_pi[c] + m_ctp[c] + m_glu[c]		Nucleoside/Nucleotide Metabolism	0	0	1000	0	2	6.3.4.2
r_NUC_CTPSYN_NH3	CTP synthase NH3	( Tery_2872 )	Tery_2872	m_atp[c] + m_utp[c] + m_nh4[c] -> m_adp[c] + 2 m_h[c] + m_pi[c] + m_ctp[c]		Nucleoside/Nucleotide Metabolism	0	0	1000	0	2	6.3.4.2
NUC_D_TTP	Nucleoside Diphosphate Phosphatransferase	( Tery_1141 )	Tery_1141	m_atp[c] + m_dtdp[c] <=> m_adp[c] + m_ttp[c]		Nucleoside/Nucleotide Metabolism	1	-1000	1000	0	2	2.7.4.6
NUC_dIMP	IMP: nucleoside triphosphate pyrophosphohydrolase	( Tery_1005 or Tery_5034 )	Tery_1005 Tery_5034	m_h2o[c] + m_ditp[c] -> m_ppi[c] + m_dimp[c]		Nucleoside/Nucleotide Metabolism	0	0	1000	0	2	3.6.1.66
NUC_DRIBK	Deoxyribokinase	( Tery_0865 or Tery_3432 )	Tery_0865 Tery_3432	m_adp[c] + m_h[c] + m_drib5p[c] <=> m_atp[c] + m_thyminose[c]		Nucleoside/Nucleotide Metabolism	1	-1000	1000	0	2	2.7.1.15
NUC_DTDR35E	dTDP-4-dehydro-6-deoxy-D-glucose 3,5-epimerase	Tery_1346	Tery_1346	m_dtdp4o5d_glucose[c] -> m_dtdpormn[c]		Nucleoside/Nucleotide Metabolism	0	0	1000	0	2	5.1.3.13
NUC_DTGLCDH	dTDPglucose 4,6-hydro-lyase	Tery_0957	Tery_0957	m_dtdpglucose[c] -> m_h2o[c] + m_dtdp4o5d_glucose[c]		Nucleoside/Nucleotide Metabolism	0	0	1000	0	2	4.2.1.46
NUC_FAICAR	10-Formyltetrahydrofolate:5'-phosphoribosyl-5-amino-4-	Tery_1128	Tery_1128	m_fthf[c] + m_aicar[c] <=> m_thf[c] + m_faicar[c]		Nucleoside/Nucleotide Metabolism	1	-1000	1000	0	2	2.1.2.3
NUC_FGARFT	10-Formyltetrahydrofolate:5'-phosphoribosylglycinamide	Tery_4633	Tery_4633	m_fthf[c] + m_gar[c] <=> m_thf[c] + m_for_gar[c]		Nucleoside/Nucleotide Metabolism	1	-1000	1000	0	2	2.1.2.2
NUC_G1PTP	dTTP:alpha-D-glucose-1-phosphate thymidylyltransferase	Tery_1537	Tery_1537	m_h[c] + m_g1p[c] + m_ttp[c] -> m_ppi[c] + m_dtdpglucose[c]		Nucleoside/Nucleotide Metabolism	0	0	1000	0	2	2.7.7.24
NUC_GARGL	5-Phospho-D-ribosylamine:glycine ligase (ADP-forming)	Tery_1471	Tery_1471	m_atp[c] + m_gly[c] + m_5_pribam[c] -> m_adp[c] + m_h[c] + m_pi[c] + m_gar[c]		Nucleoside/Nucleotide Metabolism	0	0	1000	0	2	6.3.4.13
NUC_gmk_AG	ATP:(d)GMP phosphotransferase	Tery_2834	Tery_2834	m_atp[c] + m_gmp[c] -> m_adp[c] + m_gdp[c]		Nucleoside/Nucleotide Metabolism	0	0	1000	0	2	2.7.4.8
NUC_GSNRH	Guanosine ribohydrolase	( Tery_3465 )	Tery_3465	m_h2o[c] + m_gsn[c] -> m_rib[c] + m_guanine[c]		Nucleoside/Nucleotide Metabolism	0	0	1000	0	2	3.2.2.1
NUC_guaA	Xanthosine-5'-phosphate:L-glutamine amido-ligase (AMP-forming)	( Tery_0907 )	Tery_0907	m_atp[c] + m_h2o[c] + m_gln[c] + m_xmp[c] -> m_amp[c] + 2 m_h[c] + m_ppi[c] + m_glu[c] + m_gmp[c]		Nucleoside/Nucleotide Metabolism	0	0	1000	0	2	6.3.5.2
NUC_INSRH	Inosine ribohydrolase	( Tery_3465 )	Tery_3465	m_h2o[c] + m_ins[c] -> m_rib[c] + m_hyxn[c]		Nucleoside/Nucleotide Metabolism	0	0	1000	0	2	3.2.2.1
NUC_IOR	IMP:NAD+ oxidoreductase	( Tery_3304 or Tery_3306 )	Tery_3304 Tery_3306	m_nad[c] + m_h2o[c] + m_imp[c] -> m_nadh[c] + m_h[c] + m_xmp[c]		Nucleoside/Nucleotide Metabolism	0	0	1000	0	2	1.1.1.205
NUC_ndk_AC	ATP:nucleoside-diphosphate phosphatransferase	( Tery_1141 )	Tery_1141	m_atp[c] + m_cdp[c] <=> m_adp[c] + m_ctp[c]		Nucleoside/Nucleotide Metabolism	1	-1000	1000	0	2	2.7.4.6
NUC_ndk_ADA	ATP:nucleoside-diphosphate phosphatransferase	( Tery_1141 )	Tery_1141	m_atp[c] + m_dadp[c] <=> m_datp[c] + m_adp[c]		Nucleoside/Nucleotide Metabolism	1	-1000	1000	0	2	2.7.4.6
NUC_ndk_ADC	ATP:nucleoside-diphosphate phosphatransferase	( Tery_1141 )	Tery_1141	m_atp[c] + m_dcdp[c] <=> m_dctp[c] + m_adp[c]		Nucleoside/Nucleotide Metabolism	1	-1000	1000	0	2	2.7.4.6
NUC_ndk_ADG	ATP:nucleoside-diphosphate phosphatransferase	( Tery_1141 )	Tery_1141	m_atp[c] + m_dgdp[c] <=> m_dgtp[c] + m_adp[c]		Nucleoside/Nucleotide Metabolism	1	-1000	1000	0	2	2.7.4.6
NUC_ndk_ADT	ATP:nucleoside-diphosphate phosphatransferase	( Tery_1141 )	Tery_1141	m_atp[c] + m_dtdp[c] <=> m_dttp[c] + m_adp[c]		Nucleoside/Nucleotide Metabolism	1	-1000	1000	0	2	2.7.4.6
NUC_ndk_ADU	ATP:nucleoside-diphosphate phosphatransferase	( Tery_1141 )	Tery_1141	m_atp[c] + m_dudp[c] <=> m_adp[c] + m_dutp[c]		Nucleoside/Nucleotide Metabolism	1	-1000	1000	0	2	2.7.4.6
NUC_ndk_AG	ATP:nucleoside-diphosphate phosphatransferase	( Tery_1141 )	Tery_1141	m_atp[c] + m_gdp[c] <=> m_adp[c] + m_gtp[c]		Nucleoside/Nucleotide Metabolism	1	-1000	1000	0	2	2.7.4.6
NUC_ndk_AI	Nucleoside Diphosphate Kinase: Inosine	( Tery_1141 )	Tery_1141	m_atp[c] + m_idp[c] <=> m_adp[c] + m_itp[c]		Nucleoside/Nucleotide Metabolism	1	-1000	1000	0	2	2.7.4.6
NUC_ndk_AU	ATP:nucleoside-diphosphate phosphatransferase	( Tery_1141 )	Tery_1141	m_atp[c] + m_udp[c] <=> m_adp[c] + m_utp[c]		Nucleoside/Nucleotide Metabolism	1	-1000	1000	0	2	2.7.4.6
NUC_ndk_DAG	Guanylate kinase GMP dATP	Tery_2834	Tery_2834	m_datp[c] + m_gmp[c] -> m_gdp[c] + m_dadp[c]		Nucleoside/Nucleotide Metabolism	0	0	1000	0	2	2.7.4.8
NUC_NMP_AU	ATP:nucleoside-phosphate phosphotransferase	( Tery_2799 or Tery_3779 )	Tery_2799 Tery_3779	m_atp[c] + m_ump[c] -> m_adp[c] + m_udp[c]		Nucleoside/Nucleotide Metabolism	0	0	1000	0	2	|2.7.4.4|2.7.4.14|2.7.4.22|2.7.4.-|
NUC_ORO5P	Orotidine-5'-phosphate:pyrophosphate phosphoribosyltransferase	( Tery_0376 or Tery_2462 )	Tery_0376 Tery_2462	m_orotate[c] + m_prpp[c] <=> m_ppi[c] + m_oro_a[c]		Nucleoside/Nucleotide Metabolism	1	-1000	1000	0	2	2.4.2.10
NUC_PAN1	Bifunctional pantoate ligase/cytidylate kinase	Tery_2799	Tery_2799	m_atp[c] + m_b_ala[c] + m_pant[c] -> m_adp[c] + m_h[c] + m_pi[c] + m_pan[c]		Nucleoside/Nucleotide Metabolism	0	0	1000	0	2	6.3.2.1
NUC_PAN2	(R)-Pantoate:beta-alanine ligase (AMP-forming)	Tery_2799	Tery_2799	m_atp[c] + m_b_ala[c] + m_pant[c] -> m_amp[c] + m_h[c] + m_ppi[c] + m_pan[c]		Nucleoside/Nucleotide Metabolism	0	0	1000	0	2	6.3.2.1
NUC_PRIBCXAI	1-(5-Phospho-D-ribosyl)-5-amino-4-imidazolecarboxylate carboxy-lyase	( Tery_1473 ) and ( Tery_4722 ) and ( Tery_4476 )	Tery_1473 Tery_4476 Tery_4722	m_co2[c] + m_air[c] -> 2 m_h[c] + m_pribcxai[c]		Nucleoside/Nucleotide Metabolism	0	0	1000	0	2	4.1.1.21
NUC_PRIBCXAIS	1-(5-Phosphoribosyl)-5-amino-4-carboxyimidazole:L-aspartate ligase	Tery_4655	Tery_4655	m_atp[c] + m_asp[c] + m_pribcxai[c] <=> m_adp[c] + m_h[c] + m_pi[c] + m_saicar[c]		Nucleoside/Nucleotide Metabolism	1	-1000	1000	0	2	6.3.2.6
NUC_RIBK	ATP:D-ribose 5-phosphotransferase	Tery_0865	Tery_0865	m_atp[c] + m_rib[c] <=> m_adp[c] + m_h[c] + m_r5p[c]		Nucleoside/Nucleotide Metabolism	1	-1000	1000	0	2	2.7.1.15
NUC_rnredADP	Ribonucleotide reductase: ADP			m_adp[c] + m_trdrd[c] -> m_h2o[c] + m_trdox[c] + m_dadp[c]		Nucleoside/Nucleotide Metabolism	0	0	1000	0	1	1.17.4.1
NUC_rnredCDP	Ribonucleotide reductase: CDP			m_trdrd[c] + m_cdp[c] -> m_h2o[c] + m_trdox[c] + m_dcdp[c]		Nucleoside/Nucleotide Metabolism	0	0	1000	0	1	1.17.4.1
NUC_rnredGDP	Ribonucleotide reductase: GDP			m_gdp[c] + m_trdrd[c] -> m_h2o[c] + m_trdox[c] + m_dgdp[c]		Nucleoside/Nucleotide Metabolism	0	0	1000	0	1	1.17.4.1
NUC_rnredUDP	Ribonucleotide reductase: UDP			m_trdrd[c] + m_udp[c] -> m_h2o[c] + m_trdox[c] + m_dudp[c]		Nucleoside/Nucleotide Metabolism	0	0	1000	0	1	1.17.4.1
NUC_TTP_3P	Nucleoside Triphosphate Pyrophosphorylase (DTTP)			m_h2o[c] + m_ttp[c] -> m_h[c] + m_ppi[c] + m_dtmp[c]		Nucleoside/Nucleotide Metabolism	0	0	1000	0	1
NUC_UKIN_dUMP	uridylate kinase dUMP	( Tery_0644 ) and ( Tery_0956 ) and ( Tery_2667 ) and ( Tery_4604 )	Tery_0644 Tery_0956 Tery_2667 Tery_4604	m_atp[c] + m_dump[c] -> m_adp[c] + m_dudp[c]		Nucleoside/Nucleotide Metabolism	0	0	1000	0	2	6.5.1.1
NUC_XTPPP	XTP Hydrolase			m_h2o[c] + m_xtp[c] -> m_h[c] + m_ppi[c] + m_xmp[c]		Nucleoside/Nucleotide Metabolism	0	0	1000	0	1
NUC_XTSRH	Xanthosine ribohydrolase	( Tery_3465 )	Tery_3465	m_h2o[c] + m_xtsine[c] -> m_rib[c] + m_xan[c]		Nucleoside/Nucleotide Metabolism	0	0	1000	0	2	3.2.2.1
NUC_ADNSDA	Adenosine aminohydrolase	Tery_3281	Tery_3281	m_h2o[c] + m_h[c] + m_adn[c] -> m_nh4[c] + m_ins[c]		Nucleoside/Nucleotide Metabolism	0	0	1000	0	2	3.5.4.4
NUC_DADNSDA	Deoxyadenosine aminohydrolase	Tery_3281	Tery_3281	m_h2o[c] + m_h[c] + m_da[c] -> m_nh4[c] + m_din[c]		Nucleoside/Nucleotide Metabolism	0	0	1000	0	2	3.5.4.4
NUC_DRIB5P	2-Deoxy-D-ribose-5-phosphate acetaldehyde-lyase	Tery_4603	Tery_4603	m_drib5p[c] -> m_gap[c] + m_acal[c]		Nucleoside/Nucleotide Metabolism	0	0	1000	0	2	4.1.2.4
NUC_MTAP	5'-Methylthioadenosine:orthophosphate	Tery_3686	Tery_3686	m_pi[c] + m_5mta[c] -> m_adenine[c] + m_mthr1p[c]		Nucleoside/Nucleotide Metabolism	0	0	1000	0	2	2.4.2.28
NUC_nadD	ATP:nicotinamide-nucleotide adenylyltransferase	( Tery_0319 )	Tery_0319	m_atp[c] + m_h[c] + m_namn[c] <=> m_ppi[c] + m_deamido_nad[c]		Nucleoside/Nucleotide Metabolism	1	-1000	1000	0	2	2.7.7.1|2.7.7.18
CAR_nadD2	nicotinic acid mononucleotide adenylyltransferase	( Tery_0319 )	Tery_0319	m_atp[c] + m_h[c] + m_nmn[c] <=> m_nad[c] + m_ppi[c]		Carrier Synthesis	1	-1000	1000	0	2	2.7.7.18
NUC_NTD1	5'-nucleotidase dUMP			m_h2o[c] + m_dump[c] -> m_pi[c] + m_du[c]		Nucleoside/Nucleotide Metabolism	0	0	1000	0	1
NUC_NTD10	5'-nucleotidase XMP			m_h2o[c] + m_xmp[c] -> m_pi[c] + m_xtsine[c]		Nucleoside/Nucleotide Metabolism	0	0	1000	0	1
NUC_NTD2	5'-nucleotidase UMP			m_h2o[c] + m_ump[c] -> m_pi[c] + m_uri[c]		Nucleoside/Nucleotide Metabolism	0	0	1000	0	1
NUC_NTD3	5'-nucleotidase dCMP			m_h2o[c] + m_dcmp[c] -> m_pi[c] + m_dc[c]		Nucleoside/Nucleotide Metabolism	0	0	1000	0	1
NUC_NTD4	5'-nucleotidase CMP			m_h2o[c] + m_cmp[c] -> m_pi[c] + m_cytd[c]		Nucleoside/Nucleotide Metabolism	0	0	1000	0	1
NUC_NTD5	5'-nucleotidase dTMP			m_h2o[c] + m_dtmp[c] -> m_pi[c] + m_thymidine[c]		Nucleoside/Nucleotide Metabolism	0	0	1000	0	1
NUC_NTD6	5'-nucleotidase dAMP			m_h2o[c] + m_damp[c] -> m_pi[c] + m_da[c]		Nucleoside/Nucleotide Metabolism	0	0	1000	0	1
NUC_NTD7	5'-nucleotidase AMP			m_amp[c] + m_h2o[c] -> m_pi[c] + m_adn[c]		Nucleoside/Nucleotide Metabolism	0	0	1000	0	1
NUC_NTD8	5'-nucleotidase dGMP			m_h2o[c] + m_dgmp[c] -> m_pi[c] + m_dgsn[c]		Nucleoside/Nucleotide Metabolism	0	0	1000	0	1
NUC_NTD9	5'-nucleotidase GMP			m_h2o[c] + m_gmp[c] -> m_pi[c] + m_gsn[c]		Nucleoside/Nucleotide Metabolism	0	0	1000	0	1
NUC_URPRT	UMP:pyrophosphate phosphoribosyltransferase	( Tery_1858 or Tery_2191 )	Tery_1858 Tery_2191	m_prpp[c] + m_ura[c] -> m_ppi[c] + m_ump[c]		Nucleoside/Nucleotide Metabolism	0	0	1000	0	2	2.4.2.9
EN_2DQ8	NADH dehydrogenase (demethylmenaquinone-8 & 2.8 protons)	( Tery_2883 ) and ( Tery_3013 ) and ( Tery_3369 ) and ( Tery_4815 ) and ( Tery_3501 ) and ( Tery_3500 ) and ( Tery_1579 ) and ( Tery_1578 ) and ( Tery_1577 ) and ( Tery_1576 ) and ( Tery_0349 ) and ( Tery_3499 )	Tery_0349 Tery_1576 Tery_1577 Tery_1578 Tery_1579 Tery_2883 Tery_3013 Tery_3369 Tery_3499 Tery_3500 Tery_3501 Tery_4815	m_nadh[c] + 3.8 m_h[c] + m_2_demmquone8[c] -> m_nad[c] + 2.8 m_h[e] + m_2_demmqui8[c]		Energy	0	0	1000	0	2	1.6.5.3
EN_MEHLER1	Flavin dependent dioxygen reduction NADP			m_nadph[c] + m_h[c] + 0.5 m_o2[c] -> m_nadp[c] + m_h2o[c]		Energy	0	0	1000	0	1
EN_MEHLER2	Flavin dependent dioxygen reduction ferredoxin			2 m_h[c] + 0.5 m_o2[c] + 2 m_red_fedox[c] -> m_h2o[c] + 2 m_ox_fedox[c]		Energy	0	0	1000	0	1
EN_MQ8	NADH dehydrogenase (menaquinone-8 & 2 protons)	( Tery_2883 ) and ( Tery_3013 ) and ( Tery_3369 ) and ( Tery_4815 ) and ( Tery_3501 ) and ( Tery_3500 ) and ( Tery_1579 ) and ( Tery_1578 ) and ( Tery_1577 ) and ( Tery_1576 ) and ( Tery_0349 ) and ( Tery_3499 )	Tery_0349 Tery_1576 Tery_1577 Tery_1578 Tery_1579 Tery_2883 Tery_3013 Tery_3369 Tery_3499 Tery_3500 Tery_3501 Tery_4815	m_nadh[c] + 3 m_h[c] + m_mk8[c] -> m_nad[c] + 2 m_h[e] + m_mq8[c]		Energy	0	0	1000	0	2	1.6.5.3
EN_NADHPQ	NADH dehydrogenase: PQ			m_nadh[c] + m_h[c] + m_pq9[c] -> m_nad[c] + m_pq9h2[c]		Energy	0	0	1000	0	1	1.6.5.2
EN_PPIK	Polyphosphate kinase	Tery_1114	Tery_1114	m_atp[c] + m_ppi[c] -> m_adp[c] + m_h[c] + m_pppi[c]		Energy	0	0	1000	0	2	2.7.4.1
EN_PYRFOR				m_coa[c] + m_pyr[c] -> m_accoa[c] + m_for[c]		Energy	0	0	1000	0	1	2.3.1.54
EN_UQ8	NADH dehydrogenase (ubiquinone-8 & 3.5 protons)	( Tery_2883 ) and ( Tery_3013 ) and ( Tery_3369 ) and ( Tery_4815 ) and ( Tery_3501 ) and ( Tery_3500 ) and ( Tery_1579 ) and ( Tery_1578 ) and ( Tery_1577 ) and ( Tery_1576 ) and ( Tery_0349 ) and ( Tery_3499 )	Tery_0349 Tery_1576 Tery_1577 Tery_1578 Tery_1579 Tery_2883 Tery_3013 Tery_3369 Tery_3499 Tery_3500 Tery_3501 Tery_4815	m_nadh[c] + 4.5 m_h[c] + m_ubiquon8[c] -> m_nad[c] + 3.5 m_h[e] + m_uquol8[c]		Energy	0	0	1000	0	2	1.6.5.3
P_IP1	myo-Inositol 1-phosphate phosphahydrolase	( Tery_0756 or Tery_4756 )	Tery_0756 Tery_4756	m_h2o[c] + m_ip1[c] -> m_pi[c] + m_ino[c]		Phosphate Metabolism	0	0	1000	0	2	3.1.3.25
P_IP3	1D-myo-Inositol 3-phosphate phosphahydrolase	( Tery_0756 or Tery_4756 )	Tery_0756 Tery_4756	m_h2o[c] + m_ip3[c] -> m_pi[c] + m_ino[c]		Phosphate Metabolism	0	0	1000	0	2	3.1.3.25
P_IP4	myo-Inositol 4-phosphate phosphahydrolase	( Tery_0756 or Tery_4756 )	Tery_0756 Tery_4756	m_h2o[c] + m_ip4[c] -> m_pi[c] + m_ino[c]		Phosphate Metabolism	0	0	1000	0	2	3.1.3.25
PEP_ppgdimer	Peptidoglycan dimer synthesis			2 m_udpp_acmur_acglu_etc[c] -> m_pepgly_dim[c] + m_bacpre_ppi[c]		Peptidoglycan Synthesis	0	0	1000	0	1
PG_C36	phosphatidylglycerol phosphate phosphatase (n-C18:0)			m_h2o[c] + m_pgp_dod[c] -> m_pi[c] + m_pg_c36[c]		Phosphatidylglycerol Metabolism	0	0	1000	0	1	3.1.3.27
PG_DIHDP	anteisoheptadecanoyl-Phosphatidylglycerophosphate phosphohydrolase			m_h2o[c] + m_daisohdpglyp[c] -> m_pi[c] + m_dihdpgly[c]		Phosphatidylglycerol Metabolism	0	0	1000	0	1	3.1.3.27
PG_DISOHD	isoheptadecanoyl-Phosphatidylglycerophosphate phosphohydrolase			m_h2o[c] + m_disohdpgp[c] -> m_pi[c] + m_disohdpgly[c]		Phosphatidylglycerol Metabolism	0	0	1000	0	1	3.1.3.27
PG_CPD15721	isohexadecanoyl-CDPdiacylglycerol:sn-glycerol-3-phosphate 3-phosphatidyltransferase	( Tery_0298 )	Tery_0298	m_3pg[c] + m_cdp12dhdg[c] <=> m_cmp[c] + m_dihdpgp[c]		Phosphatidylglycerol Metabolism	1	-1000	1000	0	2	2.7.8.5
PG_DAIHD	anteisoheptadecanoyl-CDPdiacylglycerol:sn-glycerol-3-phosphate 3-phosphatidyltransferase	( Tery_0298 )	Tery_0298	m_cdp12diaisohdgly[c] + m_3pg[c] <=> m_cmp[c] + m_daisohdpglyp[c]		Phosphatidylglycerol Metabolism	1	-1000	1000	0	2	2.7.8.5
PG_DDD	Phosphatidylglycerol synthase (n-C12:0)	( Tery_0298 )	Tery_0298	m_3pg[c] + m_cdp12dddgly[c] <=> m_cmp[c] + m_pgp_ddd[c]		Phosphatidylglycerol Metabolism	1	-1000	1000	0	2	2.7.8.5
PG_DHD	Phosphatidylglycerol synthase (n-C16:0)	( Tery_0298 )	Tery_0298	m_cdp12dhdgly[c] + m_3pg[c] <=> m_cmp[c] + m_pgp_dhd[c]		Phosphatidylglycerol Metabolism	1	-1000	1000	0	2	2.7.8.5
PG_DHX9E	Phosphatidylglycerol synthase (n-C16:1)	( Tery_0298 )	Tery_0298	m_3pg[c] + m_cdp_12_dihex9egly[c] <=> m_cmp[c] + m_pgp_dh9e[c]		Phosphatidylglycerol Metabolism	1	-1000	1000	0	2	2.7.8.5
PG_DIAHDPS	anteisoheptadecanoyl-CDPdiacylglycerol-serine O-phosphatidyltransferase			m_cdp12diaisohdgly[c] + m_ser[c] -> m_h[c] + m_cmp[c] + m_diaisohdpser[c]		Phosphatidylglycerol Metabolism	0	0	1000	0	1	2.7.8.8
PG_DIHD	isoheptadecanoyl-CDPdiacylglycerol:sn-glycerol-3-phosphate 3-phosphatidyltransferase	( Tery_0298 )	Tery_0298	m_cdp12disohdgly[c] + m_3pg[c] <=> m_cmp[c] + m_disohdpgp[c]		Phosphatidylglycerol Metabolism	1	-1000	1000	0	2	2.7.8.5
PG_DIHDPS	isoheptadecanoyl-CDPdiacylglycerol-serine O-phosphatidyltransferase			m_cdp12disohdgly[c] + m_ser[c] -> m_h[c] + m_cmp[c] + m_disohdpser[c]		Phosphatidylglycerol Metabolism	0	0	1000	0	1	2.7.8.8
PG_DIPD	isopentadecanoyl-CDPdiacylglycerol:sn-glycerol-3-phosphate 3-phosphatidyltransferase	( Tery_0298 )	Tery_0298	m_3pg[c] + m_cdp12dpdg[c] <=> m_cmp[c] + m_disopdpglyp[c]		Phosphatidylglycerol Metabolism	1	-1000	1000	0	2	2.7.8.5
PG_DIPDP	anteisopentadecanoyl-CDPdiacylglycerol:sn-glycerol-3-phosphate 3-phosphatidyltransferase	( Tery_0298 )	Tery_0298	m_3pg[c] + m_cdp_1_2_dipdgly[c] <=> m_cmp[c] + m_dipdpglyp[c]		Phosphatidylglycerol Metabolism	1	-1000	1000	0	2	2.7.8.5
PG_DITD	isotetradecanoyl-CDPdiacylglycerol:sn-glycerol-3-phosphate 3-phosphatidyltransferase	( Tery_0298 )	Tery_0298	m_3pg[c] + m_cdp12disotdgly[c] <=> m_cmp[c] + m_disotdpgp[c]		Phosphatidylglycerol Metabolism	1	-1000	1000	0	2	2.7.8.5
PG_DO11E	Phosphatidylglycerol synthase (n-C18:1)	( Tery_0298 )	Tery_0298	m_cdp12dod11egly[c] + m_3pg[c] <=> m_cmp[c] + m_pgp_do11e[c]		Phosphatidylglycerol Metabolism	1	-1000	1000	0	2	2.7.8.5
PG_DOD	Phosphatidylglycerol synthase (n-C18:0)	( Tery_0298 )	Tery_0298	m_cdp_12_dodgly[c] + m_3pg[c] <=> m_cmp[c] + m_pgp_dod[c]		Phosphatidylglycerol Metabolism	1	-1000	1000	0	2	2.7.8.5
PG_DTD7E	Phosphatidylglycerol synthase (n-C14:1)	( Tery_0298 )	Tery_0298	m_3pg[c] + m_cdp12dtd7egly[c] <=> m_cmp[c] + m_pgp_dtd7e[c]		Phosphatidylglycerol Metabolism	1	-1000	1000	0	2	2.7.8.5
PG_PSDOD	Phosphatidylserine syntase (n-C18:0)			m_cdp_12_dodgly[c] + m_ser[c] -> m_h[c] + m_cmp[c] + m_ps_dod[c]		Phosphatidylglycerol Metabolism	0	0	1000	0	1	2.7.8.8
PG_TTD	Phosphatidylglycerol synthase (n-C14:0)	( Tery_0298 )	Tery_0298	m_3pg[c] + m_cdp12dtdgly[c] <=> m_cmp[c] + m_pgp_ttd[c]		Phosphatidylglycerol Metabolism	1	-1000	1000	0	2	2.7.8.5
PG_TTDE	Phosphatidylglycerol synthase (n-C14:1)	( Tery_0298 )	Tery_0298	m_3pg[c] + m_cdp12dtdegly[c] <=> m_cmp[c] + m_pgp_ttde[c]		Phosphatidylglycerol Metabolism	1	-1000	1000	0	2	2.7.8.5
PHE_PHEPYR	L-Phenylalanine:2-oxoglutarate aminotransferase	( Tery_1023 or Tery_0293 )	Tery_0293 Tery_1023	m_akg[c] + m_phe[c] <=> m_glu[c] + m_phepyr[c]		Phenylalanine Metabolism	1	-1000	1000	0	2	2.6.1.1|2.6.1.1 or 2.6.1.9|2.6.1.5|2.6.1.57|2.6.1.58|2.6.1.9
Photo_CC6	Cytochrome Electron Exchange	( Tery_0754 ) and ( Tery_0914 ) and ( Tery_0915 ) and ( Tery_0916 ) and ( Tery_1136 ) and ( Tery_1137 ) and ( Tery_1798 ) and ( Tery_1799 ) and ( Tery_2141 ) and ( Tery_2561 ) and ( Tery_2563 ) and ( Tery_3658) and ( Tery_4539 ) and ( Tery_4618 )	Tery_0754 Tery_0914 Tery_0915 Tery_0916 Tery_1136 Tery_1137 Tery_1798 Tery_1799 Tery_2141 Tery_2561 Tery_2563 Tery_3658 Tery_4539 Tery_4618	4 m_h[c] + 2 m_pq9h2[c] + 4 m_cyto_ox[c] -> 2 m_pq9[c] + 8 m_h[e] + 4 m_cyto_red[c]		Photosystem II	0	0	1000	0	1
Photo_FDXPQ9	Cyclic Reaction Ferredoxin Plastoquinol			2 m_h[c] + m_pq9[c] + 2 m_red_fedox[c] -> m_pq9h2[c] + 2 m_ox_fedox[c]		Photosystem II	0	0	1000	0	1
Photo_FXNADP	Plastoquinone Ferredoxin redox	( Tery_0754 ) and ( Tery_3658 or Tery_0914 ) and ( Tery_3658 or Tery_0915 ) and ( Tery_3658 or Tery_0916 ) and ( Tery_3658 or Tery_4539 ) and ( Tery_3658 )	Tery_0754 Tery_0914 Tery_0915 Tery_0916 Tery_3658 Tery_4539	m_nadp[c] + m_h[c] + 2 m_red_fedox[c] -> m_nadph[c] + 2 m_ox_fedox[c]		Photosystem I	0	0	1000	0	1	1.18.1.2
Photo_I	Photosystem I	( Tery_4669 ) and ( Tery_4668 ) and ( Tery_0454 ) and ( Tery_3791 ) and ( Tery_1014 ) and ( Tery_1634 ) and ( Tery_1205 ) and ( Tery_1633 ) and ( Tery_3921 ) and ( Tery_1204 or Tery_4669 ) and ( Tery_4668 ) and ( Tery_0454 ) and ( Tery_3791 ) and ( Tery_1014 ) and ( Tery_1634 ) and ( Tery_1205 ) and ( Tery_1633 ) and ( Tery_4846 ) and ( Tery_1204 )	Tery_0454 Tery_1014 Tery_1204 Tery_1205 Tery_1633 Tery_1634 Tery_3791 Tery_3921 Tery_4668 Tery_4669 Tery_4846	4 m_h[c] + 0.5 m_o2[c] + 2 m_cyto_red[c] -> m_h2o[c] + 2 m_h[e] + 2 m_cyto_ox[c]		Photosystem Mehler	0	0	1000	0	1	|1.10.9.1|1.97.1.12|
Photo_Ia	Photosystem Ia	( Tery_4669 ) and ( Tery_4668 ) and ( Tery_0454 ) and ( Tery_3791 ) and ( Tery_1014 ) and ( Tery_1634 ) and ( Tery_1205 ) and ( Tery_1633 ) and ( Tery_3921 ) and ( Tery_1204 or Tery_4669 ) and ( Tery_4668 ) and ( Tery_0454 ) and ( Tery_3791 ) and ( Tery_1014 ) and ( Tery_1634 ) and ( Tery_1205 ) and ( Tery_1633 ) and ( Tery_4846 ) and ( Tery_1204 )	Tery_0454 Tery_1014 Tery_1204 Tery_1205 Tery_1633 Tery_1634 Tery_3791 Tery_3921 Tery_4668 Tery_4669 Tery_4846	4 m_ox_fedox[c] + 4 m_PC_red[c] + 4 m_photon[c] -> 4 m_red_fedox[c] + 4 m_PC_ox[c]		Photosystem	0	0	1000	0	1
Photo_II	Photosystem II	( Tery_0182 ) and ( Tery_1230 ) and ( Tery_0513 ) and ( Tery_4666 ) and ( Tery_3504 ) and ( Tery_3505 ) and ( Tery_3506 ) and ( Tery_3507 ) and ( Tery_3892 ) and ( Tery_2868 ) and ( Tery_3194 ) and ( Tery_3917 ) and ( Tery_0164 ) and ( Tery_4665 ) and ( Tery_4796 ) and ( Tery_2686 ) and ( Tery_4485 ) and ( Tery_1434 ) and ( Tery_1740 ) and ( Tery_2408 or Tery_0183 ) and ( Tery_1230 ) and ( Tery_0…	Tery_0164 Tery_0182 Tery_0183 Tery_0513 Tery_1230 Tery_1434 Tery_1740 Tery_2408 Tery_2484 Tery_2485 Tery_2686 Tery_2687 Tery_2868 Tery_3194 Tery_3504 Tery_3505 Tery_3506 Tery_3507 Tery_3892 Tery_3917 Tery_4485 Tery_4665 Tery_4666 Tery_4763 Tery_4796	4 m_h[c] + 2 m_pq9[c] + 2 m_h2o[e] + 4 m_photon[c] -> 2 m_pq9h2[c] + 4 m_h[e] + m_o2[e]		Photosystem	0	0	1000	0	1	|1.10.3.9|1.18.1.2|
Photo_PC	Plastocyanin oxidoreductase: proton pumping	( Tery_1799 ) and ( Tery_2563 )	Tery_1799 Tery_2563	4 m_h[c] + 0.5 m_o2[c] + 2 m_PC_red[c] -> m_h2o[c] + 2 m_h[e] + 2 m_PC_ox[c]		Photosystem	0	0	1000	0	2	1.10.9.1
Photo_PQPC	Plastocyanin: Plastoquinone oxidoreductase	( Tery_1137 ) and ( Tery_1136 ) and ( Tery_1798 ) and ( Tery_1799 ) and ( Tery_2141 )	Tery_1136 Tery_1137 Tery_1798 Tery_1799 Tery_2141	4 m_h[c] + 2 m_pq9h2[c] + 4 m_PC_ox[c] -> 2 m_pq9[c] + 8 m_h[e] + 4 m_PC_red[c]		Photosystem	0	0	1000	0	1
PIG_2S5E6H3C1C	2-succinyl-5-enolpyruvyl-6-hydroxy-3-cyclohexene-1-carboxylate	Tery_4077	Tery_4077	m_h[c] + m_akg[c] + m_isochor[c] -> m_co2[c] + m_2_suc5epyr6ho3ch1cx[c]		Pigment Metabolism	0	0	1000	0	2	2.2.1.9
PIG_3PSVT	Phosphoenolpyruvate:3-phosphoshikimate	Tery_4895	Tery_4895	m_pep[c] + m_3psk[c] <=> m_pi[c] + m_3psme[c]		Pigment Metabolism	1	-1000	1000	0	2	2.5.1.19
PIG_ALAVDH	5-Aminolevulinate hydro-lyase(adding 5-aminolevulinate and	Tery_4608	Tery_4608	2 m_alav[c] -> 2 m_h2o[c] + m_h[c] + m_pbg[c]		Pigment Metabolism	0	0	1000	0	2	4.2.1.24
PIG_aroK	ATP:shikimate 3-phosphotransferase	( Tery_1506 )	Tery_1506	m_atp[c] + m_sme[c] -> m_adp[c] + m_h[c] + m_3psk[c]		Pigment Metabolism	0	0	1000	0	2	2.7.1.71
PIG_BILIRED	Biliverdin reductase	Tery_0913	Tery_0913	m_nadph[c] + m_h[c] + m_biliv[c] -> m_nadp[c] + m_bilir[c]		Pigment Metabolism	0	0	1000	0	2	1.3.1.24
PIG_ChlA	chlorophyllide-a:phytyl-diphosphate phytyltransferase	( Tery_0109 ) and ( Tery_0876 )	Tery_0109 Tery_0876	m_h[c] + m_phypp[c] + m_chlphy[c] -> m_chlorophylla[c] + m_ppi[c]		Pigment Metabolism	0	0	1000	0	2	2.5.1.62
PIG_ChlARED	chlorophyllide-a:NADP+ oxidoreductase	Tery_3563	Tery_3563	m_nadph[c] + m_h[c] + m_dvchlpha[c] -> m_nadp[c] + m_chlphy[c]		Pigment Metabolism	0	0	1000	0	1	1.3.1.75		BLAST
PIG_ChlARED2	chlorophyllide-a:NADP+ oxidoreductase	Tery_3563	Tery_3563	m_nadph[c] + m_h[c] + m_dvprotochphy[c] <=> m_nadp[c] + m_protochlorophyllide[c]		Pigment Metabolism	1	-1000	1000	0	1	1.3.1.75		BLAST
PIG_cobU_ATP_P	Adenosyl cobinamide kinase	( Tery_3432 )	Tery_3432	m_atp[c] + m_adn_cobam[c] -> m_adp[c] + m_h[c] + m_a_cobam_p[c]		Pigment Metabolism	0	0	1000	0	2	2.7.1.156
PIG_cobU_GTP_P	GTP:adenosylcobinamide phosphotransferase	( Tery_3432 )	Tery_3432	m_gtp[c] + m_adn_cobam[c] <=> m_h[c] + m_gdp[c] + m_a_cobam_p[c]		Pigment Metabolism	1	-1000	1000	0	2	2.7.1.156
PIG_cobU_GTP_PP	Adenosyl cobinamide phosphate guanyltransferase	( Tery_3432 )	Tery_3432	m_h[c] + m_gtp[c] + m_a_cobam_p[c] -> m_ppi[c] + m_adncoam_gdp[c]		Pigment Metabolism	0	0	1000	0	2	2.7.7.62
PIG_CPPOR	Coproporphyrinogen:oxygen oxidoreductase(decarboxylating)	Tery_1166	Tery_1166	2 m_h[c] + m_o2[c] + m_cpp[c] -> 2 m_h2o[c] + 2 m_co2[c] + m_proto_ix[c]		Pigment Metabolism	0	0	1000	0	2	1.3.3.3
PIG_CPPOROI	Oxygen Independent Coproporphyrinogen III oxidase	( Tery_0220 ) and ( Tery_0485 ) and ( Tery_1724 ) and ( Tery_1988 ) and ( Tery_2906 ) and ( Tery_2928 ) and ( Tery_3512 ) and ( Tery_4389 ) and ( Tery_4964 ) and ( Tery_4990 ) and ( Tery_1194 )	Tery_0220 Tery_0485 Tery_1194 Tery_1724 Tery_1988 Tery_2906 Tery_2928 Tery_3512 Tery_4389 Tery_4964 Tery_4990	2 m_nadph[c] + 2 m_sam[c] + 4 m_ox_fedox[c] + m_cpp[c] -> 2 m_nadp[c] + 2 m_h[c] + 2 m_co2[c] + 2 m_5dadn[c] + 2 m_met[c] + 4 m_red_fedox[c] + m_proto_ix[c]		Pigment Metabolism	0	0	1000	0	2	1.3.99.22
PIG_DAHPSYN	Phosphoenolpyruvate:D-erythrose-4-phosphate	( Tery_0171 ) and ( Tery_4537 )	Tery_0171 Tery_4537	m_h2o[c] + m_e4p[c] + m_pep[c] -> m_pi[c] + m_dahp[c]		Pigment Metabolism	0	0	1000	0	2	2.5.1.54|4.1.2.15
PIG_fe_oxred	phycocyanobilin:ferredoxin oxidoreductase	Tery_4165	Tery_4165	4 m_h[c] + 4 m_red_fedox[c] + m_biliv[c] -> 4 m_ox_fedox[c] + m_phycy[c]		Pigment Metabolism	0	0	1000	0	2	1.3.7.5
PIG_fe_oxred_hbiliv	dihydrobiliverdin:ferredoxin oxidoreductase	Tery_5051	Tery_5051	2 m_h[c] + m_red_fedox[c] + m_biliv[c] -> m_ox_fedox[c] + m_dhbiliv[c]		Pigment Metabolism	0	0	1000	0	2	1.3.7.2
PIG_fe_oxred_phye	phycoerythrobilin:ferredoxin oxidoreductase	Tery_5050	Tery_5050	2 m_h[c] + m_red_fedox[c] + m_dhbiliv[c] -> m_phye[c] + m_ox_fedox[c]		Pigment Metabolism	0	0	1000	0	2	1.3.7.3
PIG_gcvT	S-aminomethyldihydrolipoylprotein:(6S)-tetrahydrofolate	( Tery_2041 )	Tery_2041	m_thf[c] + m_sap[c] <=> m_metthf[c] + m_nh4[c] + m_dhlippro[c]		Pigment Metabolism	1	-1000	1000	0	2	2.1.2.10
PIG_GGRED	geranylgeranyl diphosphate reductase	( Tery_0879 or Tery_3777 or Tery_1823 )	Tery_0879 Tery_1823 Tery_3777	3 m_nadph[c] + 3 m_h[c] + m_ggpp[c] -> 3 m_nadp[c] + m_phypp[c]		Pigment Metabolism	0	0	1000	0	2	1.3.1.83
PIG_GLU1SAAT	(S)-4-Amino-5-oxopentanoate 4,5-aminomutase	Tery_2741	Tery_2741	m_gsal[c] <=> m_alav[c]		Pigment Metabolism	1	-1000	1000	0	2	5.4.3.8
PIG_hemC	Porphobilinogen Ammonium-lyase (polymerizing)	( Tery_4621 )	Tery_4621	m_h2o[c] + 4 m_pbg[c] -> 4 m_nh4[c] + m_hmb[c]		Pigment Metabolism	0	0	1000	0	2	2.5.1.61
PIG_hemE	Uroporphyrinogen-III carboxy-lyase	( Tery_1714 )	Tery_1714	4 m_h[c] + m_uprg[c] -> 4 m_co2[c] + m_cpp[c]		Pigment Metabolism	0	0	1000	0	2	4.1.1.37
PIG_hemE2	Uroporphyrinogen I carboxy-lyase	( Tery_1714 )	Tery_1714	4 m_h[c] + m_uprg1[c] <=> 4 m_co2[c] + m_cpp1[c]		Pigment Metabolism	1	-1000	1000	0	2	4.1.1.37
PIG_hemH	Ferrochelatase	( Tery_0602 ) and ( Tery_4313 )	Tery_0602 Tery_4313	m_fe2[c] + m_ppix[c] -> m_h[c] + m_heme[c]		Pigment Metabolism	0	0	1000	0	2	4.99.1.1
PIG_HOSYN	Heme O synthase	Tery_1781	Tery_1781	m_h2o[c] + m_heme[c] + m_fpp[c] -> m_h[c] + m_ppi[c] + m_hemeo[c]		Pigment Metabolism	0	0	1000	0	2	2.5.1.-
PIG_hoxy	Heme oxygenase	( Tery_0335 ) and ( Tery_4492 )	Tery_0335 Tery_4492	3 m_nadh[c] + 2 m_h[c] + 3 m_o2[c] + m_heme[c] -> 3 m_nad[c] + 3 m_h2o[c] + m_biliv[c] + m_fe2[c] + m_co[c]		Pigment Metabolism	0	0	1000	0	2	1.14.99.3
PIG_hoxy_P	Heme oxygenase NAD(P)	( Tery_0335 ) and ( Tery_4492 )	Tery_0335 Tery_4492	3 m_nadph[c] + 2 m_h[c] + 3 m_o2[c] + m_heme[c] -> 3 m_nadp[c] + 3 m_h2o[c] + m_biliv[c] + m_fe2[c] + m_co[c]		Pigment Metabolism	0	0	1000	0	2	1.14.99.3
PIG_ISOHM	Chorismate hydroxymutase	Tery_4072	Tery_4072	m_chor[c] <=> m_isochor[c]		Pigment Metabolism	1	-1000	1000	0	2	5.4.4.2
PIG_LIPRED	Light-independent protochlorophyllide reductase	( Tery_1530 ) and ( Tery_1532 ) and ( Tery_3812 )	Tery_1530 Tery_1532 Tery_3812	2 m_atp[c] + 2 m_h2o[c] + m_red_fedox[c] + m_protochlorophyllide[c] -> 2 m_adp[c] + 2 m_pi[c] + m_ox_fedox[c] + m_chlphy[c]		Pigment Metabolism	0	0	1000	0	2	1.3.7.7
PIG_MgPIXC1	magnesium-protoporphyrin-IX 13-monomethyl ester,NADPH:oxygen	Tery_0728	Tery_0728	m_nadph[c] + m_h[c] + m_o2[c] + m_mg_proto_ix_mm_ester[c] -> m_nadp[c] + m_h2o[c] + m_hx_mg_propor_ix_13[c]		Pigment Metabolism	0	0	1000	0	2	1.14.13.81
PIG_MgPIXC2	magnesium-protoporphyrin-IX 13-monomethyl ester,NADPH:oxygen	Tery_0728	Tery_0728	m_nadph[c] + m_h[c] + m_o2[c] + m_hx_mg_propor_ix_13[c] -> m_nadp[c] + 2 m_h2o[c] + m_13omg_ppix_monoester[c]		Pigment Metabolism	0	0	1000	0	2	1.14.13.81
PIG_MgPIXC3	magnesium-protoporphyrin-IX 13-monomethyl ester,NADPH:oxygen	Tery_0728	Tery_0728	m_nadph[c] + m_o2[c] + m_13omg_ppix_monoester[c] -> m_nadp[c] + 2 m_h2o[c] + m_dvprotochphy[c]		Pigment Metabolism	0	0	1000	0	2	1.14.13.81
PIG_MgPIXMT	S-adenosyl-L-methionine:magnesium-protoporphyrin-IX	Tery_4469	Tery_4469	m_sam[c] + m_mg_p_ix[c] -> m_sah[c] + m_mg_proto_ix_mm_ester[c]		Pigment Metabolism	0	0	1000	0	2	2.1.1.11
PIG_MTHPT	5-Methyltetrahydropteroyltri-L-glutamate:L-homocysteine	Tery_0847	Tery_0847	m_hcys[c] + m_mthptglu[c] -> m_met[c] + m_thptglu[c]		Pigment Metabolism	0	0	1000	0	2	2.1.1.14
PIG_OSBZSYN	O-succinylbenzoate-CoA synthase	Tery_4068	Tery_4068	m_shchc[c] -> m_h2o[c] + m_sucbenz[c]		Pigment Metabolism	0	0	1000	0	2	4.2.1.113
PIG_PCOX	Chlorophyllide-a:NADP+ 7,8-oxidoreductase	Tery_0109	Tery_0109	m_nadph[c] + m_h[c] + m_protochlorophyllide[c] -> m_nadp[c] + m_chlphy[c]		Pigment Metabolism	0	0	1000	0	2	1.3.1.33
PIG_PCOX2	chlorophyllide-a:NADP+ 7,8-oxidoreductase	Tery_0109	Tery_0109	m_nadp[c] + m_dvchlpha[c] <=> m_nadph[c] + 2 m_h[c] + m_dvprotochphy[c]		Pigment Metabolism	1	-1000	1000	0	2	1.3.1.33
PIG_PIXCHEA	Mg-protoporphyrin IX magnesium-lyase	( Tery_0866 ) and ( Tery_3622 ) and ( Tery_4967 or Tery_3224 ) and ( Tery_3622 ) and ( Tery_4967 )	Tery_0866 Tery_3224 Tery_3622 Tery_4967	m_atp[c] + m_h2o[c] + m_ppix[c] + m_mg[c] -> m_adp[c] + m_h[c] + m_pi[c] + m_mg_p_ix[c]		Pigment Metabolism	0	0	1000	0	2	6.6.1.1
PIG_PIXORED	Protoporphyrinogen-IX:oxygen oxidoreductase	Tery_2218	Tery_2218	3 m_o2[c] + m_proto_ix[c] -> 3 m_h2o2[c] + m_ppix[c]		Pigment Metabolism	0	0	1000	0	2	1.3.3.4
PIG_SMEaroE	Shikimate:NADP+ 5-oxidoreductase	( Tery_2187 )	Tery_2187	m_nadph[c] + m_h[c] + m_3dhshk[c] <=> m_nadp[c] + m_sme[c]		Pigment Metabolism	1	-1000	1000	0	2	1.1.1.25
PIG_UPRGMT	S-Adenosyl-L-methionine:uroporphyrin-III C-methyltransferase	( Tery_1175 ) and ( Tery_3325 )	Tery_1175 Tery_3325	2 m_sam[c] + m_uprg[c] -> m_h[c] + 2 m_sah[c] + m_precor2[c]		Pigment Metabolism	0	0	1000	0	2	2.1.1.107
CFIX_6PGLCL	6-Phospho-D-glucono-1,5-lactone lactonohydrolase	Tery_0535	Tery_0535	m_h2o[c] + m_d6pgl[c] -> m_h[c] + m_6pg[c]		Carbon Fixation	0	0	1000	0	2	3.1.1.31
CFIX_6PGOR	6-Phospho-D-gluconate:NADP+ 2-oxidoreductase (decarboxylating)	( Tery_1834 or Tery_2969 )	Tery_1834 Tery_2969	m_nadp[c] + m_6pg[c] <=> m_nadph[c] + m_co2[c] + m_ru5p[c]		Carbon Fixation	1	-1000	1000	0	2	1.1.1.44
CFIX_G6P1DH	beta-D-Glucose-6-phosphate:NADP+ 1-oxoreductase	Tery_0684	Tery_0684	m_nadp[c] + m_g6p[c] <=> m_nadph[c] + m_h[c] + m_d6pgl[c]		Carbon Fixation	1	-1000	1000	0	2	1.1.1.49
CFIX_GLKIN	ATP:D-Gluconate 6-phosphotransferase	Tery_2732	Tery_2732	m_atp[c] + m_glcn[c] <=> m_adp[c] + m_h[c] + m_6pg[c]		Carbon Fixation	1	-1000	1000	0	2	2.7.1.12
CFIX_PGMR1P	Phosphoglucomutase: Ribose-1-Phosphate	( Tery_0970 ) and ( Tery_1084 )	Tery_0970 Tery_1084	m_r1p[c] <=> m_r5p[c]		Carbon Fixation	1	-1000	1000	0	2	5.4.2.2
PRO_G5SADH	L-Glutamate 5-semialdehyde:NAD+ oxidoreductase	Tery_3446	Tery_3446	m_nad[c] + m_h2o[c] + m_glugsal[c] -> m_nadh[c] + m_h[c] + m_glu[c]		Proline Metabolism	0	0	1000	0	2	1.2.1.88
PRO_G5SADH2	L-glutamate 5-semialdehyde dehydratase (spontaneous)	Spontaneous	Spontaneous	m_glugsal[c] -> m_h2o[c] + 2 m_h[c] + m_p5c[c]		Proline Metabolism	0	0	1000	0	1
PRO_GLUK	ATP:L-glutamate 5-phosphotransferase	Tery_1913	Tery_1913	m_atp[c] + m_glu[c] -> m_adp[c] + m_l_glu5p[c]		Proline Metabolism	0	0	1000	0	2	2.7.2.11
PRO_P5CCRED	L-Proline:NADP+ 5-oxidoreductase	Tery_4908	Tery_4908	m_nadph[c] + 2 m_h[c] + m_p5c[c] -> m_nadp[c] + m_pro[c]		Proline Metabolism	0	0	1000	0	2	1.5.1.2
PUPY_5MCYTSDA	5-Methylcytosine aminohydrolase	Tery_4570	Tery_4570	m_h2o[c] + m_h[c] + m_5mcyts[c] -> m_nh4[c] + m_thy[c]		Purine and Pyrimidine Metabolism	0	0	1000	0	2	3.5.4.1
PUPY_C5MT	cytosine 5 methyltransferase	( Tery_0531 ) and ( Tery_4525 ) and ( Tery_4652 ) and ( Tery_4678 ) and ( Tery_4810 )	Tery_0531 Tery_4525 Tery_4652 Tery_4678 Tery_4810	m_sam[c] + m_cyts[c] <=> m_h[c] + m_sah[c] + m_5mcyts[c]		Purine and Pyrimidine Metabolism	1	-1000	1000	0	2	2.1.1.37
PUPY_CDA	dCMP aminohydrolase	Tery_2084	Tery_2084	m_h2o[c] + m_h[c] + m_dcmp[c] <=> m_nh4[c] + m_dump[c]		Purine and Pyrimidine Metabolism	1	-1000	1000	0	2	3.5.4.12
PUPY_CNPA	3'-5'- nucleotide phosphodiesterase	( Tery_0647 or Tery_0400 or Tery_2729 or Tery_2857 or Tery_3412 or Tery_1986 or Tery_0662 or Tery_0661 or Tery_4585 or Tery_3155 )	Tery_0400 Tery_0647 Tery_0661 Tery_0662 Tery_1986 Tery_2729 Tery_2857 Tery_3155 Tery_3412 Tery_4585	m_h2o[c] + m_camp[c] -> m_amp[c] + m_h[c]		Purine and Pyrimidine Metabolism	0	0	1000	0	2	3.1.4.17		BLAST
PUPY_CNPG	3'-5'- nucleotide phosphodiesterase	( Tery_0647 or Tery_0400 or Tery_2729 or Tery_2857 or Tery_3412 or Tery_0662 or Tery_0661 or Tery_4585 or Tery_1986 or Tery_3155 or Tery_3993 )	Tery_0400 Tery_0647 Tery_0661 Tery_0662 Tery_1986 Tery_2729 Tery_2857 Tery_3155 Tery_3412 Tery_3993 Tery_4585	m_h2o[c] + m_cgmp[c] -> m_h[c] + m_gmp[c]		Purine and Pyrimidine Metabolism	0	0	1000	0	2	3.1.4.17
PUPY_CYTSDA	Cytosine aminohydrolase	Tery_4570	Tery_4570	m_h2o[c] + m_h[c] + m_cyts[c] -> m_nh4[c] + m_ura[c]		Purine and Pyrimidine Metabolism	0	0	1000	0	2	3.5.4.1
PUPY_DAKA	ATP:AMP phosphotransferase	Tery_2993	Tery_2993	m_atp[c] + m_damp[c] <=> m_adp[c] + m_dadp[c]		Purine and Pyrimidine Metabolism	1	-1000	1000	0	2	2.7.4.3
PUPY_DHORO	(S)-Dihydroorotate amidohydrolase	( Tery_2177 ) and ( Tery_2179 )	Tery_2177 Tery_2179	m_h[c] + m_caasp[c] <=> m_h2o[c] + m_doroa[c]		Purine and Pyrimidine Metabolism	1	-1000	1000	0	2	3.5.2.3
PUPY_FGAR	5'-Phosphoribosylformylglycinamide:L-glutamine amido-ligase	( Tery_1954 ) and ( Tery_1955 ) and ( Tery_2596 )	Tery_1954 Tery_1955 Tery_2596	m_atp[c] + m_h2o[c] + m_gln[c] + m_for_gar[c] -> m_adp[c] + 2 m_h[c] + m_pi[c] + m_glu[c] + m_fgar[c]		Purine and Pyrimidine Metabolism	0	0	1000	0	2	6.3.5.3
PUPY_GCYC	Guanylate cyclase	Tery_2417	Tery_2417	m_gtp[c] -> m_ppi[c] + m_cgmp[c]		Purine and Pyrimidine Metabolism	0	0	1000	0	2	4.6.1.2
PUPY_IMPHL	IMP 1,2-hydrolase (decyclizing)	( Tery_1128 )	Tery_1128	m_faicar[c] <=> m_h2o[c] + m_imp[c]		Purine and Pyrimidine Metabolism	1	-1000	1000	0	2	3.5.4.10
PUPY_mazG	dUTP nucleotidohydrolase	( Tery_2083 )	Tery_2083	m_h2o[c] + m_dutp[c] -> m_h[c] + m_ppi[c] + m_dump[c]		Purine and Pyrimidine Metabolism	0	0	1000	0	2	3.6.1.23
PUPY_NUDIXH	ADPribose ribophosphohydrolase	Tery_1124	Tery_1124	m_h2o[c] + m_adprib[c] -> m_amp[c] + 2 m_h[c] + m_r5p[c]		Purine and Pyrimidine Metabolism	0	0	1000	0	2	3.6.1.13
PUPY_O5PDCX	Orotidine-5'-phosphate carboxy-lyase	( Tery_0376 or Tery_0446 )	Tery_0376 Tery_0446	m_h[c] + m_oro_a[c] -> m_co2[c] + m_ump[c]		Purine and Pyrimidine Metabolism	0	0	1000	0	2	4.1.1.23
PUPY_PDPC	ATP:CMP phosphotransferase	Tery_2799	Tery_2799	m_atp[c] + m_dcmp[c] -> m_adp[c] + m_dcdp[c]		Purine and Pyrimidine Metabolism	0	0	1000	0	2	2.7.4.14
PUPY_PLCK	ATP:CMP phosphotransferase	Tery_2799	Tery_2799	m_atp[c] + m_cmp[c] <=> m_adp[c] + m_cdp[c]		Purine and Pyrimidine Metabolism	1	-1000	1000	0	2	2.7.4.14
PUPY_PMPK	phosphomethylpyrimidine kinase	Tery_3765	Tery_3765	m_atp[c] + m_4ahmmp[c] -> m_adp[c] + m_4am2m5ppmpyr[c]		Purine and Pyrimidine Metabolism	0	0	1000	0	2	2.7.4.7
PUPY_THDG	ATP:(d)GMP phosphotransferase	Tery_2834	Tery_2834	m_atp[c] + m_dgmp[c] <=> m_adp[c] + m_dgdp[c]		Purine and Pyrimidine Metabolism	1	-1000	1000	0	2	2.7.4.8
PUPY_THDT	ATP:dTMP phosphotransferase	Tery_1564	Tery_1564	m_atp[c] + m_dtmp[c] <=> m_adp[c] + m_dtdp[c]		Purine and Pyrimidine Metabolism	1	-1000	1000	0	2	2.7.4.9
PUPY_THYSYN	thymidylate synthase	( Tery_2080 ) and ( Tery_2082 )	Tery_2080 Tery_2082	m_nadph[c] + m_metthf[c] + m_h[c] + m_dump[c] -> m_nadp[c] + m_thf[c] + m_dtmp[c]		Purine and Pyrimidine Metabolism	0	0	1000	0	2	2.1.1.148
PUPY_TMPKIN	ATP:thiamin-phosphate phosphotransferase	Tery_4031	Tery_4031	m_atp[c] + m_thip[c] <=> m_adp[c] + m_tpp[c]		Purine and Pyrimidine Metabolism	1	-1000	1000	0	2	2.7.4.16
PYR_ADHLALDD	aldehyde dehydrogenase: d-lactaldehyde	( Tery_1926 or Tery_2652 )	Tery_1926 Tery_2652	m_nad[c] + m_h2o[c] + m_lald_l[c] -> m_nadh[c] + 2 m_h[c] + m_llac[c]		Pyruvate Metabolism	0	0	1000	0	2	1.2.1.-
PYR_ADHLALDL	aldehyde dehydrogenase: l-lactaldehyde	( Tery_1926 or Tery_2652 )	Tery_1926 Tery_2652	m_nadp[c] + m_h2o[c] + m_lald_l[c] -> m_nadph[c] + 2 m_h[c] + m_llac[c]		Pyruvate Metabolism	0	0	1000	0	2	1.2.1.-
PYR_HAGTHHL	S-(2-Hydroxyacyl)glutathione hydrolase	Tery_3786	Tery_3786	m_h2o[c] + m_lgt[c] -> m_gth[c] + m_lac_d[c]		Pyruvate Metabolism	0	0	1000	0	2	3.1.2.6
PYR_IPPMALSYN	3-Carboxy-3-hydroxy-4-methylpentanoate 3-methyl-2-oxobutanoate-lyase	( Tery_0286 ) and ( Tery_2253 ) and ( Tery_3757 )	Tery_0286 Tery_2253 Tery_3757	m_accoa[c] + m_h2o[c] + m_omval[c] -> m_coa[c] + m_h[c] + m_ippmal[c]		Pyruvate Metabolism	0	0	1000	0	2	2.3.3.13|4.1.3.12
PYR_LACDPYR		Tery_2840	Tery_2840	m_nad[c] + m_lac_d[c] <=> m_nadh[c] + m_h[c] + m_pyr[c]		Pyruvate Metabolism	1	-1000	1000	0	2	1.1.1.28
PYR_LGTHL	(R)-S-Lactoylglutathione methylglyoxal-lyase (isomerizing)	Tery_3491	Tery_3491	m_gth[c] + m_mglx[c] -> m_h[c] + m_lgt[c]		Pyruvate Metabolism	0	0	1000	0	2	4.4.1.5
PYR_LLACDH	(S)-Lactate:ferricytochrome-c 2-oxidoreductase	Tery_2488	Tery_2488	2 m_cyto_ox[c] + m_llac[c] <=> m_pyr[c] + 2 m_cyto_red[c]		Pyruvate Metabolism	1	-1000	1000	0	2	1.1.2.3
PYR_MDH_P	(S)-Malate:NADP+ oxidoreductase(oxaloacetate-decarboxylating)	Tery_3983	Tery_3983	m_nadp[c] + m_mal[c] -> m_nadph[c] + m_co2[c] + m_pyr[c]		Pyruvate Metabolism	0	0	1000	0	2	1.1.1.38
PYR_PEPSYN	ATP:pyruvate,water phosphotransferase	( Tery_0910 or Tery_3593 or Tery_4209 )	Tery_0910 Tery_3593 Tery_4209	m_atp[c] + m_h2o[c] + m_pyr[c] -> m_amp[c] + 2 m_h[c] + m_pi[c] + m_pep[c]		Pyruvate Metabolism	0	0	1000	0	2	2.7.9.2
AA_4MOP1	3-Isopropylmalate:NAD+ oxidoreductase	Tery_4403	Tery_4403	m_nad[c] + m_cbhcap[c] -> m_nadh[c] + m_h[c] + m_2isop3oxosuc[c]		Amino Acid Metabolism	0	0	1000	0	2	1.1.1.85
AA_4MOP2	2-Oxo-4-methyl-3-carboxypentanoate decarboxylation	Tery_4403	Tery_4403	m_h[c] + m_2isop3oxosuc[c] -> m_co2[c] + m_4mop[c]		Amino Acid Metabolism	0	0	1000	0	2	1.1.1.85
AA_ASP2ARG	Cyanophycinase: Aspartate Adding	Tery_1964	Tery_1964	m_atp[c] + m_arg[c] + m_arg_asp_asp[c] -> m_adp[c] + m_h[c] + m_pi[c] + m_cyano_dimer[c]		Amino Acid Metabolism	0	0	1000	0	2	3.4.15.6
AA_ASPARG	Cyanophycinase	Tery_1964	Tery_1964	m_h2o[c] + m_asp_arg2[c] -> 2 m_asp_arg[c]		Amino Acid Metabolism	0	0	1000	0	2	3.4.15.6
AA_ASPARG2	Cyanophycinase: Arginine Adding	Tery_1964	Tery_1964	m_atp[c] + m_asp[c] + m_asp_arg[c] -> m_adp[c] + m_h[c] + m_pi[c] + m_arg_asp_asp[c]		Amino Acid Metabolism	0	0	1000	0	2	3.4.15.6
AA_bAHAN	Hexosaminidase	Tery_3725	Tery_3725	m_h2o[c] + m_chbio[c] -> 2 m_nag[c]		Amino Acid Metabolism	0	0	1000	0	2	3.2.1.52
AA_CY1	Cyanophycinase: Initiation	Tery_1964	Tery_1964	m_atp[c] + m_asp[c] + m_arg[c] -> m_adp[c] + m_pi[c] + m_asp_arg[c]		Amino Acid Metabolism	0	0	1000	0	2	3.4.15.6
AA_FMETDF	formylmethionine deformylase	( Tery_0808 ) and ( Tery_5060 )	Tery_0808 Tery_5060	m_h2o[c] + m_fmet[c] -> m_met[c] + m_for[c]		Amino Acid Metabolism	0	0	1000	0	2	3.5.1.88
AA_GPOR	3-Phospho-D-glycerate:NAD+ 2-oxidoreductase	Tery_4196	Tery_4196	m_nad[c] + m_gp[c] <=> m_nadh[c] + m_h[c] + m_php[c]		Amino Acid Metabolism	1	-1000	1000	0	2	1.1.1.95
AA_ilvH	2-Acetolactate pyruvate-lyase (carboxylating)	(( Tery_1850 ) and ( Tery_1928 )) or (( Tery_1850 ) and ( Tery_2843 ))	Tery_1850 Tery_1928 Tery_2843	m_h[c] + 2 m_pyr[c] -> m_co2[c] + m_alctt[c]		Amino Acid Metabolism	0	0	1000	0	2	2.2.1.6
AA_orn	ornithine synthesis			m_h2o[c] + m_naorn[c] -> m_ac[c] + m_orn[c]		Amino Acid Metabolism	0	0	1000	0	1	3.5.1.16
AA_P5CGLUOR	L-1-Pyrroline-5-carboxylate:NAD+ oxidoreductase	Tery_3446	Tery_3446	m_nad[c] + 2 m_h2o[c] + m_p5c[c] -> m_nadh[c] + m_h[c] + m_glu[c]		Amino Acid Metabolism	0	0	1000	0	2	1.5.5.2
AA_PIGOOR	2,3,4,5-Tetrahydrodipicolinate:NADP+ oxidoreductase	Tery_3623	Tery_3623	m_nadph[c] + m_h[c] + m_dhdpico[c] -> m_nadp[c] + m_h2o[c] + m_thdpico[c]		Amino Acid Metabolism	0	0	1000	0	2	1.17.1.8
AA_SAMSYN	ATP:L-methione S-adenosyltransferase	Tery_4661	Tery_4661	m_atp[c] + m_h2o[c] + m_met[c] -> m_pi[c] + m_ppi[c] + m_sam[c]		Amino Acid Metabolism	0	0	1000	0	2	2.5.1.6
AA_SDPTA	succinyldiaminopimelate transaminase	Tery_0944	Tery_0944	m_akg[c] + m_ll_sdap[c] <=> m_glu[c] + m_skap[c]		Amino Acid Metabolism	1	-1000	1000	0	2	2.6.1.17
AA_BIODEGP	NADPH:6,7-dihydropteridine oxidoreductase	Tery_0696	Tery_0696	m_nadph[c] + m_h[c] + m_dhbiop[c] -> m_nadp[c] + m_thbio[c]		Amino Acid Metabolism	0	0	1000	0	2	1.5.1.34
AA_mtnA	5-Methylthio-5-deoxy-D-ribose-1-phosphate ketol-isomerase	( Tery_2078 )	Tery_2078	m_mthr1p[c] <=> m_mr1p[c]		Amino Acid Metabolism	1	-1000	1000	0	2	5.3.1.23
AA_panB	5,10-Methylenetetrahydrofolate:3-methyl-2-oxobutanoate	( Tery_4423 )	Tery_4423	m_metthf[c] + m_h2o[c] + m_omval[c] -> m_thf[c] + m_akp[c]		Amino Acid Metabolism	0	0	1000	0	2	2.1.2.11
AA_PANTOR	(R)-Pantoate:NADP+ 2-oxidoreductase	Tery_2807	Tery_2807	m_nadph[c] + m_h[c] + m_akp[c] -> m_nadp[c] + m_pant[c]		Amino Acid Metabolism	0	0	1000	0	1	1.1.1.169		BLAST 0.68 Ava
AA_phhB	4a-hydroxytetrahydrobiopterin hydro-lyase	( Tery_1232 )	Tery_1232	m_4hxthbio[c] -> m_h2o[c] + m_dhbiop[c]		Amino Acid Metabolism	0	0	1000	0	2	4.2.1.96
AA_SAHHL	S-Adenosyl-L-homocysteine hydrolase	Tery_2623	Tery_2623	m_h2o[c] + m_sah[c] -> m_hcys[c] + m_adn[c]		Amino Acid Metabolism	0	0	1000	0	2	3.3.1.1
AA_SGDS	N-succinyl-L-glutamate amidohydrolase	( Tery_3439 )	Tery_3439	m_h2o[c] + m_suc_l_glu[c] <=> m_glu[c] + m_succ[c]		Amino Acid Metabolism	1	-1000	1000	0	2	3.5.1.96
AA_THRP	L-threonine-O-3-phosphate carboxy-lyase	Tery_1611	Tery_1611	m_h[c] + m_thrp[c] <=> m_co2[c] + m_r_1amprop2_pi[c]		Amino Acid Metabolism	1	-1000	1000	0	2	4.1.1.81
AA_tynA	Aminoacetone:oxygen oxidoreductase(deaminating)(flavin-containing)	( Tery_1366 ) and ( Tery_1383 )	Tery_1366 Tery_1383	m_h2o[c] + m_o2[c] + m_amac[c] -> m_nh4[c] + m_h2o2[c] + m_mglx[c]		Amino Acid Metabolism	0	0	1000	0	2	|1.4.3.4|1.4.3.6|1.4.3.21|
AA_tynA2	Tyramine:oxygen oxidoreductase(deaminating)(flavin-containing)	( Tery_1366 )	Tery_1366	m_h2o[c] + m_o2[c] + m_tyram[c] -> m_nh4[c] + m_h2o2[c] + m_4hxpheacald[c]		Amino Acid Metabolism	0	0	1000	0	2	|1.4.3.4|1.4.3.6|1.4.99.4|1.4.3.21|
AGLY_GCV	glycine cleavage system summarized	( Tery_3171 ) and ( Tery_5031 ) and ( Tery_2041 )	Tery_2041 Tery_3171 Tery_5031	m_nad[c] + m_thf[c] + m_gly[c] -> m_nadh[c] + m_metthf[c] + m_co2[c] + m_nh4[c]		Glycine Metabolism	0	0	1000	0	2	|1.4.4.2|1.8.1.4|2.1.2.10|
AGLY_GDH	glycine:lipoylprotein oxidoreductase (decarboxylating and	Tery_5031	Tery_5031	m_h[c] + m_gly[c] + m_lipoylprotein[c] -> m_co2[c] + m_sap[c]		Glycine Metabolism	0	0	1000	0	2	1.4.4.2
AGLY_glyA	5,10-Methylenetetrahydrofolate:glycine hydroxymethyltransferase	Tery_2660	Tery_2660	m_metthf[c] + m_h2o[c] + m_gly[c] <=> m_thf[c] + m_ser[c]		Glycine Metabolism	1	-1000	1000	0	2	2.1.2.1
ALA_ALAALAH	D-Alanyl-Alanine Hydrolase	Tery_4649	Tery_4649	m_h2o[c] + m_ala_ala[c] -> 2 m_ala[c]		Alanine Metabolism	0	0	1000	0	2	3.4.24.70
ALA_ALAALAS	D-AlanineD-Alanine ligase (ADP-forming)	( Tery_2970 ) and ( Tery_2971 ) and ( Tery_4217 )	Tery_2970 Tery_2971 Tery_4217	m_atp[c] + 2 m_d_ala[c] <=> m_adp[c] + m_h[c] + m_pi[c] + m_ala_ala[c]		Alanine Metabolism	1	-1000	1000	0	2	6.3.2.4
ALA_ALADH	L-Alanine:NAD+ oxidoreductase (deaminating)	Tery_3174	Tery_3174	m_nad[c] + m_h2o[c] + m_ala[c] <=> m_nadh[c] + m_h[c] + m_nh4[c] + m_pyr[c]		Alanine Metabolism	1	-1000	1000	0	2	1.4.1.1
ALA_alr	L-Alanine racemase	( Tery_1583 )	Tery_1583	m_ala[c] <=> m_d_ala[c]		Alanine Metabolism	1	-1000	1000	0	2	5.1.1.1
ALA_ASPCX	L-Aspartate 1-carboxy-lyase	Tery_0692	Tery_0692	m_h[c] + m_asp[c] -> m_co2[c] + m_b_ala[c]		Alanine Metabolism	0	0	1000	0	2	4.1.1.11
SM_but	Alcohol dehydrogenase	( Tery_2910 ) and ( Tery_2840 ) and ( Tery_2449 ) and ( Tery_1832 ) and ( Tery_0562 ) and ( Tery_0561 )	Tery_0561 Tery_0562 Tery_1832 Tery_2449 Tery_2840 Tery_2910	m_nad[c] + m_but[c] -> m_nadh[c] + m_h[c] + m_butal[c]		Small Molecule Metabolism	0	0	1000	0	2	1.1.1.-
SM_butP	Alcohol dehydrogenase	( Tery_2910 ) and ( Tery_2840 ) and ( Tery_2449 ) and ( Tery_1832 ) and ( Tery_0562 ) and ( Tery_0561 )	Tery_0561 Tery_0562 Tery_1832 Tery_2449 Tery_2840 Tery_2910	m_nadp[c] + m_but[c] -> m_nadph[c] + m_h[c] + m_butal[c]		Small Molecule Metabolism	0	0	1000	0	1	1.1.1.-
ARG_ACGLUK	ATP:N-acetyl-L-glutamate 5-phosphotransferase	Tery_1153	Tery_1153	m_atp[c] + m_naglu[c] -> m_adp[c] + m_n_acglu_pi[c]		Arginine Metabolism	0	0	1000	0	2	2.7.2.8
ARG_ACOAT	N2-Acetyl-L-ornithine:2-oxoglutarate aminotransferase	Tery_2649	Tery_2649	m_glu[c] + m_2acad5op[c] <=> m_naorn[c] + m_akg[c]		Arginine Metabolism	1	-1000	1000	0	2	2.6.1.11
ARG_ARGDA	Arginine Deaminase	Tery_4936	Tery_4936	m_h2o[c] + m_arg[c] -> m_nh4[c] + m_citr[c]		Arginine Metabolism	0	0	1000	0	2	3.5.3.15
ARG_ARGDCX	L-Arginine carboxy-lyase	( Tery_1142 or Tery_1276 )	Tery_1142 Tery_1276	m_h[c] + m_arg[c] -> m_co2[c] + m_agmatine[c]		Arginine Metabolism	0	0	1000	0	2	4.1.1.19
ARG_ARGSUC	L-Citrulline:L-aspartate ligase (AMP-forming)	Tery_0882	Tery_0882	m_atp[c] + m_asp[c] + m_citr[c] -> m_amp[c] + m_h[c] + m_ppi[c] + m_argusucc[c]		Arginine Metabolism	0	0	1000	0	2	6.3.4.5
ARG_ARGSUCCL	N-(L-Argininosuccinate) arginie-lyase	Tery_0740	Tery_0740	m_argusucc[c] <=> m_fum[c] + m_arg[c]		Arginine Metabolism	1	-1000	1000	0	2	4.3.2.1
ARG_carB	Carbon-dioxide:L-glutamine amido-ligase (ADP-forming,	( Tery_2877 ) and ( Tery_2310 )	Tery_2310 Tery_2877	2 m_atp[c] + m_h2o[c] + m_hco3[c] + m_gln[c] -> 2 m_adp[c] + 2 m_h[c] + m_pi[c] + m_glu[c] + m_cap[c]		Arginine Metabolism	0	0	1000	0	2	6.3.5.5
ARG_ORNCAT	Carbamoyl-phosphate:L-ornithine carbamoyltransferase	Tery_1323	Tery_1323	m_orn[c] + m_cap[c] <=> m_h[c] + m_pi[c] + m_citr[c]		Arginine Metabolism	1	-1000	1000	0	2	2.1.3.3
ARG_SPMDSYN	S-Adenosylmethioninamine:putrescine 3-aminopropyltransferase	( Tery_0722 or Tery_0248 or Tery_0886 )	Tery_0248 Tery_0722 Tery_0886	m_dsam[c] + m_ptrc[c] -> m_h[c] + m_5mta[c] + m_spmd[c]		Arginine Metabolism	0	0	1000	0	2	2.5.1.16
ASN_ASNAH	L-Asparagine amidohydrolase	( Tery_0258 or Tery_0641 )	Tery_0258 Tery_0641	m_h2o[c] + m_asn[c] -> m_nh4[c] + m_asp[c]		Asparagine Metabolism	0	0	1000	0	2	|3.5.1.1|3.5.1.38|
ASN_ASNSYN	L-aspartate:L-glutamine amido-ligase (AMP-forming)	( Tery_2515 or Tery_4278 )	Tery_2515 Tery_4278	m_atp[c] + m_h2o[c] + m_gln[c] + m_asp[c] -> m_amp[c] + m_h[c] + m_ppi[c] + m_glu[c] + m_asn[c]		Asparagine Metabolism	0	0	1000	0	2	6.3.5.4
ASP_ASPASE	L-Aspartase			m_asp[c] -> m_nh4[c] + m_fum[c]		Aspartate Metabolism	0	0	1000	0	1	4.3.1.1		BLAST
ASP_ASPAT	L-Aspartate:2-oxoglutarate aminotransferase	( Tery_1023 or Tery_0293 )	Tery_0293 Tery_1023	m_oaa[c] + m_glu[c] -> m_akg[c] + m_asp[c]		Aspartate Metabolism	0	0	1000	0	2	2.6.1.1
ASP_ASPKIN	ATP:L-aspartate 4-phosphotransferase	Tery_0087	Tery_0087	m_atp[c] + m_asp[c] <=> m_adp[c] + m_basp[c]		Aspartate Metabolism	1	-1000	1000	0	2	2.7.2.4
ASP_ASPOX	L-aspartate oxidase	( Tery_2454 or Tery_2445 )	Tery_2445 Tery_2454	m_o2[c] + m_asp[c] -> m_h[c] + m_h2o2[c] + m_imasp[c]		Aspartate Metabolism	0	0	1000	0	2	1.4.3.16
ASP_ASPOXH	L-aspartate oxidase	( Tery_2454 or Tery_2445 )	Tery_2445 Tery_2454	m_h2o[c] + m_o2[c] + m_asp[c] -> m_oaa[c] + m_nh4[c] + m_h2o2[c]		Aspartate Metabolism	0	0	1000	0	2	1.4.3.16
ASP_ASPOXS	L-aspartate oxidase	( Tery_2454 or Tery_2445 )	Tery_2445 Tery_2454	m_asp[c] + m_fum[c] -> m_h[c] + m_succ[c] + m_imasp[c]		Aspartate Metabolism	0	0	1000	0	2	1.4.3.16
ASP_ASPSAOR	L-Aspartate-4-semialdehyde:NADP+ oxidoreductase (phosphorylating)	Tery_0587	Tery_0587	m_nadph[c] + m_h[c] + m_basp[c] <=> m_nadp[c] + m_pi[c] + m_aspsa[c]		Aspartate Metabolism	1	-1000	1000	0	2	1.2.1.11
CAR_ACCXBCX	biotin-carboxyl-carrier-protein:carbon-dioxide ligase (ADP-forming)	Tery_3707	Tery_3707	m_atp[c] + m_hco3[c] + m_holo_cx[c] -> m_adp[c] + m_h[c] + m_pi[c] + m_cxbio_cx_cp[c]		Carrier Synthesis	0	0	1000	0	2	6.3.4.14
CAR_ACCXBCX2	Acetyl-CoA:carbon-dioxide ligase (ADP-forming)	( Tery_0968 or Tery_2684 or Tery_3707 )	Tery_0968 Tery_2684 Tery_3707	m_accoa[c] + m_atp[c] + m_h2o[c] + m_cxbio_cx_cp[c] -> m_adp[c] + m_h[c] + m_pi[c] + m_malcoa[c] + m_holo_cx[c]		Carrier Synthesis	0	0	1000	0	2	6.4.1.2
CAR_BIOT	Biotin synthase	Tery_3533	Tery_3533	2 m_sam[c] + m_sulfur[c] + m_dtb[c] -> m_h[c] + 2 m_5dadn[c] + 2 m_met[c] + m_biot[c]		Carrier Synthesis	0	0	1000	0	2	2.8.1.6
CAR_DTB	7,8-Diaminononanoate:carbon-dioxide cyclo-ligase	( Tery_1842 )	Tery_1842	m_atp[c] + m_co2[c] + m_danna[c] -> m_adp[c] + 3 m_h[c] + m_pi[c] + m_dtb[c]		Carrier Synthesis	0	0	1000	0	2	6.3.3.3
REG_pGpase	Ppx/GppA phosphatase	Tery_0231	Tery_0231	m_h2o[c] + m_pppGpp[c] -> m_h[c] + m_pi[c] + m_ppGpp[c]		Regulator Synthesis	0	0	1000	0	2	3.6.1.40
REG_ppGppase	Guanosine-3',5'-bis(diphosphate) 3'-pyrophosphohydrolase	Tery_2653	Tery_2653	m_h2o[c] + m_ppGpp[c] -> m_h[c] + m_ppi[c] + m_gdp[c]		Regulator Synthesis	0	0	1000	0	2	2.7.6.5
REG_pppGpase	(p)ppGpp synthetase I SpoT/RelA	Tery_2653	Tery_2653	m_h2o[c] + m_pppGpp[c] -> m_h[c] + m_ppi[c] + m_gtp[c]		Regulator Synthesis	0	0	1000	0	2	2.7.6.5
REG_pppGpp	(p)ppGpp synthetase I SpoT/RelA	Tery_2653	Tery_2653	m_atp[c] + m_gdp[c] -> m_amp[c] + m_ppGpp[c]		Regulator Synthesis	0	0	1000	0	2	2.7.6.5
REG_pppGppSYN	ATP:GTP 3'-pyrophosphotransferase	Tery_2653	Tery_2653	m_atp[c] + m_gtp[c] -> m_amp[c] + m_h[c] + m_pppGpp[c]		Regulator Synthesis	0	0	1000	0	2	2.7.6.5
rxn_2o6mph	2-octaprenyl-6-methoxyphenol hydroxylase	Tery_2587	Tery_2587	m_nadph[c] + m_h[c] + m_o2[c] + m_2o5mxphe[c] -> m_nadp[c] + m_h2o[c] + m_2op6mxbq[c]		None	0	0	1000	0	2	1.14.13.-
rxn_AIPROP	2-Aminoprop-2-enoate Isomer	Spontaneous	Spontaneous	m_aprop[c] -> m_iprop[c]		None	0	0	1000	0	1
rxn_APROP	2-Aminoprop-2-enoate hydrolysis	( Tery_1438 ) and ( Tery_4459 )	Tery_1438 Tery_4459	m_h2o[c] + m_h[c] + m_aprop[c] -> m_nh4[c] + m_pyr[c]		Methionine Metabolism	0	0	1000	0	1	4.4.1.8
rxn_CDIGMP	diguanylate cyclase/phosphodiesterase	Tery_2499	Tery_2499	2 m_gtp[c] <=> 2 m_ppi[c] + m_cdigmp[c]		None	1	-1000	1000	0	2	2.7.7.65
CARB_CICOS	citraconate synthase	( Tery_1041 ) and ( Tery_2728 )	Tery_1041 Tery_2728	m_cima[c] <=> m_h2o[c] + m_cico[c]		Carbohydrate Metabolism	1	-1000	1000	0	2	4.2.1.35
CARB_CIMAS	citramalate synthase	Tery_2253	Tery_2253	m_accoa[c] + m_h2o[c] + m_pyr[c] -> m_coa[c] + m_h[c] + m_cima[c]		Carbohydrate Metabolism	0	0	1000	0	1	2.3.1.182		BLAST
rxn_CXMLDCX	4-Carboxymuconolactone carboxy-lyase	Tery_5022	Tery_5022	m_h[c] + m_4cxmuclac[c] -> m_co2[c] + m_3oadlac[c]		None	0	0	1000	0	2	4.1.1.44
CARB_EMMAS	citramalate synthase	( Tery_2728 ) and ( Tery_1041 )	Tery_1041 Tery_2728	m_h2o[c] + m_cico[c] <=> m_emma[c]		Carbohydrate Metabolism	1	-1000	1000	0	2	4.2.1.35
rxn_IPROP	2-Iminopropanoate hydrolysis	( Tery_1438 ) and ( Tery_4459 )	Tery_1438 Tery_4459	m_h2o[c] + m_h[c] + m_iprop[c] -> m_nh4[c] + m_pyr[c]		Methionine Metabolism	0	0	1000	0	1	4.4.1.8
S_35BPN	3'(2'),5'-bisphosphate nucleotidase: pap	( Tery_1792 )	Tery_1792	m_h2o[c] + m_pap[c] -> m_amp[c] + m_pi[c]		Sulfur Metabolism	0	0	1000	0	2	3.1.3.7
S_aps_paps	ATP:adenylylsulfate 3'-phosphotransferase	( Tery_1923 ) and ( Tery_3968 )	Tery_1923 Tery_3968	m_atp[c] + m_aps[c] -> m_adp[c] + m_h[c] + m_paps[c]		Sulfur Metabolism	0	0	1000	0	2	2.7.1.25
S_ARDIO	Acireductone dioxygenase	Tery_2668	Tery_2668	m_o2[c] + m_12dhx3k5mthp[c] -> m_h[c] + m_for[c] + m_co[c] + m_3mtpa[c]		Sulfur Metabolism	0	0	1000	0	2	1.13.11.53
S_h2s_so3	Hydrogen-sulfide:ferredoxin oxidoreductase	Tery_3544	Tery_3544	7 m_h[c] + 6 m_red_fedox[c] + m_so3[c] <=> 3 m_h2o[c] + m_h2s[c] + 6 m_ox_fedox[c]		Sulfur Metabolism	1	-1000	1000	0	2	1.8.7.1
S_OSHTL	O-succinylhomoserine thiol lyase	( Tery_0352 )	Tery_0352	m_h2s[c] + m_suchser[c] -> m_succ[c] + m_hcys[c]		Sulfur Metabolism	0	0	0	0	2	2.5.1.48		BLAST
S_PAPS_so3	adenosine 3',5'-bisphosphate,sulfite:oxidized-thioredoxin oxidoreductase	Tery_2837	Tery_2837	m_trdrd[c] + m_paps[c] -> 2 m_h[c] + m_trdox[c] + m_so3[c] + m_pap[c]		Sulfur Metabolism	0	0	1000	0	2	1.8.4.8
S_PMOXRED	peptide-methionine:thioredoxin-disulfide S-oxidoreductase	Tery_4070	Tery_4070	m_h2o[c] + m_trdox[c] + m_pep_l_met[c] <=> m_trdrd[c] + m_pep_l_met_ox[c]		Sulfur Metabolism	1	-1000	1000	0	2	1.8.4.12
S_PSRED	Phosphoadenosine phosphosulfate reductase	Tery_2837	Tery_2837	3 m_nadph[c] + 5 m_h[c] + m_so3[c] -> 3 m_nadp[c] + 3 m_h2o[c] + m_h2s[c]		Sulfur Metabolism	0	0	1000	0	2	1.8.4.8
S_slf_aps	ATP:sulfate adenylyltransferase	( Tery_2625 )	Tery_2625	m_atp[c] + m_h[c] + m_so4[c] -> m_ppi[c] + m_aps[c]		Sulfur Metabolism	0	0	1000	0	2	2.7.7.4
S_taur_so2	Taurine, 2-oxoglutarate:O2 oxidoreductase (sulfite-forming)	Tery_3110	Tery_3110	m_o2[c] + m_akg[c] + m_taurine[c] -> m_co2[c] + m_so3[c] + m_succ[c] + m_amacal[c]		Sulfur Metabolism	0	0	1000	0	2	1.14.11.17
SER_HSOR	L-Homoserine:NADP+ oxidoreductase	Tery_4567	Tery_4567	m_nadph[c] + m_h[c] + m_aspsa[c] <=> m_nadp[c] + m_hser[c]		Serine Synthesis	1	-1000	1000	0	2	1.1.1.3
SER_SER	D-O-Phosphoserine phosphohydrolase	( Tery_0739 or Tery_0921 )	Tery_0739 Tery_0921	m_h2o[c] + m_pser[c] -> m_pi[c] + m_ser[c]		Serine Synthesis	0	0	1000	0	1	3.1.3.3
SM_AP4AP	AP4A phosphorylase II	Tery_0108	Tery_0108	m_atp[c] + m_adp[c] + m_h[c] -> m_pi[c] + m_ap4a[c]		Small Molecule Synthesis	0	0	1000	0	2	2.7.7.53
SM_Doro	Dihydroorotate dehydrogenase	Tery_2007	Tery_2007	m_nadh[c] + m_h[c] + m_orotate[c] <=> m_nad[c] + m_doroa[c]		Small Molecule Synthesis	1	-1000	1000	0	2	1.3.5.2
SM_gshCG	gamma-glutamyltransferase	( Tery_0909 ) and ( Tery_2633 )	Tery_0909 Tery_2633	m_gth[c] + m_ala[c] -> m_cys_gly[c] + m_glu_ala[c]		Small Molecule Synthesis	0	0	1000	0	2	2.3.2.2
SM_KDGPAL	keto-hydroxyglutarate-aldolase/keto-deoxy-phosphogluconate aldolase	Tery_4949	Tery_4949	m_kdgp[c] -> m_gap[c] + m_pyr[c]		Small Molecule Synthesis	0	0	1000	0	2	4.1.2.14
SM_SACDH	N6-(L-1,3-Dicarboxypropyl)-L-lysine:NAD+ oxidoreductase	Tery_4315	Tery_4315	m_nad[c] + m_h2o[c] + m_saccharopine[c] <=> m_nadh[c] + m_h[c] + m_glu[c] + m_amasa[c]		Small Molecule Synthesis	1	-1000	1000	0	2	1.5.1.9
SO_H2O2	hydrogen-peroxide:hydrogen-peroxide oxidoreductase	( Tery_1760 ) and ( Tery_1761 ) and ( Tery_1759 )	Tery_1759 Tery_1760 Tery_1761	2 m_h2o2[c] -> 2 m_h2o[c] + m_o2[c]		Superoxide Radical Degradation	0	0	1000	0	2	1.11.1.6
SO_SORED	Superoxide:superoxide oxidoreductase	( Tery_4533 ) and ( Tery_0891 )	Tery_0891 Tery_4533	2 m_h[c] + 2 m_o2minus[c] -> m_o2[c] + m_h2o2[c]		Superoxide Radical Degradation	0	0	1000	0	2	1.15.1.1
CARB_cdpglc_g1p	CTP:D-glucose-1-phosphate cytidylyltransferase	Tery_2260	Tery_2260	m_ctp[c] + m_g1p[c] <=> m_ppi[c] + m_cdp_glucose[c]		Carbohydrate Metabolism	1	-1000	1000	0	2	2.7.7.33
CARB_FRUK	fructokinase	Tery_2734	Tery_2734	m_atp[c] + m_fructose[c] -> m_adp[c] + m_h[c] + m_f6p[c]		Carbohydrate Metabolism	0	0	1000	0	2	2.7.1.4
CARB_g1p_adpg	ATP:alpha-D-glucose-1-phosphate adenyltransferase	Tery_4395	Tery_4395	m_atp[c] + m_h[c] + m_g1p[c] <=> m_ppi[c] + m_adp_glucose[c]		Carbohydrate Metabolism	1	-1000	1000	0	2	2.7.7.27
CARB_glgA	glycogen synthase	( Tery_2147 )	Tery_2147	m_adp_glucose[c] -> m_adp[c] + m_h[c] + m_glycogen1[c]		Carbohydrate Metabolism	0	0	1000	0	2	2.4.1.21
CARB_glycogen	glycogen synthase (ADPGlc)	( Tery_2147 )	Tery_2147	m_adp_glucose[c] + m_glycogen1[c] -> m_glycogen[c] + m_adp[c]		Carbohydrate Metabolism	0	0	1000	0	2	2.4.1.21
CARB_glycogen_phosphorylase	glycogen[c] phosphorylase	( Tery_0218 ) and ( Tery_3694 )	Tery_0218 Tery_3694	m_glycogen[c] + m_h[c] + m_pi[c] <=> m_g1p[c] + m_glycogen1[c]		Carbohydrate Metabolism	1	-1000	1000	0	1	2.4.1.1
CARB_glyP	Glycogen-phosphorylase	( Tery_0218 ) and ( Tery_3694 )	Tery_0218 Tery_3694	m_pi[c] + m_glycogen1[c] -> m_g1p[c]		Carbohydrate Metabolism	0	0	1000	0	1	2.4.1.1
CARB_udpg_g1p	UTP:alpha-D-glucose-1-phosphate uridylyltransferase	Tery_2112	Tery_2112	m_h[c] + m_utp[c] + m_g1p[c] <=> m_udpg[c] + m_ppi[c]		Carbohydrate Metabolism	1	-1000	1000	0	2	2.7.7.9
CARB_UDPGEPI	UDPglucose 4-epimerase	( Tery_4279 or Tery_2514 )	Tery_2514 Tery_4279	m_udpg[c] <=> m_udpgal[c]		Carbohydrate Metabolism	1	-1000	1000	0	2	5.1.3.2
CARB_udpglc_udpgcln	UDPglucose:NAD+ oxidoreductase	( Tery_2267 or Tery_2477 )	Tery_2267 Tery_2477	2 m_nad[c] + m_udpg[c] + m_h2o[c] -> 2 m_nadh[c] + 3 m_h[c] + m_udpglcr[c]		Carbohydrate Metabolism	0	0	1000	0	1	1.1.1.22
STE_squalene	squalene: farnesyl-diphosphate farnesyltransferase	Tery_2043	Tery_2043	m_nadph[c] + m_h[c] + 2 m_fpp[c] <=> m_nadp[c] + 2 m_ppi[c] + m_squalene[c]		Steroid Synthesis	1	-1000	1000	0	2	2.5.1.21
TCA_AKGSSA	2-oxoglutarate decarboxylase	(( Tery_1850 ) and ( Tery_1928 )) or (( Tery_1850) and ( Tery_2843 ))	Tery_1850 Tery_1928 Tery_2843	m_h[c] + m_akg[c] -> m_co2[c] + m_4obut[c]		Tricarboxylic Acid Cycle	0	0	1000	0	2	2.2.1.6
TCA_DHLIPODH	pyruvate:thiamin diphosphate acetaldehydetransferase	Tery_5066	Tery_5066	m_coa[c] + m_nad[c] + m_pyr[c] -> m_accoa[c] + m_nadh[c] + m_co2[c]		Tricarboxylic Acid Cycle	0	0	1000	0	2	1.2.4.1
TCA_FRED1	fumarate reductase	( Tery_2455 ) and ( Tery_2474 ) and ( Tery_3726 )	Tery_2455 Tery_2474 Tery_3726	m_mk8[c] + m_succ[c] -> m_mq8[c] + m_fum[c]		Tricarboxylic Acid Cycle	0	0	1000	0	2	1.3.5.4
TCA_FSPQ9	Plastoquinone reduction	( Tery_0453 or Tery_2474 or Tery_3726 )	Tery_0453 Tery_2474 Tery_3726	m_fad[c] + m_succ[c] -> m_fadh2[c] + m_fum[c]		Tricarboxylic Acid Cycle	0	0	1000	0	1	1.3.5.1
TCA_fumC	(S)-Malate hydro-lyase	( Tery_1328 )	Tery_1328	m_h2o[c] + m_fum[c] <=> m_mal[c]		Tricarboxylic Acid Cycle	1	-1000	1000	0	2	4.2.1.2
TCA_ICDH	Isocitrate dehydrogenase	Tery_0071	Tery_0071	m_nadp[c] + m_icit[c] -> m_nadph[c] + m_co2[c] + m_akg[c]		Tricarboxylic Acid Cycle	0	0	1000	0	2	1.1.1.42
TCA_icit	bifunctional aconitate hydratase 2/2-methylisocitrate dehydratase	Tery_0664	Tery_0664	m_cit[c] <=> m_icit[c]		Tricarboxylic Acid Cycle	1	-1000	1000	0	2	4.2.1.3
TCA_oaacit	Citrate oxaloacetate-lyase ((pro-3S)-CH2COO- -> acetyl-CoA)	Tery_1580	Tery_1580	m_accoa[c] + m_h2o[c] + m_oaa[c] -> m_coa[c] + m_h[c] + m_cit[c]		Tricarboxylic Acid Cycle	0	0	1000	0	2	2.3.3.1
TCA_Oro	(S)-Dihydroorotate:oxygen oxidoreductase	Tery_2007	Tery_2007	m_doroa[c] + m_fum[c] -> m_orotate[c] + m_succ[c]		Tricarboxylic Acid Cycle	0	0	1000	0	2	1.3.98.1
TCA_SF_ubi	succinate dehydrogenase (irreversible)	( Tery_0453 ) and ( Tery_1926 ) and ( Tery_2455 ) and ( Tery_2474 ) and ( Tery_3726 )	Tery_0453 Tery_1926 Tery_2455 Tery_2474 Tery_3726	m_ubiquon8[c] + m_succ[c] -> m_uquol8[c] + m_fum[c]		Tricarboxylic Acid Cycle	0	0	1000	0	2	1.3.99.1
TCA_SSAOR	Succinate-semialdehyde:NAD+ oxidoreductase	( Tery_1926 )	Tery_1926	m_nadp[c] + m_h2o[c] + m_4obut[c] -> m_nadph[c] + 2 m_h[c] + m_succ[c]		Tricarboxylic Acid Cycle	0	0	1000	0	2	1.2.1.16|1.2.1.24
TCA_succoa	Succinate:CoA ligase (ADP-forming)	( Tery_2750 ) and ( Tery_2751 )	Tery_2750 Tery_2751	m_coa[c] + m_atp[c] + m_succ[c] <=> m_succoa[c] + m_adp[c] + m_pi[c]		Tricarboxylic Acid Cycle	1	-1000	1000	0	2	6.2.1.5
TERP_14DHNOT	1,4-dihydroxy-2-naphthoate octaprenyltransferase	Tery_4071	Tery_4071	m_h[c] + m_14dhx_nth[c] + m_ffger[c] <=> m_ppi[c] + m_co2[c] + m_2_demmqui8[c]		Terpenoid Synthesis	1	-1000	1000	0	2	2.5.1.74
TERP_3OP4HXBZ	Octaprenyl-hydroxybenzoate decarboxylase	Tery_1508	Tery_1508	m_h[c] + m_3opre4hxbz[c] <=> m_co2[c] + m_2oprephe[c]		Terpenoid Synthesis	1	-1000	1000	0	2	4.1.1.98
TERP_4PPC2MEK	ATP: 4-(Cytidine 5'-diphospho)-2-C-methyl-D-erythritol	Tery_4700	Tery_4700	m_atp[c] + m_cpp_mery[c] -> m_adp[c] + m_h[c] + m_2p4c5pp_ery[c]		Terpenoid Synthesis	0	0	1000	0	2	2.7.1.148
TERP_CHLY	chorismate pyruvate-lyase (4-hydroxybenzoate-forming)	Tery_3700	Tery_3700	m_chor[c] -> m_pyr[c] + m_4hbz[c]		Terpenoid Synthesis	0	0	1000	0	2	4.1.3.40
TERP_CPPMERY	CTP: 2-C-Methyl-D-erythritol 4-phosphate cytidylyltransferase	Tery_0609	Tery_0609	m_h[c] + m_ctp[c] + m_2cm_d_e4p[c] -> m_ppi[c] + m_cpp_mery[c]		Terpenoid Synthesis	0	0	1000	0	2	2.7.7.60
TERP_DX5PRED	1-Deoxy-D-xylulose-5-phosphate isomeroreductase	Tery_0416	Tery_0416	m_nadph[c] + m_h[c] + m_1do_x5p[c] <=> m_nadp[c] + m_2cm_d_e4p[c]		Terpenoid Synthesis	1	-1000	1000	0	2	1.1.1.267
TERP_FPP	Dimethylallyl-diphosphate:isopentenyl-diphosphate	Tery_4173	Tery_4173	m_ipp[c] + m_dmapp[c] -> m_ppi[c] + m_gpp[c]		Terpenoid Synthesis	0	0	1000	0	2	2.5.1.1|2.5.1.10|2.5.1.29
TERP_FPP2	Geranyl-diphosphate:isopentenyl-diphosphate geranyltrans-transferase	Tery_4173	Tery_4173	m_ipp[c] + m_gpp[c] -> m_ppi[c] + m_fpp[c]		Terpenoid Synthesis	0	0	1000	0	2	2.5.1.1|2.5.1.10|2.5.1.29
TERP_GGPP	Farnesyl diphosphate:Isopentenyl diphosphate farnesyl transferase	Tery_4173	Tery_4173	m_fpp[c] + m_ipp[c] -> m_ppi[c] + m_ggpp[c]		Terpenoid Synthesis	0	0	1000	0	2	2.5.1.29
TERP_HBZOT	Hydroxybenzoate octaprenyltransferase	( Tery_0232 )	Tery_0232	m_ffger[c] + m_4hbz[c] <=> m_ppi[c] + m_3opre4hxbz[c]		Terpenoid Synthesis	1	-1000	1000	0	2	2.5.1.39
TERP_HGGGT	homogentisate geranylgeranyltransferase	Tery_3881	Tery_3881	m_h[c] + m_ggpp[c] + m_hgent[c] -> m_ppi[c] + m_co2[c] + m_6gg2mb[c]		Terpenoid Synthesis	0	0	1000	0	2	2.5.1.116
TERP_HMPPRED	isopentenyl-diphosphate:NAD(P)+ oxidoreductase	Tery_4479	Tery_4479	m_nadph[c] + m_h[c] + m_1hx2m2b4pp[c] -> m_nadp[c] + m_h2o[c] + m_ipp[c]		Terpenoid Synthesis	0	0	1000	0	2	1.17.1.2
TERP_HMPPRED2	dimethyallyl diphosphate:NADP+ oxidoreductase	Tery_4479	Tery_4479	m_nadph[c] + m_h[c] + m_1hx2m2b4pp[c] -> m_nadp[c] + m_h2o[c] + m_dmapp[c]		Terpenoid Synthesis	0	0	1000	0	2	1.17.1.2
TERP_HMPPRED4	isopentenyl-diphosphate:NAD+ oxidoreductase	Tery_4479	Tery_4479	m_nadh[c] + m_h[c] + m_1hx2m2b4pp[c] -> m_nad[c] + m_h2o[c] + m_ipp[c]		Terpenoid Synthesis	0	0	1000	0	2	1.17.1.2
TERP_HMPPREDH	Dimethylallyl-diphosphate:isopentenyl-diphosphate	Tery_4479	Tery_4479	m_nadh[c] + m_h[c] + m_1hx2m2b4pp[c] -> m_nad[c] + m_h2o[c] + m_dmapp[c]		Terpenoid Synthesis	0	0	1000	0	2	1.17.1.2
TERP_HXPT	trans-hexaprenyltranstransferase	Tery_0157	Tery_0157	m_fpp[c] + 4 m_ipp[c] -> 4 m_ppi[c] + m_all_t_hprepp[c]		Terpenoid Synthesis	0	0	1000	0	2	2.5.1.30
TERP_IPPI	Isopentenyl-diphosphate delta3-delta2-isomerase	Tery_1589	Tery_1589	m_ipp[c] <=> m_dmapp[c]		Terpenoid Synthesis	1	-1000	1000	0	2	5.3.3.2
TERP_ispF	2-Phospho-4-(cytidine 5'-diphospho)-2-C-methyl-D-erythritol	( Tery_4716 )	Tery_4716	m_2p4c5pp_ery[c] -> m_cmp[c] + m_2cm_d_e24cypp[c]		Terpenoid Synthesis	0	0	1000	0	2	4.6.1.12
TERP_ispG	4-hydroxy-3-methylbut-2-en-1-yl diphosphate synthase	( Tery_4522 )	Tery_4522	m_h[c] + 2 m_red_fedox[c] + m_2cm_d_e24cypp[c] -> m_h2o[c] + 2 m_ox_fedox[c] + m_1hx2m2b4pp[c]		Terpenoid Synthesis	0	0	1000	0	2	1.17.7.1
TERP_LYCO	lycopene synthesis	Tery_3954	Tery_3954	m_pq9[c] + m_neuro[c] -> m_pq9h2[c] + m_lyco[c]		Carotenoid Biosynthesis	0	0	1000	0	2	1.3.5.6
TERP_PHENE	Geranylgeranyl-diphosphate:geranylgeranyl-diphosphate	Tery_4010	Tery_4010	2 m_ggpp[c] -> m_ppi[c] + m_prephytoene_pp[c]		Terpenoid Synthesis	0	0	1000	0	2	2.5.1.32
TERP_PHENE2	prephytoene diphosphate:geranylgeranyl-diphosphate	Tery_4010	Tery_4010	m_prephytoene_pp[c] -> m_ppi[c] + m_phytoene[c]		Terpenoid Synthesis	0	0	1000	0	2	2.5.1.32
TERP_PHPYROX	Phenylpyruvate:oxygen oxidoreductase (hydroxylating,decarboxylating)	Tery_4182	Tery_4182	m_p_hxphpyr[c] + m_o2[c] <=> m_co2[c] + m_hgent[c]		Terpenoid Synthesis	1	-1000	1000	0	2	1.13.11.27
TERP_PQ91	tocopherol phytyltransferase	( Tery_3881 )	Tery_3881	m_hgent[c] + m_sol_pp[c] -> m_ppi[c] + m_co2[c] + m_mtnprebq[c]		Terpenoid Synthesis	0	0	1000	0	2	2.5.1.117		BLAST
TERP_PQ92	MPBQ/MSBQ methyltransferase	Tery_2173	Tery_2173	m_sam[c] + m_mtnprebq[c] -> m_pq9h2[c] + m_sah[c]		Terpenoid Synthesis	0	0	1000	0	2	2.1.1.295
TERP_SPP1	all-trans-nonaprenyl-diphosphate synthase	Tery_0157	Tery_0157	7 m_ipp[c] + m_gpp[c] -> 7 m_ppi[c] + m_sol_pp[c]		Terpenoid Synthesis	0	0	1000	0	2	2.5.1.84
TERP_SPP2	all-trans-nonaprenyl-diphosphate synthase	Tery_0157	Tery_0157	m_ggpp[c] + 5 m_ipp[c] -> 5 m_ppi[c] + m_sol_pp[c]		Terpenoid Synthesis	0	0	1000	0	2	2.5.1.85
TERP_UDPSYN	di-trans,poly-cis-Decaprenyl-diphosphate:isopentenyl-diphosphate	Tery_2432	Tery_2432	m_fpp[c] + 8 m_ipp[c] -> 8 m_ppi[c] + m_bacpre_ppi[c]		Terpenoid Synthesis	0	0	1000	0	2	2.5.1.31
TERP_ZCARDS	zeta-carotene desaturase	Tery_4011	Tery_4011	m_pq9[c] + m_phytoene[c] -> m_pq9h2[c] + m_pflu[c]		Carotenoid Biosynthesis	0	0	1000	0	2	1.3.99.28
TERP_ZCARDS2	zeta-carotene desaturase	Tery_4011	Tery_4011	m_pq9[c] + m_pflu[c] -> m_pq9h2[c] + m_ecar[c]		Carotenoid Biosynthesis	0	0	1000	0	2	1.3.99.28
TERP_ZCARDS3	zeta-carotene desaturase	( Tery_3954 ) and ( Tery_4011 )	Tery_3954 Tery_4011	m_pq9[c] + m_ecar[c] -> m_pq9h2[c] + m_neuro[c]		Carotenoid Biosynthesis	0	0	1000	0	2	1.3.99.28
THR_HSKIN	ATP:L-homoserine O-phosphotransferase	Tery_1018	Tery_1018	m_atp[c] + m_hser[c] -> m_adp[c] + m_h[c] + m_phser[c]		Threonine Metabolism	0	0	1000	0	2	2.7.1.39
THR_THRAL	L-Threonine acetaldehyde-lyase	Tery_1646	Tery_1646	m_thr[c] -> m_acal[c] + m_gly[c]		Threonine Metabolism	0	0	1000	0	2	4.1.2.5
THR_THRNL	L-Threonine Ammonium-Lyase	( Tery_4742 )	Tery_4742	m_thr[c] -> m_akb[c] + m_nh4[c]		Threonine Metabolism	0	0	1000	0	2	4.3.1.19		BLAST
THR_THRSYN	O-Phospho-L-homoserine phospho-lyase (adding water)	( Tery_0140 or Tery_4348 )	Tery_0140 Tery_4348	m_h2o[c] + m_phser[c] -> m_pi[c] + m_thr[c]		Threonine Metabolism	0	0	1000	0	2	4.2.3.1
TR_arsi	Oxyanion-translocating ATPase/Arsenite efflux pump ARC3			m_atp[c] + m_h2o[c] + m_arsi[e] -> m_adp[c] + m_h[c] + m_pi[c] + m_arsi[c]		Transport	0	0	1000	0	4
TR_bet	ABC-type dipeptide/oligopeptide/nickel transport: betaine			m_atp[c] + m_h2o[c] + m_bet[e] -> m_adp[c] + m_h[c] + m_pi[c] + m_bet[c]		Transport	0	0	1000	0	4	3.A.1.12
TR_biomass	Transport biomass			m_biomass[c] <=> m_biomass[e]		Transport	1	-1000	1000	0	4
TR_biot	ABC-type dipeptide/oligopeptide/nickel transport: biotin			m_atp[c] + m_h2o[c] + m_biot[e] -> m_adp[c] + m_h[c] + m_pi[c] + m_biot[c]		Transport	0	0	1000	0	4
TR_ca2	Calcium/proton antiporter			m_h[e] + m_ca2[c] <=> m_h[c] + m_ca2[e]		Transport	1	-1000	1000	0	4	|TC-2.A.19|2.A.19|
TR_co	EX CO e0			m_co[c] <=> m_co[e]		Transport	1	-1000	1000	0	4
TR_co2	CO2 transport via diffusion			m_co2[e] <=> m_co2[c]		Transport	1	-1000	1000	0	4
TR_cobalt2	ABC-type cobalt transport			m_atp[c] + m_h2o[c] + m_cobalt2[e] <=> m_adp[c] + m_h[c] + m_pi[c] + m_cobalt2[c]		Transport	1	-1000	1000	0	4
TR_cu2_abc	Copper transport via ABC system			m_atp[c] + m_h2o[c] + m_cu2[e] -> m_adp[c] + m_h[c] + m_pi[c] + m_cu2[c]		Transport	0	0	1000	0	4
TR_fe2	iron (II) transport via ABC system			m_atp[c] + m_h2o[c] + m_fe2[e] -> m_adp[c] + m_h[c] + m_pi[c] + m_fe2[c]		Transport	0	0	1000	0	4
TR_fe2_Sp	Iron (II) Transport System			m_fe2[e] <=> m_fe2[c]		Transport	1	-1000	1000	0	4
TR_fe3	Fe3+-ABC transport			m_atp[c] + m_h2o[c] + m_fe3[e] -> m_adp[c] + m_h[c] + m_pi[c] + m_fe3[c]		Transport	0	0	1000	0	4
TR_h2	Hydrogen Export			m_h2[c] -> m_h2[e]		Transport	0	0	0	0	4
TR_h2o	H2Ot5			m_h2o[c] <=> m_h2o[e]		Transport	1	-1000	1000	0	4
TR_k_ACT	Potassium uptake Active			m_atp[c] + m_h2o[c] + m_k[e] -> m_adp[c] + m_h[c] + m_pi[c] + m_k[c]		Transport	0	0	1000	0	4	1.A.1
TR_k_SYM	Proton Antiport Potassium			m_h[c] + m_k[e] -> m_h[e] + m_k[c]		Transport	0	0	1000	0	4
TR_mg	magnesium transport via ABC system			m_atp[c] + m_h2o[c] + m_mg[e] -> m_adp[c] + m_h[c] + m_pi[c] + m_mg[c]		Transport	0	0	1000	0	4
TR_mg_SP	Magnesium transport via MgtE			m_mg[e] <=> m_mg[c]		Transport	1	-1000	1000	0	4
TR_mn2	Manganese-ABC transport			m_atp[c] + m_h2o[c] + m_mn2[e] -> m_adp[c] + m_h[c] + m_pi[c] + m_mn2[c]		Transport	0	0	1000	0	4	3.A.1.15
TR_n2	N2 transport			m_n2[e] <=> m_n2[c]		Transport	1	-1000	1000	0	4	2.3.1.51
TR_na_h	Proton sodium antiport			m_h[c] + m_na[e] <=> m_h[e] + m_na[c]		Transport	1	-1000	1000	0	4
TR_nh4	Ammonium permease			m_nh4[e] <=> m_nh4[c]		Transport	1	-1000	1000	0	4
TR_no2	nitrite transport in via proton symport			m_h[e] + m_no2[e] <=> m_h[c] + m_no2[c]		Transport	1	-1000	1000	0	4
TR_hco3	ABC-type bicarbonate transport			m_atp[c] + m_h2o[c] + m_hco3[e] -> m_adp[c] + m_h[c] + m_pi[c] + m_hco3[c]		Transport	0	0	1000	0	4
TR_Ca2Na	Calcium/Sodium antiporter			3 m_na[e] + m_ca2[c] -> m_ca2[e] + 3 m_na[c]		Transport	0	0	1000	0	4
TR_pi_ABC	ABC-type phosphate			m_atp[c] + m_h2o[c] + m_pi[e] -> m_adp[c] + m_h[c] + 2 m_pi[c]		Transport	0	0	1000	0	4
TR_no3	nitrate transport in via proton symport			m_h[e] + m_no3[e] <=> m_h[c] + m_no3[c]		Transport	1	-1000	1000	0	4
TR_no3abc	nitrate transport in via ABC system			m_atp[c] + m_h2o[c] + m_no3[e] -> m_adp[c] + m_h[c] + m_pi[c] + m_no3[c]		Transport	0	0	1000	0	4
TR_o2	O2 transport via diffusion			m_o2[e] <=> m_o2[c]		Transport	1	-1000	1000	0	4
TR_orthopi	Orthophosphate-ABC transport			m_atp[c] + m_h2o[c] + m_pi[e] <=> m_adp[c] + m_h[c] + 2 m_pi[c]		Transport	1	-1000	1000	0	4	|TC-3.A.1.7|3.A.1.7|
TR_pb2	Lead (Pb+2) ABC transporter			m_atp[c] + m_h2o[c] + m_pb[c] -> m_adp[c] + m_h[c] + m_pi[c] + m_pb[e]		Transport	0	0	1000	0	4
TR_photon	Photon Transport			m_photon[e] <=> m_photon[c]		Transport	1	-1000	1000	0	4
TR_slf_ABC	Sulfate-ABC transport			m_atp[c] + m_h2o[c] + m_so4[e] -> m_adp[c] + m_h[c] + m_pi[c] + m_so4[c]		Transport	0	0	1000	0	4
TR_slf_sym	sulfate transport in via proton symport			m_h[e] + m_so4[e] <=> m_h[c] + m_so4[c]		Transport	1	-1000	1000	0	4	|TC-2.A.53|2.A.53|
TR_urea	Urea transport via facilitate diffusion			m_atp[c] + m_h2o[c] + m_urea[e] <=> m_adp[c] + m_h[c] + m_pi[c] + m_urea[c]		Transport	1	-1000	1000	0	4
TR_zn2	Zinc-ABC transport			m_atp[c] + m_h2o[c] + m_zn2[e] -> m_adp[c] + m_h[c] + m_pi[c] + m_zn2[c]		Transport	0	0	1000	0	4	|TC-3.A.1.15|3.A.1.15|
tRNA_ala	alanyl-tRNA synthetase	( Tery_4806 )	Tery_4806	m_atp[c] + m_h2o[c] + m_trnaala[c] + m_ala[c] -> m_amp[c] + m_h[c] + m_ppi[c] + m_alatrna[c]		tRNA Charging	0	0	1000	0	2	6.1.1.7
tRNA_arg	arginyl-tRNA synthetase	( Tery_3985 )	Tery_3985	m_atp[c] + m_h2o[c] + m_trnaarg[c] + m_arg[c] -> m_amp[c] + m_h[c] + m_ppi[c] + m_argtrna[c]		tRNA Charging	0	0	1000	0	2	6.1.1.19
tRNA_asn	asparaginyl-tRNA synthetase	( Tery_2246 )	Tery_2246	m_atp[c] + m_h2o[c] + m_trnaasn[c] + m_asn[c] -> m_amp[c] + m_h[c] + m_ppi[c] + m_asntrna[c]		tRNA Charging	0	0	1000	0	2	6.1.1.22
tRNA_asp	aspartyl-tRNA synthetase	( Tery_2354 )	Tery_2354	m_atp[c] + m_h2o[c] + m_trnaasp[c] + m_asp[c] -> m_amp[c] + m_h[c] + m_ppi[c] + m_asptrna[c]		tRNA Charging	0	0	1000	0	2	6.1.1.12
tRNA_cys	cysteinyl-tRNA synthetase	( Tery_4002 )	Tery_4002	m_atp[c] + m_h2o[c] + m_trnacys[c] + m_cys[c] -> m_amp[c] + m_h[c] + m_ppi[c] + m_cystrna[c]		tRNA Charging	0	0	1000	0	2	6.1.1.16
tRNA_fmt	methionyl-tRNA formyltransferase	( Tery_1769 )	Tery_1769	m_fthf[c] + m_mettrna[c] <=> m_thf[c] + m_fmettrna[c]		tRNA Charging	1	-1000	1000	0	2	2.1.2.9
trna_ggas	Asparaginyl tRNA glutamine hydrolysing	( Tery_2065 ) and ( Tery_3843 ) and ( Tery_4579 )	Tery_2065 Tery_3843 Tery_4579	m_atp[c] + m_h2o[c] + m_asptrna[c] + m_gln[c] -> m_adp[c] + m_h[c] + m_pi[c] + m_asntrna[c] + m_glu[c]		tRNA Charging	0	0	1000	0	1	|6.3.5.6|6.3.5.7|
tRNA_gln	glutaminyl-tRNA synthetase	Tery_0188	Tery_0188	m_atp[c] + m_h2o[c] + m_trnagln[c] + m_gln[c] <=> m_amp[c] + m_h[c] + m_ppi[c] + m_glntrna[c]		tRNA Charging	1	-1000	1000	0	2	6.1.1.17
tRNA_glu	glutamate-tRNA(Gln) ligase	Tery_0188	Tery_0188	m_atp[c] + m_h2o[c] + m_trnaglu[c] + m_glu[c] -> m_amp[c] + m_h[c] + m_ppi[c] + m_glutrna[c]		tRNA Charging	0	0	1000	0	2	6.1.1.17
tRNA_gly	glycyl-tRNA synthetase	( Tery_3866 ) and ( Tery_4481 )	Tery_3866 Tery_4481	m_atp[c] + m_h2o[c] + m_trnagly[c] + m_gly[c] -> m_amp[c] + m_h[c] + m_ppi[c] + m_glytrna[c]		tRNA Charging	0	0	1000	0	2	6.1.1.14
tRNA_hemA	L-glutamate-semialdehyde: NADP+	( Tery_0949 )	Tery_0949	m_nadph[c] + 2 m_h[c] + m_glutrna[c] -> m_nadp[c] + m_h2o[c] + m_trnaglu[c] + m_gsal[c]		tRNA Charging	0	0	1000	0	2	1.2.1.70
tRNA_his	histidyl-tRNA synthetase	( Tery_0577 ) and ( Tery_0758 )	Tery_0577 Tery_0758	m_atp[c] + m_h2o[c] + m_trnahis[c] + m_his[c] <=> m_amp[c] + m_h[c] + m_ppi[c] + m_histrna[c]		tRNA Charging	1	-1000	1000	0	2	6.1.1.21
tRNA_ile	isoleucyl-tRNA synthetase	Tery_3586	Tery_3586	m_atp[c] + m_h2o[c] + m_trnaile[c] + m_ile[c] -> m_amp[c] + m_h[c] + m_ppi[c] + m_iletrna[c]		tRNA Charging	0	0	1000	0	2	6.1.1.5
tRNA_leu	leucyl-tRNA synthetase	Tery_1704	Tery_1704	m_atp[c] + m_h2o[c] + m_trnaleu[c] + m_leu[c] -> m_amp[c] + m_h[c] + m_ppi[c] + m_leutrna[c]		tRNA Charging	0	0	1000	0	2	6.1.1.4
tRNA_lys	lysyl-tRNA synthetase	Tery_2366	Tery_2366	m_atp[c] + m_h2o[c] + m_trnalys[c] + m_lys[c] -> m_amp[c] + m_h[c] + m_ppi[c] + m_lystrna[c]		tRNA Charging	0	0	1000	0	2	6.1.1.6
tRNA_met	methionyl-tRNA synthetase	Tery_1806	Tery_1806	m_atp[c] + m_h2o[c] + m_trnamet[c] + m_met[c] -> m_amp[c] + m_ppi[c] + m_mettrna[c]		tRNA Charging	0	0	1000	0	2	6.1.1.10
tRNA_phe	phenylalanyl-tRNA synthetase	( Tery_2063 ) and ( Tery_3482 )	Tery_2063 Tery_3482	m_atp[c] + m_h2o[c] + m_trnaphe[c] + m_phe[c] -> m_amp[c] + m_ppi[c] + m_phetrna[c]		tRNA Charging	0	0	1000	0	2	6.1.1.20
tRNA_pro	prolyl-tRNA synthetase	Tery_1318	Tery_1318	m_atp[c] + m_h2o[c] + m_trnapro[c] + m_pro[c] -> m_amp[c] + m_h[c] + m_ppi[c] + m_protrna[c]		tRNA Charging	0	0	1000	0	2	6.1.1.15
tRNA_ser	seryl-tRNA synthetase	Tery_3523	Tery_3523	m_atp[c] + m_h2o[c] + m_trnaser[c] + m_ser[c] -> m_amp[c] + m_h[c] + m_ppi[c] + m_sertrna[c]		tRNA Charging	0	0	1000	0	2	6.1.1.11
tRNA_thr	threonyl-tRNA synthetase	( Tery_1457 )	Tery_1457	m_atp[c] + m_h2o[c] + m_trnathr[c] + m_thr[c] -> m_amp[c] + m_h[c] + m_ppi[c] + m_thrtrna[c]		tRNA Charging	0	0	1000	0	2	6.1.1.3
tRNA_trp	tryptophanyl-tRNA synthetase	Tery_4693	Tery_4693	m_atp[c] + m_h2o[c] + m_trnatrp[c] + m_trp[c] -> m_amp[c] + m_h[c] + m_ppi[c] + m_trptrna[c]		tRNA Charging	0	0	1000	0	2	6.1.1.2
tRNA_tyr	tyrosyl-tRNA synthetase	Tery_0445	Tery_0445	m_atp[c] + m_h2o[c] + m_trnatyr[c] + m_tyr[c] -> m_amp[c] + m_h[c] + m_ppi[c] + m_tyrtrna[c]		tRNA Charging	0	0	1000	0	2	6.1.1.1
tRNA_val	valyl-tRNA synthetase	( Tery_3441 )	Tery_3441	m_atp[c] + m_h2o[c] + m_trnaval[c] + m_val[c] -> m_amp[c] + m_h[c] + m_ppi[c] + m_valtrna[c]		tRNA Charging	0	0	1000	0	2	6.1.1.9
TRP_AN	Chorismate pyruvate-lyase (amino-accepting)	( Tery_3792 ) and ( Tery_5029 )	Tery_3792 Tery_5029	m_gln[c] + m_chor[c] -> m_h[c] + m_glu[c] + m_pyr[c] + m_an[c]		Tryptophan Metabolism	0	0	1000	0	2	4.1.3.27
TRP_I3GPS	1-(2-Carboxyphenylamino)-1-deoxy-D-ribulose-5-phosphate	Tery_3169	Tery_3169	m_h[c] + m_1_2cpheam_1dr5p[c] -> m_h2o[c] + m_co2[c] + m_igly_pi[c]		Tryptophan Metabolism	0	0	1000	0	2	4.1.1.48
TRP_NPRANI	N-(5-Phospho-beta-D-ribosyl)anthranilate ketol-isomerase	Tery_3920	Tery_3920	m_npran[c] <=> m_1_2cpheam_1dr5p[c]		Tryptophan Metabolism	1	-1000	1000	0	2	5.3.1.24
TRP_trpD	N-(5-Phospho-D-ribosyl)anthranilate:pyrophosphate	( Tery_2308 )	Tery_2308	m_prpp[c] + m_an[c] -> m_ppi[c] + m_npran[c]		Tryptophan Metabolism	0	0	1000	0	2	2.4.2.18
TRP_TRPSYN	L-Serine hydro-lyase (adding indoleglycerol-phosphate)	( Tery_0581 ) and ( Tery_4493 )	Tery_0581 Tery_4493	m_ser[c] + m_igly_pi[c] -> m_h2o[c] + m_gap[c] + m_trp[c]		Tryptophan Metabolism	0	0	1000	0	2	4.2.1.20
TYR_ArDH	L-arogenate:NAD+ oxidoreductase	Tery_2701	Tery_2701	m_nadp[c] + m_pre_tyr[c] -> m_nadph[c] + m_co2[c] + m_tyr[c]		Tyrosine Metabolism	0	0	1000	0	2	1.3.1.78
TYR_CHMUT	Chorismate pyruvatemutase	Tery_2493	Tery_2493	m_chor[c] -> m_phen[c]		Tyrosine Metabolism	0	0	1000	0	2	5.4.99.5
TYR_DHPG	NADH-alcohol dehydrogenase	Tery_2840	Tery_2840	m_nad[c] + m_dhpg[c] <=> m_nadh[c] + m_h[c] + m_dhpgald[c]		Tyrosine Metabolism	1	-1000	1000	0	2	1.1.1.1
TYR_PHEN	L-arogenate:2-oxoglutarate aminotransferase	( Tery_0293 or Tery_2717 or Tery_1023 )	Tery_0293 Tery_1023 Tery_2717	m_akg[c] + m_pre_tyr[c] <=> m_glu[c] + m_phen[c]		Tyrosine Metabolism	1	-1000	1000	0	2	2.6.1.79		BLAST
TYR_PREPHEN	Prephenate hydro-lyase (decarboxylating)	Tery_0480	Tery_0480	m_h[c] + m_phen[c] -> m_h2o[c] + m_co2[c] + m_phepyr[c]		Tyrosine Metabolism	0	0	1000	0	2	4.2.1.51|4.2.1.91
VAL_2DMOR	2,3-Dihydroxy-3-methylbutanoate:NADP+ oxidoreductase (isomerizing)	Tery_4435	Tery_4435	m_nadph[c] + m_h[c] + m_alctt[c] -> m_nadp[c] + m_23dhival[c]		Valine Metabolism	0	0	1000	0	2	1.1.1.86
VAL_3mop	(S)-3-methyl-2-oxopentanoate:NAD+ 2-oxidoreductase	Tery_4403	Tery_4403	m_coa[c] + m_nad[c] + m_3mop[c] -> m_nadh[c] + m_co2[c] + m_2mbcoa[c]		Valine Metabolism	0	0	1000	0	2	1.2.1.85
VAL_4mop	4-Methyl-2-oxopentanoate:NAD+ oxidoreductase	Tery_4403	Tery_4403	m_coa[c] + m_nad[c] + m_4mop[c] -> m_nadh[c] + m_co2[c] + m_ival_coa[c]		Valine Metabolism	0	0	1000	0	2	1.2.1.85
VAL_avtA	L-Valine:pyruvate aminotransferase	( Tery_3688 )	Tery_3688	m_ala[c] + m_omval[c] <=> m_pyr[c] + m_val[c]		Valine Metabolism	1	-1000	1000	0	2	2.6.1.66
VAL_KARISalctt	2-Acetolactate methylmutase	Tery_4335	Tery_4335	m_nadph[c] + m_h[c] + m_alctt[c] <=> m_nadp[c] + m_2o3hxisoval[c]		Valine Metabolism	1	-1000	1000	0	2	|5.4.99.3|1.1.1.86|
VAL_KARISO	(R)-2,3-Dihydroxy-3-methylbutanoate:NADP+ oxidoreductase	Tery_4335	Tery_4335	m_nadph[c] + m_h[c] + m_2o3hxisoval[c] -> m_nadp[c] + m_23dhival[c]		Valine Metabolism	0	0	1000	0	2	1.1.1.86
VAL_KARISO2	(R)-2,3-Dihydroxy-3-methylpentanoate:NADP+ oxidoreductase	Tery_4335	Tery_4335	m_nadph[c] + m_h[c] + m_2ac2hxbut[c] <=> m_nadp[c] + m_dhxmval[c]		Valine Metabolism	1	-1000	1000	0	2	1.1.1.86
VAL_VALSYN	L-Valine:2-oxoglutarate aminotransferase	( Tery_4094 or Tery_0889 )	Tery_0889 Tery_4094	m_glu[c] + m_omval[c] -> m_akg[c] + m_val[c]		Valine Metabolism	0	0	1000	0	2	2.6.1.42|2.6.1.6
VIT_246HOP	ATP:2-amino-4-hydroxy-6-hydroxymethyl-7,8-dihydropteridine	Tery_0688	Tery_0688	m_atp[c] + m_6hxm_dhop[c] -> m_amp[c] + m_h[c] + m_78h2_pyrop[c]		Vitamin Synthesis	0	0	1000	0	2	2.7.6.3
VIT_4PPNTO	ATP:pantothenate 4'-phosphotransferase			m_atp[c] + m_pan[c] -> m_adp[c] + m_h[c] + m_4ppnto[c]		Vitamin Synthesis	0	0	1000	0	1	2.7.1.33
VIT_ACTCP	tocopherol synthesis: alpha-gamma	Tery_3884	Tery_3884	m_sam[c] + m_ctcp[c] -> m_h[c] + m_sah[c] + m_atcp[c]		Vitamin Synthesis	0	0	1000	0	2	2.1.1.95
VIT_B12	cob(I)alamin adenosyltransferase	( Tery_0786 ) and ( Tery_2088 ) and ( Tery_4685 )	Tery_0786 Tery_2088 Tery_4685	m_atp[c] + m_cbl[c] -> m_pppi[c] + m_calomide[c]		Vitamin Synthesis	0	0	1000	0	2	2.5.1.17
VIT_BCOAL	Biotin:CoA ligase (AMP-forming)	Tery_3352	Tery_3352	m_atp[c] + m_h[c] + m_biot[c] -> m_ppi[c] + m_bio5amp[c]		Vitamin Synthesis	0	0	1000	0	2	6.3.4.15
VIT_BDTCP	tocopherol synthesis: delta-beta	Tery_3884	Tery_3884	m_sam[c] + m_dtcp[c] -> m_h[c] + m_sah[c] + m_btcp[c]		Vitamin Synthesis	0	0	1000	0	2	2.1.1.95
VIT_CHGLNAT	chorismate:L-glutamine aminotransferase	Tery_3792	Tery_3792	m_gln[c] + m_chor[c] -> m_glu[c] + m_adc[c]		Vitamin Synthesis	0	0	1000	0	1	2.6.1.85
VIT_cobS	Adenosylcobalamin 5'-phosphate synthase	Tery_2458	Tery_2458	m_a_ribazole[c] + m_adncoam_gdp[c] -> m_h[c] + m_gmp[c] + m_calomide[c]		Vitamin Synthesis	0	0	1000	0	2	2.7.8.26
VIT_DHFSYN	7,8-dihydropteroate:L-glutamate ligase (ADP-forming)	Tery_1603	Tery_1603	m_atp[c] + m_glu[c] + m_dihydropteroate[c] -> m_adp[c] + m_h[c] + m_pi[c] + m_dhf[c]		Vitamin Synthesis	0	0	1000	0	2	6.3.2.12|6.3.2.17
VIT_DX5PSYN	1-Deoxy-D-xylulose-5-phosphate pyruvate-lyase (carboxylating)	Tery_3042	Tery_3042	m_h[c] + m_gap[c] + m_pyr[c] -> m_co2[c] + m_1do_x5p[c]		Vitamin Synthesis	0	0	1000	0	2	2.2.1.7
VIT_E	Vitamin E	Tery_3881	Tery_3881	m_h[c] + m_phypp[c] + m_hgent[c] -> m_ppi[c] + m_co2[c] + m_2m6pq[c]		Vitamin Synthesis	0	0	1000	0	2	2.5.1.115
VIT_E23DMPB		Tery_2173	Tery_2173	m_dmphquon[c] -> m_ctcp[c]		Vitamin Synthesis	0	0	1000	0	2	2.1.1.295
VIT_ECTCP	Tocopherol cyclase	Tery_1802	Tery_1802	m_sam[c] + m_2m6pq[c] -> m_h[c] + m_sah[c] + m_dmphquon[c]		Vitamin Synthesis	0	0	1000	0	2	5.5.1.24
VIT_EDTCP	Tocopherol cyclase	Tery_1802	Tery_1802	m_2m6pq[c] -> m_dtcp[c]		Vitamin Synthesis	0	0	1000	0	2	5.5.1.24
VIT_GLYOX	Aminoacetic acid:oxygen oxidoreductase (deaminating)	Tery_0284	Tery_0284	m_h2o[c] + m_o2[c] + m_gly[c] -> m_nh4[c] + m_glx[c] + m_h2o2[c]		Vitamin Synthesis	0	0	1000	0	2	1.4.3.19
VIT_METHF	5-Formyltetrahydrofolate cyclo-ligase (ADP-forming)	Tery_1879	Tery_1879	m_atp[c] + m_5fthf[c] -> m_adp[c] + m_pi[c] + m_methf[c]		Vitamin Synthesis	0	0	1000	0	2	6.3.3.2
VIT_MTHFCH	5,10-Methenyltetrahydrofolate 5-hydrolase(decyclizing)	( Tery_4172 )	Tery_4172	m_h2o[c] + m_methf[c] <=> m_fthf[c] + m_h[c]		Vitamin Synthesis	1	-1000	1000	0	2	3.5.4.9
VIT_MTHRED	5-methyltetrahydrofolate:NAD+ oxidoreductase	Tery_4692	Tery_4692	m_nadph[c] + m_metthf[c] + 2 m_h[c] -> m_nadp[c] + m_5mthf[c]		Vitamin Synthesis	0	0	1000	0	2	1.5.1.20
VIT_MTHREDF	Methylenetetrahydrofolate reductase	Tery_4692	Tery_4692	m_metthf[c] + 2 m_h[c] + 2 m_red_fedox[c] -> 2 m_ox_fedox[c] + m_5mthf[c]		Vitamin Synthesis	0	0	1000	0	2	1.5.7.1
VIT_P5PS	pyridoxine 5'-phosphate synthase	Tery_4177	Tery_4177	m_1do_x5p[c] + m_3am2opropp[c] -> 2 m_h2o[c] + m_pi[c] + m_p5p[c]		Vitamin Synthesis	0	0	1000	0	2	2.6.99.2
VIT_pdxA	NAD-dependent threonine 4-phosphate dehydrogenase	( Tery_3161 )	Tery_3161	m_nad[c] + m_4phx_thr[c] -> m_nadh[c] + m_h[c] + m_amophb[c]		Vitamin Synthesis	0	0	1000	0	2	1.1.1.262
VIT_pdxA2	rxn05116	Tery_3161	Tery_3161	m_h[c] + m_amophb[c] -> m_co2[c] + m_3am2opropp[c]		Vitamin Synthesis	0	0	1000	0	2	1.1.1.262
VIT_THFLGLU	Tetrahydrofolate:L-glutamate gamma-ligase (ADP-forming)	Tery_1603	Tery_1603	m_atp[c] + m_glu[c] + m_thf[c] -> m_adp[c] + m_pi[c] + m_thf_l_glu[c]		Vitamin Synthesis	0	0	1000	0	2	6.3.2.17
VIT_THIPP2	thiamine-phosphate pyrophosphorylase	Tery_2583	Tery_2583	m_4am2m5ppmpyr[c] + m_thzp[c] -> m_ppi[c] + m_thip[c]		Vitamin Synthesis	0	0	1000	0	2	2.5.1.3
														BLAST

## Sheet: metabolites
Metabolite name	Metabolite description	Metabolite neutral formula	Metabolite charged formula	Metabolite charge	Metabolite Compartment	Metabolite KEGGID	Metabolite PubChemID	Metabolite CheBI ID	Metabolite Inchi String	Metabolite Smile
m_chlorophylla[c]	chlorophyll_a		C55H71N4O5Mg	0
m_phye[c]	(3Z)-phycoerythrobilin		C33H36N4O6	-2
m_coa[c]	Coenzyme_A		C21H32N7O16P3S	-4
m_pigment[c]	Pigment		C2H4ON	0
m_carbohydrate[c]	carbohydrate		C21H37O18	0
m_rna[c]	RNA		C950H1067N367O700P100	0
m_dna[c]	DNA		C983H1133N367O600P100	0
m_protein[c]	protein		C48075H85062N16785O28986S137	0
m_accoa[c]	AcCoA		C23H34N7O17P3S	-4
m_amp[c]	AMP		C10H12N5O7P	-2
m_nad[c]	NAD+		C21H26N7O14P2	-1
m_nadh[c]	NADH		C21H27N7O14P2	-2
m_nadp[c]	NADP+		C21H25N7O17P3	-3
m_nadph[c]	NADPH		C21H26N7O17P3	-4
m_succoa[c]	Succinyl-CoA		C25H35N7O19P3S	-5
m_biomass[c]	biomass		C36H60N6O21P	0
m_12galc14[c]	1_2-Diacyl-3-beta-D-galactosyl-sn-glycerol_(n-C14)		C37H70O10	0
m_12galc141[c]	1_2-Diacyl-3-beta-D-galactosyl-sn-glycerol_(n-C14_1)		C37H68O10	0
m_12galc16[c]	1_2-Diacyl-3-beta-D-galactosyl-sn-glycerol_(n-C16)		C41H78O10	0
m_12galc16_1[c]	1_2-Diacyl-3-beta-D-galactosyl-sn-glycerol_(n-C16_1)		C41H74O10	0
m_12galc18[c]	1_2-Diacyl-3-beta-D-galactosyl-sn-glycerol_(n-C18)		C45H86O10	0
m_12galc18_1[c]	1_2-Diacyl-3-beta-D-galactosyl-sn-glycerol_(n-C18_1)		C45H82O10	0
m_12galc18_2[c]	1_2-Diacyl-3-beta-D-galactosyl-sn-glycerol_(n-C18_2)		C45H78O10	0
m_12galc18_3[c]	1_2-Diacyl-3-beta-D-galactosyl-sn-glycerol_(n-C18_3)		C45H74O10	0
m_12dgr[c]	1_2-Diacyl-3-beta-D-galactosyl-sn-glycerol		C876H1623O217	0
m_glycogen[c]	glycogen		C12H21O10	0
m_udpg[c]	UDP-glucose		C15H22N2O17P2	-2
m_aisohdcardio[c]	Anteisoheptadecanoylcardiolipin_B._subtilis		C77H148O17P2	-2
m_isohdcar[c]	Isoheptadecanoylcardiolipin_B._subtilis		C77H148O17P2	-2
m_c180card[c]	Stearoylcardiolipin_B._subtilis		C81H156O17P2	-2
m_cardiolipid[c]	Cardiolipids		C235H452O51P6	0
m_cdp_12_dodgly[c]	CDP-1_2-dioctadecanoylglycerol		C48H87N3O15P2	-2
m_cdp12dod11egly[c]	CDP-1_2-dioctadec-11-enoylglycerol		C48H83N3O15P2	-2
m_cdp12diaisohdgly[c]	CDP-1_2-dianteisoheptadecanoylglycerol		C46H83N3O15P2	-2
m_cdp12disohdgly[c]	CDP-1_2-diisoheptadecanoylglycerol		C46H83N3O15P2	-2
m_cdp12dhdgly[c]	CDP-1_2-dihexadecanoylglycerol		C44H79N3O15P2	-2
m_cdplipid[c]	CDP lipid		C232H415N15O75P10	0
m_lipid[c]	Tery Lipid Based on FA		C1843H3437O575P6S6	0
m_metthf[c]	5-10-Methylenetetrahydrofolate		C20H21N7O6	-2
m_fthf[c]	10-Formyltetrahydrofolate		C20H21N7O7	-2
m_fad[c]	FAD		C27H30N9O15P2	-2
m_dgdgc14[c]	Digalactosyl-diacylglycerol_(n-C14)		C43H81O15	0
m_dgdgc141[c]	Digalactosyl-diacylglycerol_(n-c14_1)		C43H79O15	0
m_dgdgc16[c]	Digalactosyl-diacylglycerol_(n-C16)		C47H89O15	0
m_dgdgc16_1[c]	Digalactosyl-diacylglycerol_(n-C16_1)		C47H85O15	0
m_dgdgc18[c]	Digalactosyl-diacylglycerol_(n-C18)		C51H97O15	0
m_dgdgc18_1[c]	Digalactosyl-diacylglycerol_(n-C18_1)		C51H93O15	0
m_dgdgc18_2[c]	Digalactosyl-diacylglycerol_(n-C18_2)		C51H89O15	0
m_dgdgc18_3[c]	Digalactosyl-diacylglycerol_(n-C18_3)		C51H85O15	0
m_dgdgc[c]	Digalactosyl-diacylglycerol		C2075H3841O672	0
m_atp[c]	ATP		C10H12N5O13P3	-4
m_h2o[c]	Water		H2O	0
m_datp[c]	dATP		C10H12N5O12P3	-4
m_dgtp[c]	dGTP		C10H12N5O13P3	-4
m_dctp[c]	dCTP		C9H12N3O13P3	-4
m_dttp[c]	dTTP		C10H13N2O14P3	-4
m_adp[c]	ADP		C10H12N5O10P2	-3
m_h[c]	H+		H	1
m_pi[c]	Inorganic Phosphate		HO4P	-2
m_ppi[c]	Inorganic Diphosphate		HO7P2	-3
m_stear[c]	Stearate		C18H35O2	-1
m_palm[c]	Palmitate		C16H31O2	-1
m_vacc[c]	Vaccenate		C18H33O2	-1
m_palmol[c]	Palmitoleate		C16H29O2	-1
m_fa[c]	Fatty_Acids		C68H128O8	0
m_pepgly_poly[c]	Peptidoglycan_polymer_n_subunits		C203H312N28O83P2	-10
m_lipidiv[c]	Lipid_IVA		C68H128N2O23P2	-2
m_sqdg[c]	sulfoquinovosyldiacylglycerol		C1488H2795O480S37	0
m_pg[c]	phosphatidylglycerol		C2220H4298O595P60	0
m_pg_dt[c]	Phosphatidylglycerol_ditetradecanoyl		C34H67O10P	0
m_pg_dte[c]	Phosphatidylglycerol_ditetradecenoyl		C34H65O10P	0
m_pg_dh[c]	Phosphatidylglycerol_dihexadecanoyl		C38H75O10P	0
m_pg_dh9e[c]	Phosphatidylglycerol_dihexadec-9-enoyl		C38H71O10P	0
m_pg_c36[c]	Phosphatidylglycerol_dioctadecanoyl		C42H82O10P	-1
m_pg_do11e[c]	Phosphatidylglycerol_dioctadec-11-enoyl		C42H79O10P	0
m_pg_dode[c]	Phosphatidylglycerol_(dioctadec-9-12-dienoyl_n-C18_2)		C42H82O10P	0
m_pg_dote[c]	Phosphatidylglycerol_(dioctadec-9-12-15-trienoyl_n-C18_3)		C42H78O10P	0
m_cyano_dimer[c]	cyanophycin_dimer		C20H36N10O9	0
m_glntrna[c]	gln_tRNA_gln		C5H10N2O3T	1
m_glutrna[c]	glu_tRNA_glu		C5H8NO4T	0
m_histrna[c]	his_tRNA_his		C6H9N3O2T	1
m_alatrna[c]	ala_tRNA_ala		C3H7NO2T	1
m_argtrna[c]	arg_tRNA_arg		C6H16N4O2T	2
m_asntrna[c]	asn_tRNA_asn		C4H8N2O3T	1
m_asptrna[c]	asp_tRNA_asp		C4H6NO4T	0
m_cystrna[c]	cys_tRNA_cys		C3H7NO2ST	1
m_glytrna[c]	gly_tRNA_gly		C2H5NO2T	1
m_iletrna[c]	ile_tRNA_ile		C6H13NO2T	1
m_leutrna[c]	leu_tRNA_leu		C6H13NO2T	1
m_lystrna[c]	lys_tRNA_lys		C6H15N2O2T	0
m_mettrna[c]	met_tRNA_met		C5H11NO2ST	1
m_phetrna[c]	phe_tRNA_phe		C9H11NO2	1
m_protrna[c]	pro_tRNA_pro		C5H8NO2	0
m_sertrna[c]	ser_tRNA_ser		C3H7NO3	1
m_thrtrna[c]	thr_tRNA_thr		C4H9NO3T	1
m_trptrna[c]	trp_tRNA_trp		C11H12N2O2T	1
m_tyrtrna[c]	tyr_tRNA_tyr		C9H11NO3T	2
m_valtrna[c]	val_tRNA_val		C5H11NO2T	1
m_gtp[c]	GTP		C10H12N5O14P3	-4
m_gdp[c]	GDP		C10H12N5O11P2	-3
m_trnacys[c]	tRNA_cys		T	0
m_trnagly[c]	tRNA_gly		T	0
m_trnaile[c]	tRNA_ile		T	0
m_trnaarg[c]	tRNA_arg		T	0
m_trnaasn[c]	tRNA_asn		T	0
m_trnaasp[c]	tRNA_asp		T	0
m_trnagln[c]	tRNA_gln		T	0
m_trnaglu[c]	tRNA_glu		T	0
m_trnahis[c]	tRNA_his		T	0
m_trnaala[c]	tRNA_ala		T	0
m_trnaleu[c]	tRNA_leu		T	0
m_trnalys[c]	tRNA_lys		T	0
m_trnamet[c]	tRNA_met		T	0
m_trnaphe[c]	tRNA_phe		T	0
m_trnapro[c]	tRNA_pro		T	0
m_trnaser[c]	tRNA_ser		T	0
m_trnathr[c]	tRNA_thr		T	0
m_trnatrp[c]	tRNA_trp		T	0
m_trnatyr[c]	tRNA_tyr		T	0
m_trnaval[c]	tRNA_val		T	0
m_utp[c]	UTP		C9H11N2O15P3	-4
m_ctp[c]	CTP		C9H12N3O14P3	-4
m_sqdg14[c]	Sulfoquinovosyldiacylglycerol_n_14		C37H71O13S	0
m_sqdg141[c]	Sulfoquinovosyldiacylglycerol_n_14_1		C37H69O13S	0
m_sqdg16[c]	Sulfoquinovosyldiacylglycerol_n_16		C41H79O13S	0
m_sqdg16_1[c]	Sulfoquinovosyldiacylglycerol_n_16_1		C41H75O13S	0
m_sqdg18[c]	Sulfoquinovosyldiacylglycerol_n_18		C45H87O13S	0
m_sqdg18_1[c]	Sulfoquinovosyldiacylglycerol_n_18_1		C45H83O13S	0
m_sqdg18_2[c]	Sulfoquinovosyldiacylglycerol_n_18_2		C45H79O13S	0
m_sqdg18_3[c]	Sulfoquinovosyldiacylglycerol_n_18_3		C45H75O13S	0
m_squalene[c]	Squalene		C30H50	0
m_emma[c]	2R_3S-3-methylmalate		C5H6O5	-2
m_akb[c]	2-Oxobutyrate		C4H5O3	-1
m_co2[c]	CO2		CO2	0
m_dpcoa[c]	Dephospho-CoA		C21H33N7O13P2S	-2
m_3pg[c]	3-phosphoglycerol		C3H7O6P	-2
m_pq9[c]	Plastoquinone_9		C53H80O2	0
m_dhap[c]	Dihydroxyacetone_phosphate		C3H5O6P	-2
m_pq9h2[c]	Plastoquinol_9		C53H82O2	0
m_12disohd_g3p[c]	1_2-dianteisoheptadecanoyl-sn-glycerol_3-phosphate		C37H72O8P	-4
m_12ddd_g3p[c]	1_2-didodecanoyl-sn-glycerol_3-phosphate		C27H52O8P	-1
m_cdp12dddgly[c]	CDP-1_2-didodecanoylglycerol		C36H63N3O15P2	-2
m_12dhd_gly3p[c]	1_2-dihexadecanoyl-sn-glycerol_3-phosphate		C35H68O8P	-1
m_12dhd9e_g3p[c]	1_2-dihexadec-9-enoyl-sn-glycerol_3-phosphate		C35H64O8P	-1
m_cdp_12_dihex9egly[c]	CDP-1_2-dihexadec-9-enoylglycerol		C44H75N3O15P2	-2
m_1_2_dipd_g3p[c]	1-dodecanoyl-2-(11Z,14Z-eicosadienoyl)-glycero-3-phosphate		C33H65O8P	-2
m_cdp_1_2_dipdgly[c]	CDP-1_2-dianteisopentadecanoylglycerol		C42H75N3O15P2	-2
m_12_dihd_g3p[c]	1_2-diisoheptadecanoyl-sn-glycerol_3-phosphate		C37H72O8P	-1
m_1_2_ditd_g3p[c]	1_2-diisotetradecanoyl-sn-glycerol_3-phosphate		C31H58O8P	-3
m_cdp12disotdgly[c]	CDP-1_2-diisotetradecanoylglycerol		C40H69N3O15P2	-2
m_dodg3p[c]	1_2-dioctadecanoyl-sn-glycerol_3-phosphate_c0		C39H76O8P	-1
m_12dod11e_gly3p[c]	1_2-dioctadec-11-enoyl-sn-glycerol_3-phosphate		C39H72O8P	-1
m_12disopdg3p[c]	1_2-diisopentadecanoyl-sn-glycerol_3-phosphate		C33H64O8P	-1
m_cdp12dpdg[c]	CDP-1_2-diisopentadecanoylglycerol		C42H75N3O15P2	-2
m_12dtdg3p[c]	1_2-ditetradecanoyl-sn-glycerol_3-phosphate		C31H60O8P	-1
m_12dtdeg3p[c]	1_2-ditetradecenoyl-sn-glycerol_3-phosphate		C31H58O8P	-1
m_cdp12dtdgly[c]	CDP-1_2-ditetradecanoylglycerol		C40H71N3O15P2	-2
m_cdp12dtdegly[c]	CDP-1_2-ditetradecenoylglycerol		C40H69N3O15P2	-2
m_1_2_dtd7e_g3p[c]	1_2-ditetradec-7-enoyl-sn-glycerol_3-phosphate		C31H54O8P	-3
m_cdp12dtd7egly[c]	CDP-1_2-ditetradec-7-enoylglycerol		C40H65N3O15P2	-2
m_hco3[c]	Bicarbonate		CHO3	-1
m_s17p[c]	Sedoheptulose_1_7-bisphosphate		C7H12O13P2	-4
m_e4p[c]	D-Erythrose4-phosphate		C4H7O7P	-2
m_s7p[c]	Sedoheptulose7-phosphate		C7H13O10P	-2
m_pep[c]	Phosphoenolpyruvate		C3H2O6P	-3
m_oaa[c]	Oxaloacetate		C4H2O5	-2
m_r5p[c]	ribose-5-phosphate		C5H9O8P	-2
m_ru5p[c]	D-Ribulose5-phosphate		C5H9O8P	-2
m_RuBP[c]	D-Ribulose_1_5-bisphosphate		C5H8O11P2	-4
m_gp[c]	3-Phosphoglycerate		C3H4O7P	-3
m_x5p[c]	D-Xylulose5-phosphate		C5H9O8P	-2
m_gap[c]	Glyceraldehyde3-phosphate		C3H5O6P	-2
m_f6p[c]	D-fructose-6-phosphate		C6H11O9P	-2
m_shngthrd[c]	S-hydroxymethylglutathione		C11H18N3O7S	-1
m_fglth[c]	S-formylglutathione		C11H17N3O7S	-1
m_dhn[c]	Dihydroneopterin		C9H13N5O4	0
m_gald[c]	Glycolaldehyde		C2H4O2	0
m_6hxm_dhop[c]	6-hydroxymethyl_dihydropterin		C7H9N5O2	0
m_r_1amprop2_pi[c]	R-1-Aminopropan-2-yl_phosphate		C3H9NO4P	-1
m_adncob_a[c]	Adenosylcobyric_acid		C55H76CoN15O11	-3
m_a_cobam_p[c]	Adenosyl_cobinamide_phosphate		C58H83CoN16O14P	-1
m_1aprop2[c]	1-Aminopropan-2-ol		C3H10NO	1
m_adn_cobam[c]	Adenosyl_cobinamide		C58H84CoN16O11	4
m_cob_amam[c]	CobIyrinate_diamide		C45H56CoN6O12	-5
m_pppi[c]	Inorganic triphosphate		O10P3	-5
m_adn_cob_amam[c]	Adenosyl_cobyrinate_diamide		C55H68CoN11O15	-4
m_cobam[c]	Cobinamide		C48H72CoN11O8	5
m_gln[c]	L-Glutamine		C5H10N2O3	0
m_glu[c]	L-Glutamate		C5H8NO4	-1
m_cobyrinate[c]	Cobyrinate		C45H52CoN4O14	-2
m_co2_diam[c]	CobIIyrinate_diamide		C45H56CoN6O12	-1
m_co_p8[c]	Cobalt-precorrin_8		C45H53CoN4O14	-3
m_cobalt2[c]	Cobalt_2+		Co	2
m_pc2[c]	Sirohydrochlorin		C42H38N4O16	-8
m_co_precor2[c]	Cobalt-precorrin_2		C42H37CoN4O16	-7
m_co_precor5[c]	Cobalt-precorrin_5		C45H45CoN4O16	-5
m_acal[c]	Acetaldehyde		C2H4O	0
m_co_precor5b[c]	Cobalt-precorrin_5B		C43H42CoN4O16	-6
m_sam[c]	S-Adenosyl-L-methionine		C15H23N6O5S	1
m_sah[c]	S-Adenosylhomocysteine		C14H20N6O5S	0
m_co_precor6[c]	Cobalt-precorrin_6		C44H45CoN4O16	-5
m_co_precor6b[c]	Cobalt-precorrin_6B		C44H46CoN4O16	-6
m_co_precor7[c]	Cobalt-precorrin_7		C44H50CoN4O14	-4
m_dhpp[c]	Dihydroneopterin_phosphate		C9H12N5O7P	-2
m_78_dhp3ppp[c]	7_8-Dihydroneopterin_3'-triphosphate		C9H12N5O13P3	-4
m_abee[c]	4-aminobenzoate		C7H6NO2	-1
m_6hxdhp_pp[c]	2-amino-4-hydroxy-7_8-dihydropteridin-6-yl_methyl_diphosphate		C7H8N5O8P2	-3
m_dihydropteroate[c]	Dihydropteroate		C14H13N6O3	-1
m_raau[c]	4-1-D-Ribitylamino-5-aminouracil		C9H16N4O6	0
m_p_hxphpyr[c]	p-hydroxyphenylpyruvate		C9H7O4	-1
m_fo[c]	7_8-didemethyl-8-hydroxy-5-deazariboflavin		C16H16N3O7	-1
m_5dadn[c]	5'-Deoxyadenosine		C10H13N5O3	0
m_met[c]	L-Methionine		C5H11NO2S	0
m_oxalate[c]	Oxalate		C2O4	-2
m_nh4[c]	Ammonium		H4N	1
m_precor8[c]	Precorrin_8		C45H53N4O14	-7
m_h_byr[c]	Hydrogenobyrinate		C45H54N4O14	-6
m_sucbenz[c]	Succinylbenzoate		C11H8O5	-2
m_sucbenz_coa[c]	Succinylbenzoyl-CoA		C32H39N7O20P3S	-5
m_namn[c]	Nicotinate_ribonucleotide		C11H12NO9P	-2
m_dmbenzim[c]	Dimethylbenzimidazole		C9H10N2	0
m_niacin[c]	Niacin		C6H4NO2	-1
m_rz5p[c]	alpha-Ribazole_5'-phosphate		C14H17N2O7P	-2
m_ppnte[c]	Phosphopantetheine		C11H21N2O7PS	-2
m_4ppncys[c]	R-4'-Phosphopantothenoyl-L-cysteine		C12H20N2O9PS	-3
m_a_ribazole[c]	alpha-Ribazole		C14H18N2O4	0
m_selenide[c]	Selenide		Se	-2
m_selp[c]	Selenophosphate		HO3PSe	-2
m_2_suc5epyr6ho3ch1cx[c]	2-Succinyl-5-enolpyruvyl-6-hydroxy-3-cyclohexene-1-carboxylate		C14H13O9	-3
m_pyr[c]	Pyruvate		C3H3O3	-1
m_shchc[c]	SHCHC		C11H10O6	-2
m_hmb[c]	Hydroxymethylbilane		C40H38N4O17	-8
m_uprg[c]	UroporphyrinogenIII		C40H36N4O16	-8
m_acser[c]	O-Acetyl-L-serine		C5H9NO4	0
m_h2s[c]	Hydrogen_sulfide		H2S	0
m_ac[c]	Acetate		C2H3O2	-1
m_cys[c]	L-Cysteine		C3H7NO2S	0
m_h[e]	H		H	1
m_camp[c]	cyclic-AMP		C10H11N5O6P	-1
m_fmnh2[c]	FMNH2		C17H21N4O9P	-2
m_fmn[c]	FMN		C17H18N4O9P	-3
m_o2[c]	Diatomic oxygen		O2	0
m_2opre3m6mx14benzquon[c]	2-Octaprenyl-3-methyl-6-methoxy-1_4-benzoquinone		C53H82O3	0
m_2op3m5h6mbq[c]	2-Octaprenyl-3-methyl-5-hydroxy-6-methoxy-1_4-benzoquinone		C53H80O4	0
m_fadh2[c]	FADH2		C27H33N9O15P2	-2
m_ox_fedox[c]	Oxidized_ferredoxin		H	6
m_h2[c]	Hydrogen_gas		H2	0
m_red_fedox[c]	Reduced_ferredoxin		H	4
m_doroa[c]	S-Dihydroorotate		C5H5N2O4	-1
m_orotate[c]	Orotate		C5H3N2O4	-1
m_pro[c]	L-Proline		C5H9NO2	0
m_p5c[c]	1-Pyrroline-5-carboxylate		C5H6NO2	-1
m_nmn[c]	beta-nicotinamide_mononucleotide		C11H14N2O8P	-1
m_rnam[c]	N_Ribosylnicotinamide		C11H15N2O5	1
m_trdox[c]	Thioredoxin_oxidized		C6H7NO2R2S2	0
m_trdrd[c]	Thioredoxin_reduced		C6H9NO2R2S2	0
m_14dhnap[c]	1_4-Dihydroxy-2-naphthoyl-CoA		C32H38N7O19P3S	-4
m_14dhx_nth[c]	1-4-Dihydroxy-2-naphthoate		C11H7O4	-1
m_5dqt[c]	5-Dehydroquinate		C7H9O6	-1
m_3dhshk[c]	3-Dehydroshikimate		C7H7O5	-1
m_adc[c]	ADC		C10H10NO5	-1
m_dahp[c]	DAHP		C7H10O10P	-3
m_a6rp5p[c]	5-Amino-6-5-phosphoribosylaminouracil		C9H13N4O9P	-2
m_a6rp5p2[c]	5-Amino-6-5-phosphoribitylaminouracil		C9H15N4O9P	-2
m_3psme[c]	5-O-1-Carboxyvinyl-3-phosphoshikimate		C10H9O10P	-4
m_chor[c]	Chorismate		C10H8O6	-2
m_co_precor3[c]	Cobalt-precorrin_3		C43H40CoN4O16	-6
m_co_precor4[c]	Cobalt-precorrin_4		C44H43CoN4O16	-5
m_for[c]	Formate		CHO2	-1
m_thf[c]	Tetrahydrofolate		C19H21N7O6	-2
m_gssg[c]	glutathione_oxidized		C20H32N6O12S2	0
m_gth[c]	glutathione_reduced		C10H17N3O6S	0
m_ogt[c]	Oxidized_glutaredoxin		R	0
m_rgt[c]	Reduced_glutaredoxin		H2R	0
m_darp[c]	2_5-Diamino-6-5'-phosphoribosylamino-4-pyrimidineone		C9H14N5O8P	-2
m_man1p[c]	D-Mannose1-phosphate		C6H11O9P	-2
m_gdpman[c]	GDP-mannose		C16H23N5O16P2	-2
m_methf[c]	5-10-Methenyltetrahydrofolate		C20H20N7O6	-1
m_deamido_nad[c]	Deamido-NAD		C21H24N6O15P2	-2
m_ncam[c]	Nicotinamide		C6H6N2O	0
m_prpp[c]	Phosphoribosyl_pyrophosphate		C5H8O14P3	-5
m_quolate[c]	Quinolinate		C7H3NO4	-2
m_mk8[c]	Menaquinone_8		C51H72O2	0
m_mq8[c]	Menaquinol_8		C51H74O2	0
m_ubiquon8[c]	Ubiquinone-8		C54H82O4	0
m_uquol8[c]	Ubiquinol-8		C54H84O4	0
m_precor2[c]	Precorrin_2		C42H41N4O16	-7
m_precor3a[c]	Precorrin_3A		C43H43N4O16	-7
m_precor_3b[c]	Precorrin_3B		C43H43N4O17	-6
m_precor4[c]	Precorrin_4		C44H44N4O17	-8
m_precor5[c]	Precorrin_5		C45H46N4O17	-7
m_precor6a[c]	Precorrin_6A		C44H46N4O16	-8
m_precor6b[c]	Precorrin_6B		C44H48N4O16	-8
m_riboflav[c]	Riboflavin		C17H19N4O6	-1
m_d8rl[c]	6-7-Dimethyl-8-1-D-ribityllumazine		C13H17N4O6	-1
m_dhf[c]	Dihydrofolate		C19H19N7O6	-2
m_2_demmqui8[c]	2-Demethylmenaquinol_8		C50H72O2	0
m_bet[e]	BET		C5H11NO2	0
m_biomass[e]	biomass		C37H61N6O22	0
m_biot[e]	BIOT		C10H15N2O3S	-1
m_ca2[e]	Calcium_II		Ca	2
m_cd2[e]	Cadmium_II		Cd	2
m_cl_ion[e]	Cl		Cl	-1
m_co[e]	Carbon-Monoxide		CO	0
m_co2[e]	Carbon_dioxide		CO2	0
m_cobalt2[e]	Cobalt_II		Co	2
m_cu2[e]	Copper_II		Cu	2
m_dulcose[e]	Dulcose		C6H14O6	0
m_fe2[e]	Iron_II		Fe	2
m_fe3[e]	Iron_III		Fe	3
m_fructose[e]	D-Fructose		C6H12O6	0
m_galactose[e]	Galactose		C6H12O6	0
m_glucose[e]	D-Glucose		C6H12O6	0
m_glycogen1[e]	Glycogen1		R	0
m_h2[e]	Hydrogen_gas		H2	0
m_h2o[e]	Water		H2O	0
m_hco3[e]	Bicarbonate		CHO3	-1
m_k[e]	Potassium		K	1
m_mg[e]	Mg		Mg	2
m_mn2[e]	Mn2		Mn	2
m_n2[e]	Nitrogen_gas		N2	0
m_na[e]	Sodium		Na	1
m_nh4[e]	Ammonium		H4N	1
m_no2[e]	Nitrite		NO2	-1
m_no3[e]	Nitrate		NO3	-1
m_o2[e]	O2		O2	0
m_photon[e]	Light			0
m_pi[e]	Inorganic phosphate		HO4P	-2
m_so4[e]	Sulfate		O4S	-2
m_sucrose[e]	Sucrose		C12H22O11	0
m_thip[e]	Thiamine_phosphate		C12H16N4O4PS	-1
m_thymidine[e]	Thymidine		C10H14N2O5	0
m_urea[e]	Urea		CH4N2O	0
m_zn2[e]	Zinc_II		Zn	2
m_ca2[c]	Calcium2+		Ca	2
m_cd2[c]	Cadmium2+		Cd	2
m_cu2[c]	Copper_II		Cu	2
m_k[c]	Potassium		K	1
m_rib[c]	D-Ribose		C5H10O5	0
m_rib[e]	D-Ribose		C5H10O5	0
m_mode_acp[c]	10-methyl-3-oxo-dodecanoyl-ACP		C13H23O2RS	-1
m_10m3hxdd_acp[c]	10-methyl-3-hydroxy-dodecanoyl-ACP		C13H25O2RS	-1
m_10m3oud_acp[c]	10-methyl-3-oxo-undecanoyl-ACP		C12H21O2RS	-1
m_10m3hxud_acp[c]	10-methyl-3-hydroxy-undecanoyl-ACP		C12H23O2RS	-1
m_mtdd2e_acp[c]	10-methyl-trans-dodec-2-enoyl-ACP		C13H23ORS	-1
m_10mdd_acp[c]	10-methyl-dodecanoyl-ACP		C13H25ORS	-1
m_10mtu2e_acp[c]	10-methyl-trans-undec-2-enoyl-ACP		C12H21ORS	-1
m_10mud_acp[c]	10-methyl-undecanoyl-ACP		C12H23ORS	-1
m_11m3od_acp[c]	11-methyl-3-oxo-dodecanoyl-ACP		C13H23O2RS	-1
m_11m3hodd_acp[c]	11-methyl-3-hydroxy-dodecanoyl-ACP		C13H25O2RS	-1
m_11mtd2e_acp[c]	11-methyl-trans-dodec-2-enoyl-ACP		C13H23ORS	-1
m_11mc12_acp[c]	11-methyl-dodecanoyl-ACP		C13H26ORS	-1
m_12m3otd_acp[c]	12-methyl-3-oxo-tetra-decanoyl-ACP		C15H27O2RS	-1
m_12m3htd_acp[c]	12-methyl-3-hydroxy-tetra-decanoyl-ACP		C15H29O2RS	-1
m_12m3oddd_acp[c]	12-methyl-3-oxo-tridecanoyl-ACP		C14H25O2RS	-1
m_12m3hxtrid_acp[c]	12-methyl-3-hydroxy-tridecanoyl-ACP		C14H27O2RS	-1
m_12mttd2e_acp[c]	12-methyl-trans-tetra-dec-2-enoyl-ACP		C15H27ORS	-1
m_12mtd_acp[c]	12-methyl-tetra-decanoyl-ACP		C15H29ORS	-1
m_12mttrid2e_acp[c]	12-methyl-trans-tridec-2-enoyl-ACP		C14H25ORS	-1
m_12mtrid_acp[c]	12-methyl-tridecanoyl-ACP		C14H27ORS	-1
m_13m3otd_acp[c]	13-methyl-3-oxo-tetra-decanoyl-ACP		C15H27O2RS	-1
m_13m3hxtd_acp[c]	13-methyl-3-hydroxy-tetra-decanoyl-ACP		C15H29O2RS	-1
m_13mttd2e_acp[c]	13-methyl-trans-tetra-dec-2-enoyl-ACP		C15H27ORS	-1
m_13mtd_acp[c]	13-methyl-tetra-decanoyl-ACP		C15H29ORS	-1
m_14m3ohd_acp[c]	14-methyl-3-oxo-hexa-decanoyl-ACP		C17H31O2RS	-1
m_14m3hxhd_acp[c]	14-methyl-3-hydroxy-hexa-decanoyl-ACP		C17H33O2RS	-1
m_14m3o_pd_acp[c]	14-methyl-3-oxo-pentadecanoyl-ACP		C16H29O2RS	-1
m_14m3hxpd_acp[c]	14-methyl-3-hydroxy-pentadecanoyl-ACP		C16H31O2RS	-1
m_14mthd2e_acp[c]	14-methyl-trans-hexa-dec-2-enoyl-ACP		C17H31ORS	-1
m_14mhd_acp[c]	14-methyl-hexa-decanoyl-ACP		C17H33ORS	-1
m_14mtpd2e_acp[c]	14-methyl-trans-pentadec-2-enoyl-ACP		C16H29ORS	-1
m_14mpd_acp[c]	14-methyl-pentadecanoyl-ACP		C16H31ORS	-1
m_15m3ohd_acp[c]	15-methyl-3-oxo-hexa-decanoyl-ACP		C17H31O2RS	-1
m_15m3hxhd_acp[c]	15-methyl-3-hydroxy-hexa-decanoyl-ACP		C17H33O2RS	-1
m_15mthd2e_acp[c]	15-methyl-trans-hexa-dec-2-enoyl-ACP		C17H31ORS	-1
m_15mhd_acp[c]	15-methyl-hexa-decanoyl-ACP		C17H33ORS	-1
m_3hxdd_acp[c]	D-3-Hydroxydodecanoyl-acp		C12H23O2RS	-1
m_2edd_acp[c]	2E-Dodecenoyl-acp		C12H21ORS	-1
m_3hpacp[c]	R-3-hydroxypalmitoyl-acyl-carrierprotein		C16H32O2RS	-1
m_2hdacp[c]	2E-Hexadecenoyl-acp		C16H29ORS	-1
m_3hxv_acp[c]	(R)-3-hydroxy-cis-vacc-11-enoyl-ACP		C18H33O2RS	-1
m_2tcve_acp[c]	(2-trans-11-cis)-vaccen-2-enoyl-ACP		C18H32ORS	0
m_3ood_acp[c]	3-Oxooctodecanoyl-ACP		C18H33O2SR	-1
m_3hxc18_acp[c]	3-Hydroxyoctodecanoyl-ACP		C18H35O2RS	-1
m_3ohd_acp[c]	3-oxo-cis-delta9-hexadecenoyl-ACP		C16H28O2RS	0
m_3hxhd_acp[c]	(3R)-3-hydroxy-cis-delta9-hexadecenoyl-ACP		C16H29O2RS	-1
m_3otd_acp[c]	3-oxo-cis-delta7-tetradecenoyl-ACP		C14H24O2RS	0
m_3hxtd_acp[c]	(3R)-3-hydroxy-cis-delta7-tetradecenoyl-ACP		C14H25O2RS	-1
m_3ove_acp[c]	3-oxo-cis-vacc-11-enoyl-ACP		C18H32O2RS	0
m_3oc14_acp[c]	3-oxotetradecanoyl-acp		C14H25O2RS	-1
m_hma[c]	HMA		C14H27O2RS	-1
m_dd_acp[c]	Dodecanoyl-ACP		C12H23ORS	-1
m_mal_acp[c]	Malonyl-acyl-carrierprotein		C3H2O3RS	-2
m_acp[c]	ACP		HSR	0
m_3od_acp[c]	3-oxodecanoyl-acp		C10H17O2RS	-1
m_3hxd_acp[c]	R-3-Hydroxydecanoyl-acyl-carrier_protein		C10H19O2RS	-1
m_o_acp[c]	Octanoyl-ACP		C8H15ORS	-1
m_3odd_acp[c]	3-oxododecanoyl-acp		C12H21O2RS	-1
m_dec_acp[c]	Decanoyl-ACP		C10H19ORS	-1
m_td_acp[c]	Tetradecenoyl-ACP		C14H25ORS	-1
m_3_ohexd_acp[c]	3-oxohexadecanoyl-acp		C16H30O2RS	-1
m_myr_acp[c]	Myristoyl-ACP		C14H27ORS	-1
m_3oo_acp[c]	3-oxooctanoyl-acp		C8H13O2RS	-1
m_3hxo_acp[c]	R-3-Hydroxyoctanoyl-acyl-carrier_protein		C8H15O2RS	-1
m_h_acp[c]	Hexanoyl-ACP		C6H11ORS	-1
m_hdacp[c]	Hexadecenoyl-ACP		C16H29ORS	-1
m_3_oxohex_acp[c]	3-Oxohexanoyl-acp		C6H9O2RS	-1
m_3hxc6_acp[c]	D-3-Hydroxyhexanoyl-acp		C6H11O2RS	-1
m_but_acp[c]	Butyryl-ACP		C4H7ORS	-1
m_4m3oh_acp[c]	4-methyl-3-oxo-hexanoyl-ACP		C7H11O2RS	-1
m_4m3hh_acp[c]	4-methyl-3-hydroxy-hexanoyl-ACP		C7H13O2RS	-1
m_4m3op_acp[c]	4-methyl-3-oxo-pentanoyl-ACP		C6H9O2RS	-1
m_4m3hxp_acp[c]	4-methyl-3-hydroxy-pentanoyl-ACP		C6H11O2RS	-1
m_4mth2e_acp[c]	4-methyl-trans-hex-2-enoyl-ACP		C7H11ORS	-1
m_4mh_acp[c]	4-methyl-hexanoyl-ACP		C7H13ORS	-1
m_4mtp2e_acp[c]	4-methyl-trans-pent-2-enoyl-ACP		C6H9ORS	-1
m_4mp_acp[c]	4-methyl-pentanoyl-ACP		C6H11ORS	-1
m_5m3oh_acp[c]	5-methyl-3-oxo-hexanoyl-ACP		C7H11O2RS	-1
m_5m3hxh_acp[c]	5-methyl-3-hydroxy-hexanoyl-ACP		C7H13O2RS	-1
m_5mth2e_acp[c]	5-methyl-trans-hex-2-enoyl-ACP		C7H11ORS	-1
m_5mh_acp[c]	5-methyl-hexanoyl-ACP		C7H13ORS	-1
m_6mto2e_acp[c]	6-methyl-trans-oct-2-enoyl-ACP		C9H15ORS	-1
m_5mo_acp[c]	6-methyl-octanoyl-ACP		C9H17ORS	-1
m_6m3oh_acp[c]	6-methyl-3-oxo-heptanoyl-ACP		C8H13O2RS	-1
m_6m3hohep_acp[c]	6-methyl-3-hydroxy-heptanoyl-ACP		C8H15O2RS	-1
m_6m3oo_acp[c]	6-methyl-3-oxo-octanoyl-ACP		C9H15O2RS	-1
m_6m3hxo_acp[c]	6-methyl-3-hydroxy-octanoyl-ACP		C9H17O2RS	-1
m_6mth2e_acp[c]	6-methyl-trans-hept-2-enoyl-ACP		C8H13ORS	-1
m_6mh_acp[c]	6-methyl-heptanoyl-ACP		C8H15ORS	-1
m_7m3oo_acp[c]	7-methyl-3-oxo-octanoyl-ACP		C9H15O2RS	-1
m_7m3hoo_acp[c]	7-methyl-3-hydroxy-octanoyl-ACP		C9H17O2RS	-1
m_7mto2e_acp[c]	7-methyl-trans-oct-2-enoyl-ACP		C9H15ORS	-1
m_7mo_acp[c]	7-methyl-octanoyl-ACP		C9H17ORS	-1
m_8m3od_acp[c]	8-methyl-3-oxo-decanoyl-ACP		C11H19O2RS	-1
m_8m3hd_acp[c]	8-methyl-3-hydroxy-decanoyl-ACP		C11H21O2RS	-1
m_8m3on_acp[c]	8-methyl-3-oxo-nonanoyl-ACP		C10H17O2RS	-1
m_8m3hxn_acp[c]	8-methyl-3-hydroxy-nonanoyl-ACP		C10H19O2RS	-1
m_8mtd2e_acp[c]	8-methyl-trans-dec-2-enoyl-ACP		C11H19ORS	-1
m_8md_acp[c]	8-methyl-decanoyl-ACP		C11H21ORS	-1
m_8mtnon2e_acp[c]	8-methyl-trans-non-2-enoyl-ACP		C10H17ORS	-1
m_8mn_acp[c]	8-methyl-nonanoyl-ACP		C10H19ORS	-1
m_9m3od_acp[c]	9-methyl-3-oxo-decanoyl-ACP		C11H19O2RS	-1
m_9m3hxd_acp[c]	9-methyl-3-hydroxy-decanoyl-ACP		C11H21O2RS	-1
m_9mtd2e_acp[c]	9-methyl-trans-dec-2-enoyl-ACP		C11H19ORS	-1
m_9md_acp[c]	9-methyl-decanoyl-ACP		C11H21ORS	-1
m_ac_acp[c]	Acetyl-ACP		C2H3ORS	-1
m_acac_acp[c]	Acetoacetyl-ACP		C4H5O2RS	-1
m_3_hb_acp[c]	R-3-Hydroxybutanoyl-acyl-carrier_protein		C4H7O2RS	-1
m_ser[c]	L-Serine		C3H7NO3	0
m_oal[c]	octanal_c0		C8H16O	0
m_oate[c]	octanoate		C8H15O2	-1
m_ala[c]	L-Alanine		C3H7NO2	0
m_pim_coa[c]	Pimeloyl-CoA		C28H41N7O19P3S	-5
m_aona[c]	8-Amino-7-oxononanoate		C9H17NO3	0
m_but2e_acp[c]	But-2-enoyl-acyl-carrier_protein		C4H5ORS	-1
m_c141acp[c]	2E-Tetradecenoyl-acp		C14H25ORS	-1
m_ctd_acp[c]	trans-delta3-cis-delta7-tetradecenoyl-ACP		C14H24ORS	0
m_dece_acp[c]	2E-Decenoyl-acp		C10H17ORS	-1
m_ocdcya_acp[c]	Octadecynoyl_ACP		C18H31ORS	-1
m_lin_acp[c]	Linoleoyl_acp		C18H29ORS	-1
m_octeacp[c]	octadecenoyl_acp		C18H33ORS	0
m_palm_acp[c]	hexadecanoyl-acp		C16H31ORS	-1
m_od_acp[c]	Octodecanoyl-ACP		C18H35ORS	-1
m_hexe_acp[c]	2E-Hexenoyl-acp		C6H9ORS	-1
m_oct_acp[c]	2E-Octenoyl-acp		C8H13ORS	-1
m_tchd_acp[c]	trans-delta3-cis-delta9-hexadecenoyl-ACP		C16H28ORS	0
m_ga1p[c]	D-Glucosamine1-phosphate		C6H13NO8P	-1
m_naga1p[c]	N-Acetyl-D-glucosamine1-phosphate		C8H14NO9P	-2
m_naorn[c]	N-Acetylornithine		C7H14N2O3	0
m_orn[c]	Ornithine		C5H13N2O2	1
m_naglu[c]	N-Acetyl-L-glutamate		C7H9NO5	-2
m_tod2e_acp[c]	trans-Octodec-2-enoyl-ACP		C18H33ORS	-1
m_palcoa[c]	Palmitoyl-CoA		C37H63N7O17P3S	-3
m_strcoa[c]	strcoa		C39H66N7O17P3S	-3
m_vacc_acp[c]	cis-vaccenoyl-acp		C18H32ORS	0
m_malcoa[c]	Malonyl-CoA		C24H33N7O19P3S	-5
m_db4p[c]	3-4-dihydroxy-2-butanone4-phosphate		C4H7O6P	-2
m_f1p[c]	D-fructose-1-phosphate		C6H11O9P	-2
m_gral[c]	D-Glyceraldehyde		C3H6O3	0
m_gdpdman[c]	GDP-4-dehydro-alpha-D-rhamnose		C16H21N5O15P2	-1
m_gdpf[c]	GDP-L-fucose		C16H23N5O15P2	-2
m_man6p[c]	D-mannose-6-phosphate		C6H11O9P	-2
m_12dac_gly_ddd[c]	1_2-Diacyl-sn-glycerol_didodecanoyl		C27H52O5	0
m_1ddg3p[c]	1-dodecanoyl-sn-glycerol_3-phosphate		C15H30O7P	-1
m_1c16g3p[c]	1-hexadecanoyl-sn-glycerol_3-phosphate		C19H38O7P	-1
m_1hd9e_gly3p[c]	1-hexadec-9-enoyl-sn-glycerol_3-phosphate		C19H36O7P	-1
m_12diac_gly_dh9e[c]	1_2-Diacyl-sn-glycerol_dihexadec-9-enoyl		C35H64O5	0
m_12diac_gly_dhd[c]	1_2-Diacyl-sn-glycerol_dihexadecanoyl		C35H68O5	0
m_fa6coa[c]	fa6coa		C37H63N7O17P3S	-3
m_1isohexd_g3p[c]	1-isohexadecanoyl-sn-glycerol_3-phosphate		C19H38O7P	-1
m_12disohxd_g3p[c]	1_2-diisohexadecanoyl-sn-glycerol_3-phosphate		C35H68O8P	-1
m_fa11coa[c]	fa11coa		C38H65N7O17P3S	-3
m_1isohd_g3p[c]	1-isoheptadecanoyl-sn-glycerol_3-phosphate		C20H40O7P	-1
m_1_2_disohd_gly[c]	1_2-Diisoheptadecanoyl-sn-glycerol		C37H72O5	0
m_fa4coa[c]	fa4coa		C36H61N7O17P3S	-3
m_1aisopd_gly3p[c]	1-anteisopentadecanoyl-sn-glycerol_3-phosphate		C18H36O7P	-1
m_12_dipd_gly[c]	1_2-Dianteisopentadecanoyl-sn-glycerol		C33H64O5	0
m_fa12coa[c]	fa12coa		C38H65N7O17P3S	-3
m_1aihd_gl3p[c]	1-anteisoheptadecanoyl-sn-glycerol_3-phosphate		C20H40O7P	-1
m_1_2_disohexd_gly[c]	1_2-Diisohexadecanoyl-sn-glycerol		C37H72O5	0
m_1_2_dihd_gly[c]	1_2-Dianteisoheptadecanoyl-sn-glycerol		C37H72O5	0
m_1_2_disopd_gly[c]	1_2-Diisopentadecanoyl-sn-glycerol		C33H64O5	0
m_fa1coa[c]	fa1coa		C35H59N7O17P3S	-3
m_1itd_g3p[c]	1-isotetradecanoyl-sn-glycerol_3-phosphate		C17H34O7P	-1
m_12disotd_gly[c]	1_2-Diisotetradecanoyl-sn-glycerol		C31H60O5	0
m_1o11eg3p[c]	1-octadec-11-enoyl-sn-glycerol_3-phosphate		C21H40O7P	-1
m_12diac_gly_dod11e[c]	1_2-Diacyl-sn-glycerol_dioctadec-11-enoyl		C39H72O5	0
m_fa3coa[c]	fa3coa		C36H61N7O17P3S	-3
m_1isod_g3p[c]	1-isopentadecanoyl-sn-glycerol_3-phosphate		C18H36O7P	-1
m_c140coa[c]	Myristoyl-CoA		C35H59N7O17P3S	-3
m_c141coa[c]	Myristoleoyl-CoA		C35H57N7O17P3S	-3
m_1td_g3p[c]	1-tetradecanoyl-sn-glycerol_3-phosphate		C17H34O7P	-1
m_1tde_g3p[c]	1-tetradecenoyl-glycerol-3-phosphate		C17H32O7P	-1
m_1td7e_gly3p[c]	1-tetradec-7-enoyl-sn-glycerol_3-phosphate		C17H32O7P	-1
m_12dacglydtd7e[c]	1_2-Diacyl-sn-glycerol_ditetradec-7-enoyl		C31H56O5	0
m_12dagdtd[c]	1_2-Diacyl-sn-glycerol_ditetradecanoyl		C31H60O5	0
m_12dagdtde[c]	1_2-Diacyl-sn-glycerol_ditetradecenoyl		C31H58O5	0
m_1od_g3p[c]	1-octadecanoyl-sn-glycerol_3-phosphate		C21H42O7P	-1
m_12dacgly_c36[c]	1_2-Diacyl-sn-glycerol_dioctadecanoyl		C39H76O5	0
m_udp_n_acglu[c]	UDP-N-acetylglucosamine		C17H25N3O17P2	-2
m_udphxmyr_nag[c]	UDP-3-O-beta-hydroxymyristoyl-N-acetylglucosamine		C31H51N3O19P2	-2
m_5opro[c]	5-oxoproline		C5H6NO3	-1
m_n_acglu_pi[c]	n-acetylglutamyl-phosphate		C7H9NO8P	-3
m_2acad5op[c]	2-Acetamido-5-oxopentanoate		C7H10NO4	-1
m_l_glu5p[c]	L-Glutamyl_5-phosphate		C5H8NO7P	-1
m_glugsal[c]	L-Glutamate5-semialdehyde		C5H10NO3	0
m_gc[c]	gamma-Glutamylcysteine		C8H13N2O5S	-1
m_dglu[c]	D-Glutamate		C5H8NO4	-1
m_akg[c]	2-Oxoglutarate		C5H4O5	-2
m_gla[c]	Glycerate		C3H5O4	-1
m_glx[c]	Glyoxalate		C2HO3	-1
m_4hxakg[c]	4-Hydroxy-2-oxoglutarate		C5H4O6	-2
m_4hxglu[c]	4-Hydroxy-L-glutamate		C5H8NO5	-1
m_izacal[c]	Imidazole_acetaldehyde		C5H6N2O	0
m_4imzac[c]	4-Imidazoleacetate		C5H5N2O2	-1
m_gly[c]	Glycine		C2H5NO2	0
m_dhlipam[c]	Dihydrolipoamide		C8H17NOS2	0
m_lipam[c]	Lipoamide		C8H15NOS2	0
m_dhlippro[c]	Dihydrolipolprotein		CH3RS2	0
m_lipoylprotein[c]	Lipoylprotein		CHRS2	0
m_gl[c]	Glycerol		C3H8O3	0
m_glyn[c]	Glycerone		C3H6O3	0
m_glo[c]	Glycolate		C2H3O3	-1
m_h2o2[c]	Hydrogen peroxide		H2O2	0
m_mal[c]	L-Malate		C4H4O5	-2
m_mglx[c]	Methylglyoxal		C3H4O2	0
m_propadn[c]	Propionyladenylate		C13H17N5O8P	-1
m_propionyl_coa[c]	Propionyl-CoA		C24H37N7O17P3S	-3
m_2pgol[c]	2-phosphoglycolate		C2H2O6P	-3
m_propionate[c]	Propionate		C3H5O2	-1
m_hpyr[c]	hydroxypyruvate		C3H3O4	-1
m_2pg[c]	2-Phospho-D-glycerate		C3H4O7P	-3
m_etoh[c]	Ethanol		C2H6O	0
m_fdp[c]	D-fructose-1_6-bisphosphate		C6H10O12P2	-4
m_13pdg[c]	1_3-Bisphospho-D-glycerate		C3H4O10P2	-4
m_ga6p[c]	D-Glucosamine_phosphate		C6H13NO8P	-1
m_glucose[c]	D-Glucose		C6H12O6	0
m_g6p[c]	alpha-D-glucose-6-phosphate		C6H11O9P	-2
m_arab5p[c]	D-Arabinose5-phosphate		C5H9O8P	-2
m_g1p[c]	Glucose-1-phosphate		C6H11O9P	-2
m_eig[c]	D-erythro-imidazole-glycerol-phosphate		C6H9N2O6P	-2
m_izaclp[c]	imidazole_acetol-phosphate		C6H7N2O5P	-2
m_hisolp[c]	L-histidinol-phosphate		C6H11N3O4P	-1
m_hisol[c]	L-Histidinol		C6H12N3O	1
m_hisal[c]	L-Histidinal		C6H10N3O	1
m_his[c]	L-Histidine		C6H9N3O2	0
m_prfaicarp[c]	phosphoribulosylformimino-AICAR-phosphate		C15H21N5O15P2	-4
m_aicar[c]	AICAR		C9H13N4O8P	-2
m_pramp[c]	Phosphoribosyl-AMP		C15H19N5O14P2	-4
m_prf_pi[c]	phosphoribosylformiminoaicar-phosphate		C15H21N5O15P2	-4
m_prbatp[c]	Phosphoribosyl-ATP		C15H20N5O20P4	-5
m_thr[c]	L-Threonine		C4H9NO3	0
m_aben[c]	(2Z)-2-aminobut-2-enoate		C4H6NO2	-1
m_iben[c]	2-iminobutanoate		C4H6NO2	-1
m_3mop[c]	3-methyl-2-oxopentanoate		C6H9O3	-1
m_ile[c]	L-Isoleucine		C6H13NO2	0
m_dhxmval[c]	2_3-Dihydroxy-3-methylvalerate		C6H11O4	-1
m_23dhival[c]	2_3-Dihydroxy-isovalerate		C5H9O4	-1
m_omval[c]	3-Methyl-2-oxobutanoate		C5H7O3	-1
m_2ac2hxbut[c]	2-Aceto-2-hydroxybutanoate		C6H9O4	-1
m_4mop[c]	4-methyl-2-oxopentanoate		C6H9O3	-1
m_leu[c]	L-Leucine		C6H13NO2	0
m_ippmal[c]	2-Isopropylmalate		C7H10O5	-2
m_ppmal[c]	2-Isopropylmaleate		C7H8O4	-2
m_cbhcap[c]	3-Isopropylmalate		C7H10O5	-2
m_udpgal[c]	UDP-galactose		C15H22N2O17P2	-2
m_udp[c]	UDP		C9H11N2O12P2	-3
m_12dag_do912e[c]	1_2-Diacyl-sn-glycerol_(dioctadec-9-12-dienoyl_n-C18_2)		C39H68O5	0
m_12dag_dote[c]	1_2-Diacyl-sn-glycerol_(dioctadec-9-12-15-trienoyl_n-C18_3)		C39H64O5	0
m_2mbcoa[c]	2-Methylbutyryl-CoA		C26H41N7O17P3S	-3
m_2mb_acp[c]	2-methylbutyryl-ACP		C5H9ORS	-1
m_ibacp[c]	isobutyryl-ACP		C4H7ORS	-1
m_isoval_acp[c]	isovaleryl-ACP		C5H11ORS	-1
m_udpmurnac[c]	UDP-MurNAc		C20H28N3O19P2	-3
m_udp_acmala[c]	UDP-N-acetylmuramoyl-L-alanine		C23H33N4O20P2	-3
m_dihdpgly[c]	Dianteisoheptadecanoylphosphatidylglycerol		C40H78O10P	-1
m_udp_acmur_alaglu[c]	UDP-N-acetylmuramoyl-L-alanyl-D-glutamate		C28H39N5O23P2	-4
m_udp_nacmanam[c]	UDP-N-acetyl-D-mannosamine		C17H25N3O17P2	-2
m_udpp_naglu[c]	Undecaprenyl_diphospho_N-acetyl-glucosamine		C63H103NO12P2	-2
m_acmanamac_glcamppudpre[c]	N-Acetyl-beta-D-mannosaminyl-1_4-N-acetyl-D-_glucosaminyldiphosphoundecaprenol		C71H116N2O17P2	-2
m_12dodeg3p[c]	1_2-dioctadec-9-12-dienoyl-sn-glycerol-3-phosphate		C39H69O8P	0
m_cdpdode[c]	CDP-1_2-dioctadec-9-12-dienoylglycerol		C48H85O15N3P2	0
m_12doteg3p[c]	1_2-dioctadec-9-12-15-trienoyl-sn-glycerol_3-phosphate		C39H65O8P	0
m_cdpdote[c]	CDP-1_2-dioctadec-9-12-15-trienoylglycerol		C48H81N3O15P2	0
m_12o912dg3p[c]	1_2-octadec-9-12-dienoyl-sn-glycerol_3-phosphate		C21H39O7P	0
m_12o91215tg3p[c]	1_2-octadec-9-12-15-trienoyl-sn-glycerol_3-phosphate		C21H37O7P	0
m_dtdpormn[c]	dTDP-4-oxo-L-rhamnose		C16H22N2O15P2	-2
m_dtdp_rham[c]	dTDP-rhamnose		C16H24N2O15P2	-2
m_disohdpgly[c]	Diisoheptadecanoylphosphatidylglycerol		C40H78O10P	-1
m_ibcoa[c]	Isobutyryl-CoA		C25H38N7O17P3S	-4
m_ival_coa[c]	Isovaleryl-CoA		C26H41N7O17P3S	-3
m_lip_a_disac[c]	Lipid_A_disaccharide		C68H127N2O20P	-2
m_udpg23a[c]	UDP-2_3-bis3-hydroxytetradecanoylglucosamine		C43H75N3O20P2	-2
m_lipx[c]	Lipid_X		C34H64NO12P	-2
m_ump[c]	UMP		C9H11N2O9P	-2
m_udprep[c]	Undecaprenylphosphate		C55H89O4P	-2
m_udpma_ala_glu_lys_ala_ala[c]	UDPMurAcoyl-L-Ala-D-gamma-Glu-L-Lys-D-Ala-D-Ala		C40H62N9O26P2	-3
m_udppma_ala_glu_lys_ala_ala[c]	MurAcoyl-L-Ala-D-gamma-Glu-L-Lys-D-Ala-D-Ala-diphospho-_undecaprenol		C86H140N7O21P2	-3
m_udpma_ala_glu_6cox_lys_ala_ala[c]	UDP-N-acetylmuramoyl-L-alanyl-D-glutamyl-6-carboxy-L-lysyl-D-alanyl-_D-alanine		C41H61N9O28P2	-4
m_udpp_nacmur_ala_glu_etc[c]	Undecaprenyl-diphospho-N-acetylmuramoyl-L-alanyl-D-glutamyl-meso-2-6-diaminopimeloyl-D-alanyl-D-alanine		C87H139N7O23P2	-4
m_mdap[c]	meso-2_6-Diaminopimelate		C7H14N2O4	0
m_udp_acmur_l_ala_glu_mes26diampim[c]	UDP-N-acetylmuramoyl-L-alanyl-D-gamma-glutamyl-meso-2-6-diaminopimelate		C35H51N7O26P2	-4
m_udp_bhxmyr_gluc[c]	UDP-3-O-beta-hydroxymyristoyl-D-glucosamine		C29H50N3O18P2	-1
m_acmanam6p[c]	N-Acetylmannosamine_6-phosphate		C8H14NO9P	-2
m_naga6p[c]	N-Acetyl-D-glucosamine_6-phosphate		C8H14NO9P	-2
m_cmp[c]	CMP		C9H12N3O8P	-2
m_pgp_dote[c]	Phosphatidylglycerophosphate_(dioctadec-9-12-15-trienoyl_n-C18_3)		C42H77O13P2	0
m_pepgly_dim[c]	Peptidoglycan_dimer		C135H215N16O49P2	-6
m_bacpre_ppi[c]	Bactoprenyl_diphosphate		C55H89O7P2	-3
m_pgp_dod[c]	Phosphatidylglycerophosphate_dioctadecanoyl		C42H82O13P2	-2
m_pgp_dhd[c]	Phosphatidylglycerophosphate_dihexadecanoyl		C38H74O13P2	-2
m_pgp_dh9e[c]	Phosphatidylglycerophosphate_dihexadec-9-enoyl		C38H70O13P2	-2
m_pgp_do11e[c]	Phosphatidylglycerophosphate_dioctadec-11-enoyl		C42H78O13P2	-2
m_pgp_dode[c]	Phosphatidylglycerophosphate_(dioctadec-9-12-dienoyl_n-C18_2)		C42H81O13P2	0
m_pgp_ttd[c]	Phosphatidylglycerophosphate_ditetradecanoyl		C34H66O13P2	-2
m_pgp_ttde[c]	Phosphatidylglycerophosphate_ditetradecenoyl		C34H64O13P2	-2
m_udpsq[c]	UDP-6-sulfoquinovose		C15H21N2O19P2S	-3
m_udp_ag_epyr[c]	UDP-N-acetylglucosamine_enolpyruvate		C20H26N3O19P2	-3
m_so3[c]	Sulfite		HO3S	-1
m_ala_ala[c]	Ala-Ala		C6H12N2O3	0
m_udpp_acmur_acglu_etc[c]	Undecaprenyl-diphospho-N-acetylmuramoyl-N-acetylglucosamine-L-ala-D-glu-meso-2-6-diaminopimeloyl-D-ala-D-ala		C95H152N8O28P2	-4
m_udpp_acmur_acglu_ala_etc[c]	Undecaprenyl-diphospho-N-acetylmuramoyl-N-acetylglucosamine-L-alanyl-gamma-D-glutamyl-L-lysyl-D-alanyl-D-alanine		C94H153N8O26P2	-3
m_acmur_ala[c]	N-Acetylmuramoyl-Ala		C14H23N2O9	-1
m_ac_mura[c]	N-Acetyl-D-muramoate		C11H18NO8	-1
m_glypetham[c]	Glycerophosphoethanolamine		C5H14NO6P	0
m_ameth[c]	Aminoethanol		C2H8NO	1
m_gpg[c]	Glycerophosphoglycerol		C6H14O8P	-1
m_lys[c]	L-Lysine		C6H15N2O2	1
m_dap[c]	LL-2_6-Diaminopimelate		C7H14N2O4	0
m_thdpico[c]	tetrahydrodipicolinate		C7H7NO4	-2
m_2am6opim[c]	L-2-Amino-6-oxopimelate		C7H10NO5	-1
m_cys_gly[c]	Cys-Gly		C5H10N2O3S	0
m_aspsa[c]	L-Aspartate4-semialdehyde		C4H7NO3	0
m_dhdpico[c]	Dihydrodipicolinate		C7H7NO5	-2
m_dsam[c]	S-Adenosylmethioninamine		C14H24N6O3S	2
m_suchser[c]	O-succinyl-L-homoserine		C8H12NO6	-2
m_succ[c]	Succinate		C4H4O4	-2
m_cysth[c]	cystathionine		C7H14N2O4S	0
m_aprop[c]	2-aminoprop-2-enoate		C3H4NO2	-1
m_hcys[c]	Homocysteine		C4H9NO2S	0
m_5mthf[c]	5-Methyltetrahydrofolate		C20H23N7O6	-2
m_mr1p[c]	methylthioribulose-1-phosphate		C6H11O7PS	-2
m_23dk5mth1pp[c]	2_3-diketo5-methylthio-1-phosphopentane		C6H9O6PS	-2
m_hser[c]	L-Homoserine		C4H9NO3	0
m_agmatine[c]	Agmatine		C5H16N4	2
m_urea[c]	Urea		CH4N2O	0
m_ptrc[c]	Putrescine		C4H14N2	2
m_ars[c]	arsenate		AsHO4	-2
m_arsi[c]	arsenite		AsH2O3	-1
m_n2[c]	Nitrogen_gas		N2	0
m_no2[c]	Nitrite		NO2	-1
m_no3[c]	Nitrate		NO3	-1
m_ura[c]	Uracil		C4H4N2O2	0
m_puri5p[c]	Pseudouridine_5'-phosphate		C9H11N2O9P	-2
m_imasp[c]	Iminoaspartate		C4H3NO4	-2
m_adenine[c]	Adenine		C5H5N5	0
m_adn[c]	Adenosine		C10H13N5O4	0
m_asp[c]	L-Aspartate		C4H6NO4	-1
m_imp[c]	IMP		C10H11N4O8P	-2
m_adnsucc[c]	Adenylosuccinate		C14H14N5O11P	-4
m_saicar[c]	SAICAR		C13H15N4O12P	-4
m_fum[c]	Fumarate		C4H2O4	2
m_air[c]	AIR		C8H13N3O7P	-1
m_pribcxai[c]	5'-Phosphoribosyl-4-carboxy-5-aminoimidazole		C9H11N3O9P	-3
m_fgar[c]	5'-Phosphoribosylformylglycinamidine		C8H15N3O8P	-1
m_5_pribam[c]	5-Phosphoribosylamine		C5H11NO7P	-1
m_12dhx3k5mthp[c]	1_2-dihydroxy-3-keto-5-methylthiopentene		C6H9O3S	-1
m_4mth2ob[c]	4-methylthio_2-oxobutyrate		C5H7O3S	-1
m_4ppnto[c]	4-phosphopantothenate		C9H15NO8P	-3
m_cap[c]	Carbamoylphosphate		CH2NO5P	-2
m_caasp[c]	N-Carbamoyl-L-aspartate		C5H6N2O5	-2
m_dtdp[c]	dTDP		C10H13N2O11P2	-3
m_ttp[c]	TTP		C10H13N2O14P3	-3
m_ditp[c]	dITP		C10H11N4O13P3	-4
m_dimp[c]	dIMP		C10H11N4O7P	-2
m_drib5p[c]	deoxyribose-5-phosphate		C5H9O7P	-2
m_thyminose[c]	Thyminose		C5H10O4	0
m_dtdp4o5d_glucose[c]	dTDP-4-oxo-6-deoxy-D-glucose		C16H22N2O15P2	-2
m_dtdpglucose[c]	dTDPglucose		C16H24N2O16P2	-2
m_faicar[c]	FAICAR		C10H13N4O9P	-2
m_gar[c]	GAR		C7H14N2O8P	-1
m_for_gar[c]	N-Formyl-GAR		C8H14N2O9P	-1
m_gmp[c]	GMP		C10H12N5O8P	-2
m_gsn[c]	Guanosine		C10H13N5O5	0
m_guanine[c]	Guanine		C5H5N5O	0
m_xmp[c]	XMP		C10H11N4O9P	-2
m_ins[c]	Inosine		C10H12N4O5	0
m_hyxn[c]	Hypoxanthine		C5H4N4O	0
m_cdp[c]	CDP		C9H12N3O11P2	-3
m_dadp[c]	dADP		C10H12N5O9P2	-3
m_dcdp[c]	dCDP		C9H12N3O10P2	-3
m_dgdp[c]	dGDP		C10H12N5O10P2	-3
m_dudp[c]	dUDP		C9H11N2O11P2	-3
m_dutp[c]	dUTP		C9H11N2O14P3	-3
m_idp[c]	IDP		C10H11N4O11P2	-3
m_itp[c]	ITP		C10H11N4O14P3	-4
m_oro_a[c]	Orotidylic_acid		C10H10N2O11P	-3
m_b_ala[c]	beta-Alanine		C3H7NO2	0
m_pant[c]	Pantoate		C6H11O4	-1
m_pan[c]	(R)-pantothenate		C9H16NO5	-1
m_dtmp[c]	dTMP		C10H13N2O8P	-2
m_dump[c]	dUMP		C9H11N2O8P	-2
m_xtp[c]	XTP		C10H11N4O15P3	-4
m_xtsine[c]	Xanthosine		C10H12N4O6	0
m_xan[c]	XAN		C5H4N4O2	0
m_da[c]	2-Deoxyadenosine		C10H13N5O3	0
m_din[c]	Deoxyinosine		C10H12N4O4	0
m_5mta[c]	5-Methylthioadenosine		C11H15N5O3S	0
m_mthr1p[c]	methylthioribose-1-phosphate		C6H11O7PS	-2
m_du[c]	Deoxyuridine		C9H12N2O5	0
m_uri[c]	Uridine		C9H12N2O6	0
m_dcmp[c]	dCMP		C9H12N3O7P	-2
m_dc[c]	Deoxycytidine		C9H13N3O4	0
m_cytd[c]	Cytidine		C9H13N3O5	0
m_thymidine[c]	Thymidine		C10H14N2O5	0
m_damp[c]	dAMP		C10H12N5O6P	-2
m_dgmp[c]	dGMP		C10H12N5O7P	-2
m_dgsn[c]	Deoxyguanosine		C10H13N5O4	0
m_2_demmquone8[c]	2-Demethylmenaquinone_8		C50H70O2	0
m_ip1[c]	Inositol_1-phosphate		C6H11O9P	-2
m_ino[c]	L-Inositol		C6H12O6	0
m_ip3[c]	Inositol_3-phosphate		C6H11O9P	-2
m_ip4[c]	Inositol_4-phosphate		C6H11O9P	-2
m_daisohdpglyp[c]	Dianteisoheptadecanoylphosphatidylglycerophosphate		C40H78O13P2	-2
m_disohdpgp[c]	Diisoheptadecanoylphosphatidylglycerophosphate		C40H78O13P2	-2
m_cdp12dhdg[c]	CDP-1_2-diisohexadecanoylglycerol		C44H79N3O15P2	-2
m_dihdpgp[c]	Diisohexadecanoylphosphatidylglycerophosphate		C38H74O13P2	-2
m_pgp_ddd[c]	Phosphatidylglycerophosphate_didodecanoyl		C30H58O13P2	-2
m_diaisohdpser[c]	Dianteisoheptadecanoylphosphatidylserine		C40H76NO10P	-2
m_disohdpser[c]	Diisoheptadecanoylphosphatidylserine		C40H76NO10P	-2
m_disopdpglyp[c]	Diisopentadecanoylphosphatidylglycerophosphate		C36H70O13P2	-2
m_dipdpglyp[c]	Dianteisopentadecanoylphosphatidylglycerophosphate		C36H70O13P2	-2
m_disotdpgp[c]	Diisotetradecanoylphosphatidylglycerophosphate		C34H63O13P2	-3
m_pgp_dtd7e[c]	Phosphatidylglycerophosphate_ditetradec-7-enoyl		C34H59O13P2	-3
m_ps_dod[c]	phosphatidylserine_dioctadecanoyl		C42H80NO10P	-2
m_phe[c]	L-Phenylalanine		C9H11NO2	0
m_phepyr[c]	Phenylpyruvate		C9H7O3	-1
m_cyto_ox[c]	Cytochrome_c6_oxidized		C42H52FeN8O6S2	5
m_cyto_red[c]	Cytochrome_c6_reduced		C42H52FeN8O6S2	4
m_PC_red[c]	Plastocyanin_reduced		R	0
m_photon[c]	Light (Intracellular)			0
m_PC_ox[c]	plastocyanin_oxidized		R	0
m_isochor[c]	Isochorismate		C10H8O6	-2
m_3psk[c]	3-phosphoshikimate		C7H8O8P	-3
m_alav[c]	5-Aminolevulinate		C5H9NO3	0
m_pbg[c]	Porphobilinogen		C10H13N2O4	-1
m_sme[c]	Shikimate		C7H9O5	-1
m_biliv[c]	biliverdin-IX-alpha		C33H32N4O6	-2
m_bilir[c]	bilirubin		C33H34N4O6	-2
m_phypp[c]	Phytyl_diphosphate		C20H39O7P2	-3
m_chlphy[c]	Chlorophyllide		C35H32N4O5Mg	-2
m_dvchlpha[c]	Divinyl_chlorophyllide_a		C35H30N4O5Mg	-1
m_dvprotochphy[c]	Divinylprotochlorophyllide		C35H28N4O5Mg	-1
m_protochlorophyllide[c]	Protochlorophyllide		C35H30N4O5Mg	-2
m_adncoam_gdp[c]	Adenosylcobinamide-GDP		C68H95CoN21O21P2	2
m_cpp[c]	CoproporphyrinogenIII		C36H40N4O8	-4
m_proto_ix[c]	ProtoporphyrinogenIX		C34H38N4O4	-2
m_phycy[c]	(2R,3Z)-phycocyanobilin		C33H36N4O6	-2
m_dhbiliv[c]	15_16-dihydrobiliverdin		C33H34N4O6	-2
m_sap[c]	S-Aminomethyldihydrolipoylprotein		C2H7NRS2	1
m_ggpp[c]	Geranylgeranyl_diphosphate		C20H33O7P2	-3
m_gsal[c]	L-Glutamate1-semialdehyde		C5H9NO3	0
m_uprg1[c]	UroporphyrinogenI		C40H36N4O16	-8
m_cpp1[c]	CoproporphyrinogenI		C36H40N4O8	-4
m_fe2[c]	Iron_II		Fe	2
m_ppix[c]	Protoporphyrin		C34H32N4O4	-2
m_heme[c]	Protoheme IX		C34H30FeN4O4	-2
m_fpp[c]	Farnesyldiphosphate		C15H25O7P2	-3
m_hemeo[c]	hemeO		C49H56FeN4O5	-2
m_co[c]	Carbon-Monoxide		CO	0
m_mg_proto_ix_mm_ester[c]	Mg-Protoporphyrin_IX_13-monomethyl_ester		C35H33N4O4Mg	0
m_hx_mg_propor_ix_13[c]	131-Hydroxy-Mg-protoporphyrin_IX_13-monomethyl_ester		C35H33N4O5Mg	0
m_13omg_ppix_monoester[c]	131-Oxo-Mg-protoporphyrin_IX_13-monomethyl_ester		C35H31N4O5Mg	0
m_mg_p_ix[c]	Mg-protoporphyrin_IX		C34H30N4O4Mg	-1
m_mthptglu[c]	5-Methyltetrahydropteroyltri-L-glutamate		C30H35N9O12	-4
m_thptglu[c]	Tetrahydropteroyltri-L-glutamate		C29H33N9O12	-4
m_mg[c]	Magnesium		Mg	2
m_d6pgl[c]	6-phospho-D-glucono-1-5-lactone		C6H9O9P	-2
m_6pg[c]	6-Phospho-D-gluconate		C6H10O10P	-3
m_glcn[c]	GLCN		C6H11O7	-1
m_r1p[c]	alpha-D-ribose-1-phosphate		C5H9O8P	-2
m_5mcyts[c]	5-Methylcytosine		C5H7N3O	0
m_thy[c]	Thymine		C5H6N2O2	0
m_cyts[c]	Cytosine		C4H5N3O	0
m_cgmp[c]	cyclic-gmp		C10H11N5O7P	-1
m_adprib[c]	ADPribose		C15H21N5O14P2	-2
m_4ahmmp[c]	4-amino-2-methyl-5-phosphomethylpyrimidine		C6H8N3O4P	-2
m_4am2m5ppmpyr[c]	4-Amino-2-methyl-5-diphosphomethylpyrimidine		C6H8N3O7P2	-3
m_thip[c]	Thiamine_phosphate		C12H16N4O4PS	-1
m_tpp[c]	TPP		C12H16N4O7P2S	-2
m_lald_l[c]	L-lactaldehyde		C3H6O2	0
m_llac[c]	L-Lactate		C3H5O3	-1
m_lgt[c]	R-S-Lactoylglutathione		C13H20N3O8S	-1
m_lac_d[c]	D-Lactate		C3H5O3	-1
m_2isop3oxosuc[c]	2-isopropyl-3-oxosuccinate		C7H8O5	-2
m_arg[c]	L-Arginine		C6H15N4O2	1
m_arg_asp_asp[c]	L-Arg-L-Asp-L-Asp		C14H23N6O8	0
m_asp_arg2[c]	asp_arg2		C20H36N10O9	0
m_asp_arg[c]	L-Asp-4-L-Arg		C10H19N5O5	0
m_chbio[c]	Chitobiose		C16H26N2O11	2
m_nag[c]	N-Acetyl-D-glucosamine		C8H15NO6	0
m_fmet[c]	formylmethionine		C6H10NO3S	0
m_php[c]	3-Phosphonooxypyruvate		C3H2O7P	-3
m_alctt[c]	ALCTT		C5H7O4	-1
m_ll_sdap[c]	N-succinyl-L-2_6-diaminoheptanedioate		C11H16N2O7	-2
m_skap[c]	succinyl-e-keto-alpha-aminopimelate		C11H12NO8	-3
m_dhbiop[c]	Dihydrobiopterin		C9H13N5O3	0
m_thbio[c]	Tetrahydrobiopterin		C9H15N5O3	0
m_akp[c]	2-Dehydropantoate		C6H9O4	-1
m_4hxthbio[c]	4a-Hydroxytetrahydrobiopterin		C9H15N5O4	0
m_suc_l_glu[c]	N-Succinyl-L-glutamate		C9H10NO7	-3
m_thrp[c]	L-Threonine_phosphate		C4H8NO6P	-2
m_amac[c]	Aminoacetone		C3H8NO	1
m_tyram[c]	Tyramine		C8H12NO	1
m_4hxpheacald[c]	4-Hydroxyphenylacetaldehyde		C8H8O2	0
m_d_ala[c]	D-Alanine		C3H7NO2	0
m_but[c]	butanol		C4H10O	0
m_butal[c]	butanal		C4H8O	0
m_citr[c]	Citrulline		C6H13N3O3	0
m_argusucc[c]	L-Argininosuccinate		C10H17N4O6	-1
m_spmd[c]	Spermidine		C7H22N3	3
m_asn[c]	L-Asparagine		C4H8N2O3	0
m_basp[c]	4-Phospho-L-aspartate		C4H6NO7P	-2
m_holo_cx[c]	Holo-carboxylase		C17H27N5O4R2S	0
m_cxbio_cx_cp[c]	Carboxybiotin-carboxyl-carrier_protein		C18H26N5O6R2S	-1
m_sulfur[c]	Sulfur		S	0
m_dtb[c]	Dethiobiotin		C10H17N2O3	-1
m_biot[c]	BIOT		C10H15N2O3S	-1
m_danna[c]	7-8-Diaminononanoate		C9H21N2O2	1
m_pppGpp[c]	Guanosine_5'-triphosphate_3'-diphosphate		C10H12N5O20P5	-6
m_ppGpp[c]	Guanosine_3'_5'-bisdiphosphate		C10H12N5O17P4	-5
m_2o5mxphe[c]	2-Octaprenyl-6-methoxyphenol		C47H72O2	0
m_2op6mxbq[c]	2-Octaprenyl-6-methoxy-1_4-benzoquinone		C47H72O3	0
m_iprop[c]	2-iminopropanoate		C3H4NO2	-1
m_amasa[c]	2-Aminoadipate_6-semialdehyde		C6H11NO3	0
m_pip6cx[c]	delta1-Piperideine-6-L-carboxylate		C6H8NO2	-1
m_cdigmp[c]	cyclic_di-3_5-guanylate		C20H22N10O14P2	-2
m_cima[c]	citramalate		C5H6O5	-2
m_cico[c]	citraconate		C5H4O4	-2
m_4cxmuclac[c]	4-Carboxymuconolactone		C7H4O6	-2
m_3oadlac[c]	3-oxoadipate-enol-lactone		C6H5O4	-1
m_pap[c]	Adenosine_3-5-bisphosphate		C10H11N5O10P2	-4
m_aps[c]	APS		C10H12N5O10PS	-2
m_paps[c]	3-phosphoadenylylsulfate		C10H11N5O13P2S	-4
m_3mtpa[c]	3-(methylthio)propanoate		C4H7O2S	-1
m_pep_l_met[c]	Peptide-L-methionine		C6H10N2O2R2S	0
m_pep_l_met_ox[c]	Peptide-L-methionine_R-S-oxide		C6H10N2O3R2S	0
m_so4[c]	Sulfate		O4S	-2
m_taurine[c]	Taurine		C2H7NO3S	0
m_amacal[c]	Aminoacetaldehyde		C2H6NO	1
m_pser[c]	phosphoserine		C3H6NO6P	-1
m_ap4a[c]	5_5-diadenosine_tetraphosphate		C20H24N10O19P4	-4
m_glu_ala[c]	Glutamyl_alanine		C8H12N2O5	-2
m_kdgp[c]	2-Keto-3-deoxy-6-phosphogluconate		C6H8O9P	-3
m_saccharopine[c]	Saccharopine		C11H19N2O6	-1
m_o2minus[c]	O2		O2	-1
m_cdp_glucose[c]	CDP-glucose		C15H23N3O16P2	-2
m_fructose[c]	D-Fructose		C6H12O6	0
m_adp_glucose[c]	ADPglucose		C16H23N5O15P2	-2
m_glycogen1[c]	glycogenn-1		C6H10O5	0
m_udpglcr[c]	UDPglucuronate		C15H19N2O18P2	-3
m_4obut[c]	4-Oxobutanoate		C4H5O3	-1
m_icit[c]	Isocitrate		C6H5O7	-3
m_cit[c]	Citrate		C6H5O7	-3
m_ffger[c]	Farnesylfarnesylgeraniol		C40H65O7P2	-3
m_3opre4hxbz[c]	3-Octaprenyl-4-hydroxybenzoate		C47H69O3	-1
m_2oprephe[c]	2-Octaprenylphenol		C46H70O	0
m_cpp_mery[c]	4-cytidine5-diphospho-2-C-methyl-D-erythritol		C14H23N3O14P2	-2
m_2p4c5pp_ery[c]	2-phospho-4-cytidine5-diphospho-2-C-methyl-D-erythritol		C14H22N3O17P3	-4
m_4hbz[c]	4-Hydroxybenzoate		C7H5O3	-1
m_2cm_d_e4p[c]	2-C-methyl-D-erythritol4-phosphate		C5H11O7P	-2
m_1do_x5p[c]	1-deoxy-D-xylulose5-phosphate		C5H9O7P	-2
m_ipp[c]	Isopentenyldiphosphate		C5H9O7P2	-3
m_dmapp[c]	DMAPP		C5H9O7P2	-3
m_gpp[c]	Geranyldiphosphate		C10H17O7P2	-2
m_hgent[c]	homogentisate		C8H7O4	-1
m_6gg2mb[c]	6-geranylgeranyl-2-methylbenzene-1_4-diol		C27H40O2	0
m_1hx2m2b4pp[c]	1-Hydroxy-2-methyl-2-butenyl_4-diphosphate		C5H9O8P2	-3
m_all_t_hprepp[c]	all-trans-Heptaprenyl_diphosphate		C35H57O7P2	-3
m_2cm_d_e24cypp[c]	2-C-methyl-D-erythritol2-4-cyclodiphosphate		C5H10O9P2	-2
m_neuro[c]	neurosporene		C40H58	0
m_lyco[c]	lycopene		C40H56	0
m_prephytoene_pp[c]	Prephytoene_diphosphate		C40H65O7P2	-3
m_phytoene[c]	Phytoene		C40H64	0
m_sol_pp[c]	Solanesyl_diphosphate		C45H73O7P2	-3
m_mtnprebq[c]	2-methyl-6-all-trans-nonaprenyl-1_4_benzoquinol		C52H79O2	0
m_pflu[c]	phytofluene		C40H62	0
m_ecar[c]	eta-carotene		C40H60	0
m_phser[c]	O-Phospho-L-homoserine		C4H8NO6P	-2
m_ac[e]	Acetate		C2H3O2	-1
m_adn[e]	Adenosine		C10H13N5O4	0
m_arsi[e]	arsenite		AsH2O3	-1
m_bet[c]	BET		C5H11NO2	0
m_cl_ion[c]	Cl		Cl	-1
m_cytd[e]	Cytidine		C9H13N3O5	0
m_da[e]	2-Deoxyadenosine		C10H13N5O3	0
m_dc[e]	Deoxycytidine		C9H13N3O4	0
m_dgsn[e]	Deoxyguanosine		C10H13N5O4	0
m_din[e]	Deoxyinosine		C10H12N4O4	0
m_du[e]	Deoxyuridine		C9H12N2O5	0
m_gall1p[c]	Galactitol_1-phosphate		C6H14O9P	-1
m_fe3[c]	Iron_III		Fe	3
m_galactose[c]	Galactose		C6H12O6	0
m_glum[e]	GLUM		C6H14NO5	1
m_gly[e]	Glycine		C2H5NO2	0
m_na[c]	Sodium		Na	1
m_hg2[c]	Mercury_II		Hg	2
m_hg2[e]	Mercury_II		Hg	2
m_hyxn[e]	Hypoxanthine		C5H4N4O	0
m_ins[e]	Inosine		C10H12N4O5	0
m_llac[e]	L-Lactate		C3H5O3	-1
m_d_mannose[e]	D-Mannose		C6H12O6	0
m_mlt[e]	Maltose		C12H22O11	0
m_m6p[c]	maltose-6-phosphate		C12H21O14P	-2
m_mn2[c]	Manganese_II		Mn	2
m_mnt[e]	D-Mannitol		C6H14O6	0
m_mnt1p[c]	D-mannitol-1-phosphate		C6H14O9P	-1
m_nag[e]	N-Acetyl-D-glucosamine		C8H15NO6	0
m_pb[c]	Lead		Pb	2
m_pb[e]	Lead		Pb	2
m_pro[e]	L-Proline		C5H9NO2	0
m_ptrc[e]	Putrescine		C4H14N2	2
m_salicin[e]	Salicin		C13H18O7	0
m_sal_6p[c]	Salicin-6_phosphate		C13H18O10P	-1
m_sot[e]	Sorbitol		C6H14O6	0
m_sot6p[c]	Sorbitol_6-phosphate		C6H14O9P	-1
m_spmd[e]	Spermidine		C7H22N3	3
m_6psucc[c]	6-Phosphosucrose		C12H22O14P	-1
m_thyminose[e]	Thyminose		C5H10O4	0
m_trhl[e]	Trehalose		C12H22O11	0
m_tre6p[c]	Trehalose_6-phosphate		C12H21O14P	-2
m_uri[e]	Uridine		C9H12N2O6	0
m_ursin[e]	Ursin		C12H16O7	0
m_arb6p[c]	Arbutin-6_phosphate		C12H16O10P	-1
m_zn2[c]	Zinc_II		Zn	2
m_fmettrna[c]	N-formyl-L-methionyl-tRNA		C6H11NO3ST	0
m_trp[c]	L-Tryptophan		C11H12N2O2	0
m_tyr[c]	L-Tyrosine		C9H11NO3	0
m_val[c]	L-Valine		C5H11NO2	0
m_an[c]	Anthranilate		C7H6NO2	-1
m_1_2cpheam_1dr5p[c]	1-2-carboxyphenylamino-1-deoxyribulose_5-phosphate		C12H13NO9P	-3
m_igly_pi[c]	Indoleglycerol_phosphate		C11H12NO6P	-2
m_npran[c]	N-5-phosphoribosyl-anthranilate		C12H13NO9P	-3
m_pre_tyr[c]	Pretyrosine		C10H12NO5	-1
m_phen[c]	Prephenate		C10H8O6	-2
m_dhpg[c]	3_4-dihydroxyphenylethyleneglycol		C8H10O4	0
m_dhpgald[c]	3_4-dihydroxyphenylglycoaldehyde		C8H8O4	0
m_2o3hxisoval[c]	2-Oxo-3-hydroxyisovalerate		C5H9O4	-1
m_78h2_pyrop[c]	7_8-Dihydropterin_pyrophosphate		C7H8N5O8P2	-2
m_ctcp[c]	gamma-tocopherol		C28H48O2	0
m_atcp[c]	alpha-tocopherol		C29H50O2	0
m_cbl[c]	Cbl		C62H88CoN13O14P	-1
m_calomide[c]	Calomide		C72H100CoN18O17P	0
m_bio5amp[c]	Biotinyl-5-AMP		C20H27N7O9PS	-1
m_dtcp[c]	delta-tocopherol		C27H46O2	0
m_btcp[c]	beta-tocopherol		C28H48O2	0
m_2m6pq[c]	2-methyl-6-phytylquinol		C27H46O2	0
m_dmphquon[c]	Demethylphylloquinone		C28H48O2	0
m_er4p[c]	4-Phosphoerythronate		C4H6O8P	-3
m_5fthf[c]	5-Formyltetrahydrofolate		C20H21N7O7	-2
m_3am2opropp[c]	3-Amino-2-oxopropyl_phosphate		C3H7NO5P	-1
m_p5p[c]	Pyridoxine_phosphate		C8H10NO6P	-2
m_4phx_thr[c]	4-Phosphonooxy-threonine		C4H8NO7P	-2
m_amophb[c]	2-Amino-3-oxo-4-phosphonooxybutyrate		C4H6NO7P	-2
m_thf_l_glu[c]	THF-L-glutamate		C24H28N8O9	-3
m_thzp[c]	4-Methyl-5-2-phosphoethyl-thiazole		C6H8NO4PS	-2
