# Supplementary material for: The use of genome-scale metabolic network reconstruction to predict fluxes and equilibrium composition of N-fixing versus C-fixing cells in a diazotrophic cyanobacterium, Trichodesmium erythraeum
Source: BMC Syst Biol. 2017 Jan 19;11:4. doi: 10.1186/s12918-016-0383-z (PMC5244712; doi:10.1186/s12918-016-0383-z)
Supplement: Additional file 3: — This file contains the list of dead end reactions generated by the study, not including exchange reactions. This means all reactions which include a metabolite that cannot be otherwise resolved (through reaction to another compound) is included. Dead ends are ignorant to photoautotroph or diazotroph because of the similar genetic background. (XLSX 50 kb) [file 12918_2016_383_MOESM3_ESM.xlsx]

## Sheet: Metabolites
Metabolite name	Metabolite description	Metabolite neutral formula	Metabolite charged formula	Metabolite charge	Metabolite Compartment	Metabolite KEGGID	Metabolite PubChemID	Metabolite CheBI ID	Metabolite Inchi String	Metabolite Smile
m_1_2_dihd_gly[c]	1_2-Dianteisoheptadecanoyl-sn-glycerol		C37H72O5	0
m_1_2_disohd_gly[c]	1_2-Diisoheptadecanoyl-sn-glycerol		C37H72O5	0
m_1_2_disohexd_gly[c]	1_2-Diisohexadecanoyl-sn-glycerol		C37H72O5	0
m_1_2_disopd_gly[c]	1_2-Diisopentadecanoyl-sn-glycerol		C33H64O5	0	x1
m_12_dipd_gly[c]	1_2-Dianteisopentadecanoyl-sn-glycerol		C33H64O5	0
m_12dac_gly_ddd[c]	1_2-Diacyl-sn-glycerol_didodecanoyl		C27H52O5	0
m_12dacglydtd7e[c]	1_2-Diacyl-sn-glycerol_ditetradec-7-enoyl		C31H56O5	0
m_12dhx3k5mthp[c]	1_2-dihydroxy-3-keto-5-methylthiopentene		C6H9O3S	-1
m_12disohxd_g3p[c]	1_2-diisohexadecanoyl-sn-glycerol_3-phosphate		C35H68O8P	-1
m_12disotd_gly[c]	1_2-Diisotetradecanoyl-sn-glycerol		C31H60O5	0
m_1aprop2[c]	1-Aminopropan-2-ol		C3H10NO	1
m_2_demmquone8[c]	2-Demethylmenaquinone_8		C50H70O2	0
m_23dk5mth1pp[c]	2_3-diketo5-methylthio-1-phosphopentane		C6H9O6PS	-2
m_2am6opim[c]	L-2-Amino-6-oxopimelate		C7H10NO5	-1
m_2o5mxphe[c]	2-Octaprenyl-6-methoxyphenol		C47H72O2	0
m_2op6mxbq[c]	2-Octaprenyl-6-methoxy-1_4-benzoquinone		C47H72O3	0
m_2opre3m6mx14benzquon[c]	2-Octaprenyl-3-methyl-6-methoxy-1_4-benzoquinone		C53H82O3	0
m_2oprephe[c]	2-Octaprenylphenol		C46H70O	0
m_3mtpa[c]	3-(methylthio)propanoate		C4H7O2S	-1
m_3oadlac[c]	3-oxoadipate-enol-lactone		C6H5O4	-1
m_4ahmmp[c]	4-amino-2-methyl-5-phosphomethylpyrimidine		C6H8N3O4P	-2
m_4cxmuclac[c]	4-Carboxymuconolactone		C7H4O6	-2
m_4hxglu[c]	4-Hydroxy-L-glutamate		C5H8NO5	-1
m_4hxpheacald[c]	4-Hydroxyphenylacetaldehyde		C8H8O2	0
m_4hxthbio[c]	4a-Hydroxytetrahydrobiopterin		C9H15N5O4	0
m_4imzac[c]	4-Imidazoleacetate		C5H5N2O2	-1
m_4mth2ob[c]	4-methylthio_2-oxobutyrate		C5H7O3S	-1
m_4phx_thr[c]	4-Phosphonooxy-threonine		C4H8NO7P	-2
m_5dadn[c]	5'-Deoxyadenosine		C10H13N5O3	0
m_5fthf[c]	5-Formyltetrahydrofolate		C20H21N7O7	-2
m_5opro[c]	5-oxoproline		C5H6NO3	-1
m_6gg2mb[c]	6-geranylgeranyl-2-methylbenzene-1_4-diol		C27H40O2	0
m_78h2_pyrop[c]	7_8-Dihydropterin_pyrophosphate		C7H8N5O8P2	-2
m_a_ribazole[c]	alpha-Ribazole		C14H18N2O4	0
m_aben[c]	(2Z)-2-aminobut-2-enoate		C4H6NO2	-1
m_ac_mura[c]	N-Acetyl-D-muramoate		C11H18NO8	-1
m_acmanam6p[c]	N-Acetylmannosamine_6-phosphate		C8H14NO9P	-2
m_acmanamac_glcamppudpre[c]	N-Acetyl-beta-D-mannosaminyl-1_4-N-acetyl-D-_glucosaminyldiphosphoundecaprenol		C71H116N2O17P2	-2
m_acmur_ala[c]	N-Acetylmuramoyl-Ala		C14H23N2O9	-1
m_adprib[c]	ADPribose		C15H21N5O14P2	-2
m_aisohdcardio[c]	Anteisoheptadecanoylcardiolipin_B._subtilis		C77H148O17P2	-2
m_all_t_hprepp[c]	all-trans-Heptaprenyl_diphosphate		C35H57O7P2	-3
m_amac[c]	Aminoacetone		C3H8NO	1
m_amacal[c]	Aminoacetaldehyde		C2H6NO	1
m_amasa[c]	2-Aminoadipate_6-semialdehyde		C6H11NO3	0
m_ameth[c]	Aminoethanol		C2H8NO	1
m_aona[c]	8-Amino-7-oxononanoate		C9H17NO3	0
m_ap4a[c]	5_5-diadenosine_tetraphosphate		C20H24N10O19P4	-4
m_arab5p[c]	D-Arabinose5-phosphate		C5H9O8P	-2
m_arsi[c]	arsenite		AsH2O3	-1
m_arsi[e]	arsenite		AsH2O3	-1
m_asp_arg2[c]	asp_arg2		C20H36N10O9	0
m_atcp[c]	alpha-tocopherol		C29H50O2	0
m_bet[c]	BET		C5H11NO2	0
m_bilir[c]	bilirubin		C33H34N4O6	-2
m_bio5amp[c]	Biotinyl-5-AMP		C20H27N7O9PS	-1
m_btcp[c]	beta-tocopherol		C28H48O2	0
m_but[c]	butanol		C4H10O	0
m_butal[c]	butanal		C4H8O	0
m_c180card[c]	Stearoylcardiolipin_B._subtilis		C81H156O17P2	-2
m_calomide[c]	Calomide		C72H100CoN18O17P	0
m_cbl[c]	Cbl		C62H88CoN13O14P	-1
m_cdigmp[c]	cyclic_di-3_5-guanylate		C20H22N10O14P2	-2
m_cdp_glucose[c]	CDP-glucose		C15H23N3O16P2	-2
m_cdp12dhdg[c]	CDP-1_2-diisohexadecanoylglycerol		C44H79N3O15P2	-2
m_chbio[c]	Chitobiose		C16H26N2O11	2
m_cobam[c]	Cobinamide		C48H72CoN11O8	5
m_cpp1[c]	CoproporphyrinogenI		C36H40N4O8	-4
m_cu2[c]	Copper_II		Cu	2
m_cytd[c]	Cytidine		C9H13N3O5	0
m_danna[c]	7-8-Diaminononanoate		C9H21N2O2	1
m_dc[c]	Deoxycytidine		C9H13N3O4	0
m_dgsn[c]	Deoxyguanosine		C10H13N5O4	0
m_dhlipam[c]	Dihydrolipoamide		C8H17NOS2	0
m_dhlippro[c]	Dihydrolipolprotein		CH3RS2	0
m_dhpg[c]	3_4-dihydroxyphenylethyleneglycol		C8H10O4	0
m_dhpgald[c]	3_4-dihydroxyphenylglycoaldehyde		C8H8O4	0
m_diaisohdpser[c]	Dianteisoheptadecanoylphosphatidylserine		C40H76NO10P	-2
m_dihdpgp[c]	Diisohexadecanoylphosphatidylglycerophosphate		C38H74O13P2	-2
m_dimp[c]	dIMP		C10H11N4O7P	-2
m_din[c]	Deoxyinosine		C10H12N4O4	0
m_dipdpglyp[c]	Dianteisopentadecanoylphosphatidylglycerophosphate		C36H70O13P2	-2
m_disohdpser[c]	Diisoheptadecanoylphosphatidylserine		C40H76NO10P	-2
m_disopdpglyp[c]	Diisopentadecanoylphosphatidylglycerophosphate		C36H70O13P2	-2
m_disotdpgp[c]	Diisotetradecanoylphosphatidylglycerophosphate		C34H63O13P2	-3
m_ditp[c]	dITP		C10H11N4O13P3	-4
m_dtdp_rham[c]	dTDP-rhamnose		C16H24N2O15P2	-2
m_du[c]	Deoxyuridine		C9H12N2O5	0
m_etoh[c]	Ethanol		C2H6O	0
m_f1p[c]	D-fructose-1-phosphate		C6H11O9P	-2
m_fe3[c]	Iron_III		Fe	3
m_fmet[c]	formylmethionine		C6H10NO3S	0
m_fmettrna[c]	N-formyl-L-methionyl-tRNA		C6H11NO3ST	0
m_fo[c]	7_8-didemethyl-8-hydroxy-5-deazariboflavin		C16H16N3O7	-1
m_fructose[c]	D-Fructose		C6H12O6	0
m_gdpf[c]	GDP-L-fucose		C16H23N5O15P2	-2
m_glcn[c]	GLCN		C6H11O7	-1
m_glu_ala[c]	Glutamyl_alanine		C8H12N2O5	-2
m_glucose[c]	D-Glucose		C6H12O6	0
m_glyn[c]	Glycerone		C3H6O3	0
m_glypetham[c]	Glycerophosphoethanolamine		C5H14NO6P	0
m_gpg[c]	Glycerophosphoglycerol		C6H14O8P	-1
m_guanine[c]	Guanine		C5H5N5O	0
m_h_byr[c]	Hydrogenobyrinate		C45H54N4O14	-6
m_hemeo[c]	hemeO		C49H56FeN4O5	-2
m_hpyr[c]	hydroxypyruvate		C3H3O4	-1
m_hyxn[c]	Hypoxanthine		C5H4N4O	0
m_ibcoa[c]	Isobutyryl-CoA		C25H38N7O17P3S	-4
m_idp[c]	IDP		C10H11N4O11P2	-3
m_ino[c]	L-Inositol		C6H12O6	0
m_ip1[c]	Inositol_1-phosphate		C6H11O9P	-2
m_ip3[c]	Inositol_3-phosphate		C6H11O9P	-2
m_ip4[c]	Inositol_4-phosphate		C6H11O9P	-2
m_isohdcar[c]	Isoheptadecanoylcardiolipin_B._subtilis		C77H148O17P2	-2
m_itp[c]	ITP		C10H11N4O14P3	-4
m_izacal[c]	Imidazole_acetaldehyde		C5H6N2O	0
m_k[c]	Potassium		K	1
m_kdgp[c]	2-Keto-3-deoxy-6-phosphogluconate		C6H8O9P	-3
m_lald_l[c]	L-lactaldehyde		C3H6O2	0
m_lipam[c]	Lipoamide		C8H15NOS2	0
m_lipidiv[c]	Lipid_IVA		C68H128N2O23P2	-2
m_lipoylprotein[c]	Lipoylprotein		CHRS2	0
m_ll_sdap[c]	N-succinyl-L-2_6-diaminoheptanedioate		C11H16N2O7	-2
m_lyco[c]	lycopene		C40H56	0
m_mk8[c]	Menaquinone_8		C51H72O2	0
m_mn2[c]	Manganese_II		Mn	2
m_mq8[c]	Menaquinol_8		C51H74O2	0
m_mthptglu[c]	5-Methyltetrahydropteroyltri-L-glutamate		C30H35N9O12	-4
m_nag[c]	N-Acetyl-D-glucosamine		C8H15NO6	0
m_ncam[c]	Nicotinamide		C6H6N2O	0
m_o2minus[c]	O2		O2	-1
m_oal[c]	octanal_c0		C8H16O	0
m_oate[c]	octanoate		C8H15O2	-1
m_ogt[c]	Oxidized_glutaredoxin		R	0
m_oxalate[c]	Oxalate		C2O4	-2
m_p5p[c]	Pyridoxine_phosphate		C8H10NO6P	-2
m_palm[c]	Palmitate		C16H31O2	-1
m_palmol[c]	Palmitoleate		C16H29O2	-1
m_pb[c]	Lead		Pb	2
m_pb[e]	Lead		Pb	2
m_pc2[c]	Sirohydrochlorin		C42H38N4O16	-8
m_pep_l_met[c]	Peptide-L-methionine		C6H10N2O2R2S	0
m_pep_l_met_ox[c]	Peptide-L-methionine_R-S-oxide		C6H10N2O3R2S	0
m_pepgly_poly[c]	Peptidoglycan_polymer_n_subunits		C203H312N28O83P2	-10
m_pgp_ddd[c]	Phosphatidylglycerophosphate_didodecanoyl		C30H58O13P2	-2
m_pgp_dtd7e[c]	Phosphatidylglycerophosphate_ditetradec-7-enoyl		C34H59O13P2	-3
m_php[c]	3-Phosphonooxypyruvate		C3H2O7P	-3
m_pim_coa[c]	Pimeloyl-CoA		C28H41N7O19P3S	-5
m_precor_3b[c]	Precorrin_3B		C43H43N4O17	-6
m_precor3a[c]	Precorrin_3A		C43H43N4O16	-7
m_precor5[c]	Precorrin_5		C45H46N4O17	-7
m_precor6a[c]	Precorrin_6A		C44H46N4O16	-8
m_propadn[c]	Propionyladenylate		C13H17N5O8P	-1
m_propionate[c]	Propionate		C3H5O2	-1
m_propionyl_coa[c]	Propionyl-CoA		C24H37N7O17P3S	-3
m_ps_dod[c]	phosphatidylserine_dioctadecanoyl		C42H80NO10P	-2
m_pser[c]	phosphoserine		C3H6NO6P	-1
m_puri5p[c]	Pseudouridine_5'-phosphate		C9H11N2O9P	-2
m_r1p[c]	alpha-D-ribose-1-phosphate		C5H9O8P	-2
m_rgt[c]	Reduced_glutaredoxin		H2R	0
m_rnam[c]	N_Ribosylnicotinamide		C11H15N2O5	1
m_saccharopine[c]	Saccharopine		C11H19N2O6	-1
m_selenide[c]	Selenide		Se	-2
m_selp[c]	Selenophosphate		HO3PSe	-2
m_shngthrd[c]	S-hydroxymethylglutathione		C11H18N3O7S	-1
m_skap[c]	succinyl-e-keto-alpha-aminopimelate		C11H12NO8	-3
m_spmd[c]	Spermidine		C7H22N3	3
m_squalene[c]	Squalene		C30H50	0
m_stear[c]	Stearate		C18H35O2	-1
m_suc_l_glu[c]	N-Succinyl-L-glutamate		C9H10NO7	-3
m_sulfur[c]	Sulfur		S	0
m_taurine[c]	Taurine		C2H7NO3S	0
m_thbio[c]	Tetrahydrobiopterin		C9H15N5O3	0
m_thf_l_glu[c]	THF-L-glutamate		C24H28N8O9	-3
m_thptglu[c]	Tetrahydropteroyltri-L-glutamate		C29H33N9O12	-4
m_thrp[c]	L-Threonine_phosphate		C4H8NO6P	-2
m_thy[c]	Thymine		C5H6N2O2	0
m_thymidine[c]	Thymidine		C10H14N2O5	0
m_thyminose[c]	Thyminose		C5H10O4	0
m_thzp[c]	4-Methyl-5-2-phosphoethyl-thiazole		C6H8NO4PS	-2
m_tpp[c]	TPP		C12H16N4O7P2S	-2
m_tyram[c]	Tyramine		C8H12NO	1
m_udpglcr[c]	UDPglucuronate		C15H19N2O18P2	-3
m_udpma_ala_glu_lys_ala_ala[c]	UDPMurAcoyl-L-Ala-D-gamma-Glu-L-Lys-D-Ala-D-Ala		C40H62N9O26P2	-3
m_udpp_acmur_acglu_ala_etc[c]	Undecaprenyl-diphospho-N-acetylmuramoyl-N-acetylglucosamine-L-alanyl-gamma-D-glutamyl-L-lysyl-D-alanyl-D-alanine		C94H153N8O26P2	-3
m_udpp_naglu[c]	Undecaprenyl_diphospho_N-acetyl-glucosamine		C63H103NO12P2	-2
m_uprg1[c]	UroporphyrinogenI		C40H36N4O16	-8
m_uquol8[c]	Ubiquinol-8		C54H84O4	0
m_uri[c]	Uridine		C9H12N2O6	0
m_vacc[c]	Vaccenate		C18H33O2	-1
m_xan[c]	XAN		C5H4N4O2	0
m_xtp[c]	XTP		C10H11N4O15P3	-4
m_zn2[c]	Zinc_II		Zn	2

## Sheet: Reactions
Rxn name	Rxn description	Formula	Gene-reaction association	Genes	Subsystem	Reversible	LB	UB	Objective	Confidence Score	EC Number	Notes	References
AA_ASPARG	Cyanophycinase	m_h2o[c] + m_asp_arg2[c] -> 2 m_asp_arg[c]	Tery_1964	Tery_1964	Amino Acid Metabolism	0	0	1000	0	2	3.4.15.6
AA_bAHAN	Hexosaminidase	m_h2o[c] + m_chbio[c] -> 2 m_nag[c]	Tery_3725	Tery_3725	Amino Acid Metabolism	0	0	1000	0	2	3.2.1.52
AA_bAHAN	Hexosaminidase	m_h2o[c] + m_chbio[c] -> 2 m_nag[c]	Tery_3725	Tery_3725	Amino Acid Metabolism	0	0	1000	0	2	3.2.1.52
AA_BIODEGP	NADPH:6,7-dihydropteridine oxidoreductase	m_nadph[c] + m_h[c] + m_dhbiop[c] -> m_nadp[c] + m_thbio[c]	Tery_0696	Tery_0696	Amino Acid Metabolism	0	0	1000	0	2	1.5.1.34
AA_FMETDF	formylmethionine deformylase	m_h2o[c] + m_fmet[c] -> m_met[c] + m_for[c]	( Tery_0808 ) and ( Tery_5060 )	Tery_0808 Tery_5060	Amino Acid Metabolism	0	0	1000	0	2	3.5.1.88
AA_GPOR	3-Phospho-D-glycerate:NAD+ 2-oxidoreductase	m_nad[c] + m_gp[c] <=> m_nadh[c] + m_h[c] + m_php[c]	Tery_4196	Tery_4196	Amino Acid Metabolism	1	-1000	1000	0	2	1.1.1.95
AA_phhB	4a-hydroxytetrahydrobiopterin hydro-lyase	m_4hxthbio[c] -> m_h2o[c] + m_dhbiop[c]	( Tery_1232 )	Tery_1232	Amino Acid Metabolism	0	0	1000	0	2	4.2.1.96
AA_SDPTA	succinyldiaminopimelate transaminase	m_akg[c] + m_ll_sdap[c] <=> m_glu[c] + m_skap[c]	Tery_0944	Tery_0944	Amino Acid Metabolism	1	-1000	1000	0	2	2.6.1.17
AA_SDPTA	succinyldiaminopimelate transaminase	m_akg[c] + m_ll_sdap[c] <=> m_glu[c] + m_skap[c]	Tery_0944	Tery_0944	Amino Acid Metabolism	1	-1000	1000	0	2	2.6.1.17
AA_SGDS	N-succinyl-L-glutamate amidohydrolase	m_h2o[c] + m_suc_l_glu[c] <=> m_glu[c] + m_succ[c]	( Tery_3439 )	Tery_3439	Amino Acid Metabolism	1	-1000	1000	0	2	3.5.1.96
AA_THRP	L-threonine-O-3-phosphate carboxy-lyase	m_h[c] + m_thrp[c] <=> m_co2[c] + m_r_1amprop2_pi[c]	Tery_1611	Tery_1611	Amino Acid Metabolism	1	-1000	1000	0	2	4.1.1.81
AA_tynA	Aminoacetone:oxygen oxidoreductase(deaminating)(flavin-containing)	m_h2o[c] + m_o2[c] + m_amac[c] -> m_nh4[c] + m_h2o2[c] + m_mglx[c]	( Tery_1366 ) and ( Tery_1383 )	Tery_1366 Tery_1383	Amino Acid Metabolism	0	0	1000	0	2	|1.4.3.4|1.4.3.6|1.4.3.21|
AA_tynA2	Tyramine:oxygen oxidoreductase(deaminating)(flavin-containing)	m_h2o[c] + m_o2[c] + m_tyram[c] -> m_nh4[c] + m_h2o2[c] + m_4hxpheacald[c]	( Tery_1366 )	Tery_1366	Amino Acid Metabolism	0	0	1000	0	2	|1.4.3.4|1.4.3.6|1.4.99.4|1.4.3.21|
AA_tynA2	Tyramine:oxygen oxidoreductase(deaminating)(flavin-containing)	m_h2o[c] + m_o2[c] + m_tyram[c] -> m_nh4[c] + m_h2o2[c] + m_4hxpheacald[c]	( Tery_1366 )	Tery_1366	Amino Acid Metabolism	0	0	1000	0	2	|1.4.3.4|1.4.3.6|1.4.99.4|1.4.3.21|
AGLY_GDH	glycine:lipoylprotein oxidoreductase (decarboxylating and	m_h[c] + m_gly[c] + m_lipoylprotein[c] -> m_co2[c] + m_sap[c]	Tery_5031	Tery_5031	Glycine Metabolism	0	0	1000	0	2	1.4.4.2
ARG_SPMDSYN	S-Adenosylmethioninamine:putrescine 3-aminopropyltransferase	m_dsam[c] + m_ptrc[c] -> m_h[c] + m_5mta[c] + m_spmd[c]	( Tery_0722 or Tery_0248 or Tery_0886 )	Tery_0248 Tery_0722 Tery_0886	Arginine Metabolism	0	0	1000	0	2	2.5.1.16
CAR_ACOBAMP2	adenosylcobyric acid:(R)-1-aminopropan-2-ol ligase (ADP-forming)	m_atp[c] + m_adncob_a[c] + m_1aprop2[c] -> m_adp[c] + m_h[c] + m_pi[c] + m_adn_cobam[c]	( Tery_1861 )	Tery_1861	Carrier Synthesis	0	0	1000	0	2	6.3.1.10
CAR_BIOT	Biotin synthase	2 m_sam[c] + m_sulfur[c] + m_dtb[c] -> m_h[c] + 2 m_5dadn[c] + 2 m_met[c] + m_biot[c]	Tery_3533	Tery_3533	Carrier Synthesis	0	0	1000	0	2	2.8.1.6
CAR_BIOT	Biotin synthase	2 m_sam[c] + m_sulfur[c] + m_dtb[c] -> m_h[c] + 2 m_5dadn[c] + 2 m_met[c] + m_biot[c]	Tery_3533	Tery_3533	Carrier Synthesis	0	0	1000	0	2	2.8.1.6
CAR_COBAM	ATP:cobinamide Cobeta-adenosyltransferase	m_atp[c] + m_cobam[c] <=> m_adn_cobam[c] + m_pppi[c]	( Tery_0786 ) and ( Tery_0786 ) and ( Tery_2088 )	Tery_0786 Tery_2088	Carrier Synthesis	1	-1000	1000	0	2	2.5.1.17
CAR_coprecor2	sirohydrochlorin cobalt-lyase	m_cobalt2[c] + m_pc2[c] -> m_h[c] + m_co_precor2[c]	Tery_4741	Tery_4741	Carrier Synthesis	0	0	1000	0	2	4.99.1.3
CAR_DTB	7,8-Diaminononanoate:carbon-dioxide cyclo-ligase	m_atp[c] + m_co2[c] + m_danna[c] -> m_adp[c] + 3 m_h[c] + m_pi[c] + m_dtb[c]	( Tery_1842 )	Tery_1842	Carrier Synthesis	0	0	1000	0	2	6.3.3.3
CAR_FOSYN	FO synthase	m_h2o[c] + 2 m_sam[c] + m_raau[c] + m_p_hxphpyr[c] -> 3 m_h[c] + m_fo[c] + 2 m_5dadn[c] + 2 m_met[c] + m_oxalate[c] + m_nh4[c]	( Tery_0173 ) and ( Tery_2116 )	Tery_0173 Tery_2116	Carrier Synthesis	0	0	1000	0	2	2.5.1.77
CAR_FOSYN	FO synthase	m_h2o[c] + 2 m_sam[c] + m_raau[c] + m_p_hxphpyr[c] -> 3 m_h[c] + m_fo[c] + 2 m_5dadn[c] + 2 m_met[c] + m_oxalate[c] + m_nh4[c]	( Tery_0173 ) and ( Tery_2116 )	Tery_0173 Tery_2116	Carrier Synthesis	0	0	1000	0	2	2.5.1.77
CAR_FOSYN	FO synthase	m_h2o[c] + 2 m_sam[c] + m_raau[c] + m_p_hxphpyr[c] -> 3 m_h[c] + m_fo[c] + 2 m_5dadn[c] + 2 m_met[c] + m_oxalate[c] + m_nh4[c]	( Tery_0173 ) and ( Tery_2116 )	Tery_0173 Tery_2116	Carrier Synthesis	0	0	1000	0	2	2.5.1.77
CAR_GSHREDN	glutathione: glutaredox	2 m_gth[c] + m_ogt[c] -> m_gssg[c] + m_rgt[c]	( Tery_2440 )	Tery_2440	Carrier Synthesis	0	0	1000	0	2	1.8.4.-
CAR_GSHREDN	glutathione: glutaredox	2 m_gth[c] + m_ogt[c] -> m_gssg[c] + m_rgt[c]	( Tery_2440 )	Tery_2440	Carrier Synthesis	0	0	1000	0	2	1.8.4.-
CAR_hbyr	Precorrin 8X 11,12-methylmutase	m_h[c] + m_precor8[c] -> m_h_byr[c]	( Tery_1670 or Tery_3745 )	Tery_1670 Tery_3745	Carrier Synthesis	0	0	1000	0	1	5.4.99.61
CAR_NICAMD	Nicotinamidase	m_h2o[c] + m_ncam[c] -> m_nh4[c] + m_niacin[c]	( Tery_1350 )	Tery_1350	Carrier Synthesis	0	0	1000	0	2	3.5.1.4
CAR_OROMQ8	dihydroorotic acid (menaquinone-8)	m_doroa[c] + m_mk8[c] -> m_orotate[c] + m_mq8[c]	( Tery_2007 )	Tery_2007	Carrier Synthesis	0	0	1000	0	2	1.3.3.1
CAR_OROMQ8	dihydroorotic acid (menaquinone-8)	m_doroa[c] + m_mk8[c] -> m_orotate[c] + m_mq8[c]	( Tery_2007 )	Tery_2007	Carrier Synthesis	0	0	1000	0	2	1.3.3.1
CAR_OROU8	dihydoorotic acid dehydrogenase (quinone8)	m_doroa[c] + m_ubiquon8[c] -> m_orotate[c] + m_uquol8[c]	( Tery_2007 )	Tery_2007	Carrier Synthesis	0	0	1000	0	2	1.3.3.1
CAR_precor3a	S-Adenosyl-L-methionine:precorrin-4 C20-methyltransferase	m_sam[c] + m_precor2[c] -> m_h[c] + m_sah[c] + m_precor3a[c]	( Tery_0768 )	Tery_0768	Carrier Synthesis	0	0	1000	0	2	2.1.1.130
CAR_precor4	S-Adenosyl-L-methionine:precorrin-3B C17-methyltransferase	m_sam[c] + m_precor_3b[c] -> 2 m_h[c] + m_sah[c] + m_precor4[c]	( Tery_4366 )	Tery_4366	Carrier Synthesis	0	0	1000	0	2	2.1.1.131
CAR_precor5	S-adenosyl-L-methionine:precorrin-4 C11 methyltransferase	m_sam[c] + m_precor4[c] -> m_h[c] + m_sah[c] + m_precor5[c]	( Tery_1552 )	Tery_1552	Carrier Synthesis	0	0	1000	0	2	2.1.1.133
CAR_precor6	precorrin-6Y:NADP+ oxidoreductase	m_nadph[c] + m_h[c] + m_precor6a[c] -> m_nadp[c] + m_precor6b[c]	( Tery_2739 )	Tery_2739	Carrier Synthesis	0	0	1000	0	2	1.3.1.54
CAR_SELP	ATP:selenide, water phosphotransferase	m_atp[c] + m_h2o[c] + m_selenide[c] -> m_amp[c] + m_pi[c] + m_selp[c]	( Tery_4785 )	Tery_4785	Carrier Synthesis	0	0	1000	0	2	2.7.9.3
CAR_SELP	ATP:selenide, water phosphotransferase	m_atp[c] + m_h2o[c] + m_selenide[c] -> m_amp[c] + m_pi[c] + m_selp[c]	( Tery_4785 )	Tery_4785	Carrier Synthesis	0	0	1000	0	2	2.7.9.3
CAR_surE	Stationary Phase Survival Protein	m_h2o[c] + m_nmn[c] <=> m_pi[c] + m_rnam[c]	( Tery_1774 ) and ( Tery_2384 ) and ( Tery_3481 )	Tery_1774 Tery_2384 Tery_3481	Carrier Synthesis	1	-1000	1000	0	2	3.1.3.5
CAR_ubiE2	S-adenosylmethione:2-demethylmenaquinone methyltransferase	m_sam[c] + m_2_demmqui8[c] -> m_h[c] + m_sah[c] + m_mq8[c]	ubiE	ubiE	Carrier Synthesis	0	0	1000	0	1	2.1.1.163
CARB_cdpglc_g1p	CTP:D-glucose-1-phosphate cytidylyltransferase	m_ctp[c] + m_g1p[c] <=> m_ppi[c] + m_cdp_glucose[c]	Tery_2260	Tery_2260	Carbohydrate Metabolism	1	-1000	1000	0	2	2.7.7.33
CARB_FPAL	D-Fructose 1-phosphate D-glyceraldehyde-3-phosphate-lyase	m_f1p[c] <=> m_dhap[c] + m_gral[c]	( Tery_1687 or Tery_4099 )	Tery_1687 Tery_4099	Carbohydrate Metabolism	1	-1000	1000	0	2	4.1.2.13
CARB_FRUK	fructokinase	m_atp[c] + m_fructose[c] -> m_adp[c] + m_h[c] + m_f6p[c]	Tery_2734	Tery_2734	Carbohydrate Metabolism	0	0	1000	0	2	2.7.1.4
CARB_GDPFSYN	GDP-L-fucose synthase	m_nadph[c] + m_h[c] + m_gdpdman[c] <=> m_nadp[c] + m_gdpf[c]	( Tery_0491 )	Tery_0491	Carbohydrate Metabolism	1	-1000	1000	0	2	1.1.1.271
CARB_udpglc_udpgcln	UDPglucose:NAD+ oxidoreductase	2 m_nad[c] + m_udpg[c] + m_h2o[c] -> 2 m_nadh[c] + 3 m_h[c] + m_udpglcr[c]	( Tery_2267 or Tery_2477 )	Tery_2267 Tery_2477	Carbohydrate Metabolism	0	0	1000	0	1	1.1.1.22
CFIX_GLKIN	ATP:D-Gluconate 6-phosphotransferase	m_atp[c] + m_glcn[c] <=> m_adp[c] + m_h[c] + m_6pg[c]	Tery_2732	Tery_2732	Carbon Fixation	1	-1000	1000	0	2	2.7.1.12
CFIX_PGMR1P	Phosphoglucomutase: Ribose-1-Phosphate	m_r1p[c] <=> m_r5p[c]	( Tery_0970 ) and ( Tery_1084 )	Tery_0970 Tery_1084	Carbon Fixation	1	-1000	1000	0	2	5.4.2.2
EN_2DQ8	NADH dehydrogenase (demethylmenaquinone-8 & 2.8 protons)	m_nadh[c] + 3.8 m_h[c] + m_2_demmquone8[c] -> m_nad[c] + 2.8 m_h[e] + m_2_demmqui8[c]	( Tery_2883 ) and ( Tery_3013 ) and ( Tery_3369 ) and ( Tery_4815 ) and ( Tery_3501 ) and ( Tery_3500 ) and ( Tery_1579 ) and ( Tery_1578 ) and ( Tery_1577 ) and ( Tery_1576 ) and ( Tery_0349 ) and ( Tery_3499 )	Tery_0349 Tery_1576 Tery_1577 Tery_1578 Tery_1579 Tery_2883 Tery_3013 Tery_3369 Tery_3499 Tery_3500 Tery_3501 Tery_4815	Energy	0	0	1000	0	2	1.6.5.3
EN_DMQNP	2-Octaprenyl-3-methyl-6-methoxy-1,4-benzoquinone ,NADPH2:oxygen	m_nadph[c] + m_o2[c] + m_2opre3m6mx14benzquon[c] -> m_nadp[c] + m_h2o[c] + m_2op3m5h6mbq[c]	Tery_2587	Tery_2587	Energy	0	0	1000	0	2	1.14.13.-
EN_MQ8	NADH dehydrogenase (menaquinone-8 & 2 protons)	m_nadh[c] + 3 m_h[c] + m_mk8[c] -> m_nad[c] + 2 m_h[e] + m_mq8[c]	( Tery_2883 ) and ( Tery_3013 ) and ( Tery_3369 ) and ( Tery_4815 ) and ( Tery_3501 ) and ( Tery_3500 ) and ( Tery_1579 ) and ( Tery_1578 ) and ( Tery_1577 ) and ( Tery_1576 ) and ( Tery_0349 ) and ( Tery_3499 )	Tery_0349 Tery_1576 Tery_1577 Tery_1578 Tery_1579 Tery_2883 Tery_3013 Tery_3369 Tery_3499 Tery_3500 Tery_3501 Tery_4815	Energy	0	0	1000	0	2	1.6.5.3
EN_MQ8	NADH dehydrogenase (menaquinone-8 & 2 protons)	m_nadh[c] + 3 m_h[c] + m_mk8[c] -> m_nad[c] + 2 m_h[e] + m_mq8[c]	( Tery_2883 ) and ( Tery_3013 ) and ( Tery_3369 ) and ( Tery_4815 ) and ( Tery_3501 ) and ( Tery_3500 ) and ( Tery_1579 ) and ( Tery_1578 ) and ( Tery_1577 ) and ( Tery_1576 ) and ( Tery_0349 ) and ( Tery_3499 )	Tery_0349 Tery_1576 Tery_1577 Tery_1578 Tery_1579 Tery_2883 Tery_3013 Tery_3369 Tery_3499 Tery_3500 Tery_3501 Tery_4815	Energy	0	0	1000	0	2	1.6.5.3
EN_UQ8	NADH dehydrogenase (ubiquinone-8 & 3.5 protons)	m_nadh[c] + 4.5 m_h[c] + m_ubiquon8[c] -> m_nad[c] + 3.5 m_h[e] + m_uquol8[c]	( Tery_2883 ) and ( Tery_3013 ) and ( Tery_3369 ) and ( Tery_4815 ) and ( Tery_3501 ) and ( Tery_3500 ) and ( Tery_1579 ) and ( Tery_1578 ) and ( Tery_1577 ) and ( Tery_1576 ) and ( Tery_0349 ) and ( Tery_3499 )	Tery_0349 Tery_1576 Tery_1577 Tery_1578 Tery_1579 Tery_2883 Tery_3013 Tery_3369 Tery_3499 Tery_3500 Tery_3501 Tery_4815	Energy	0	0	1000	0	2	1.6.5.3
FA_ADH_Oct	Aldehyde dehydrogenase: octanoate	m_nad[c] + m_h2o[c] + m_oal[c] -> m_nadh[c] + 2 m_h[c] + m_oate[c]	( Tery_2652 or Tery_1926 )	Tery_1926 Tery_2652	Fatty Acid Metabolism	0	0	1000	0	2	1.2.1.3
FA_ADH_Oct	Aldehyde dehydrogenase: octanoate	m_nad[c] + m_h2o[c] + m_oal[c] -> m_nadh[c] + 2 m_h[c] + m_oate[c]	( Tery_2652 or Tery_1926 )	Tery_1926 Tery_2652	Fatty Acid Metabolism	0	0	1000	0	2	1.2.1.3
FA_AONA	6-Carboxyhexanoyl-CoA:L-alanine C-carboxyhexanoyltransferase	m_h[c] + m_ala[c] + m_pim_coa[c] <=> m_coa[c] + m_co2[c] + m_aona[c]	( Tery_0352 ) and ( Tery_1973 )	Tery_0352 Tery_1973	Fatty Acid Metabolism	1	-1000	1000	0	2	2.3.1.47
FA_AONA	6-Carboxyhexanoyl-CoA:L-alanine C-carboxyhexanoyltransferase	m_h[c] + m_ala[c] + m_pim_coa[c] <=> m_coa[c] + m_co2[c] + m_aona[c]	( Tery_0352 ) and ( Tery_1973 )	Tery_0352 Tery_1973	Fatty Acid Metabolism	1	-1000	1000	0	2	2.3.1.47
FA_palm	cis-palmitate: oleoyl-[acyl-carrier-protein]	m_h2o[c] + m_palm_acp[c] -> m_h[c] + m_palm[c] + m_acp[c]	0	0	Fatty Acid Metabolism	0	0	1000	0	1	3.1.2.14
FA_palmol	palmitoleate: oleoyl-acp	m_h2o[c] + m_hdacp[c] -> m_h[c] + m_palmol[c] + m_acp[c]	0	0	Fatty Acid Metabolism	0	0	1000	0	1	3.1.2.14
FA_stear	cis-stearate: oleoyl-[acyl-carrier-protein]	m_h2o[c] + m_od_acp[c] -> m_h[c] + m_stear[c] + m_acp[c]	0	0	Fatty Acid Metabolism	0	0	1000	0	1	3.1.2.14
FA_vacc	cis-vaccenate: oleoyl-[acyl-carrier-protein] hydrolase	m_h2o[c] + m_vacc_acp[c] -> m_vacc[c] + m_acp[c]	0	0	Fatty Acid Metabolism	0	0	1000	0	1	3.1.2.14
G3P_12DDDb	diacylglycerol kinase (n-C12:0)	m_atp[c] + m_12dac_gly_ddd[c] <=> m_adp[c] + m_12ddd_g3p[c]	( Tery_5028 )	Tery_5028	Glycerophosphate Metabolism	1	-1000	1000	0	2	2.7.1.107
G3P_12DHX	isohexadecanoyl-1-acylglycerol-3-phosphate O-acyltransferase	m_fa6coa[c] + m_1isohexd_g3p[c] -> m_coa[c] + m_12disohxd_g3p[c]	( Tery_1819 )	Tery_1819	Glycerophosphate Metabolism	0	0	1000	0	2	2.3.1.51
G3P_12DIHDb	isoheptadecanoyl-Diacylglycerol kinase	m_atp[c] + m_1_2_disohd_gly[c] <=> m_adp[c] + m_12_dihd_g3p[c]	( Tery_5028 )	Tery_5028	Glycerophosphate Metabolism	1	-1000	1000	0	2	2.7.1.107
G3P_12DIPDb	anteisopentadecanoyl-Diacylglycerol kinase	m_atp[c] + m_12_dipd_gly[c] <=> m_adp[c] + m_1_2_dipd_g3p[c]	( Tery_5028 )	Tery_5028	Glycerophosphate Metabolism	1	-1000	1000	0	2	2.7.1.107
G3P_12DISOHDb	isohexadecanoyl-Diacylglycerol kinase	m_atp[c] + m_1_2_disohexd_gly[c] <=> m_adp[c] + m_12disohd_g3p[c]	( Tery_5028 )	Tery_5028	Glycerophosphate Metabolism	1	-1000	1000	0	2	2.7.1.107
G3P_12DISOHDc	anteisoheptadecanoyl-Diacylglycerol kinase	m_atp[c] + m_1_2_dihd_gly[c] <=> m_adp[c] + m_12disohd_g3p[c]	( Tery_5028 )	Tery_5028	Glycerophosphate Metabolism	1	-1000	1000	0	2	2.7.1.107
G3P_12DISOPDb	isopentadecanoyl-Diacylglycerol kinase	m_atp[c] + m_1_2_disopd_gly[c] <=> m_adp[c] + m_12disopdg3p[c]	( Tery_5028 )	Tery_5028	Glycerophosphate Metabolism	1	-1000	1000	0	2	2.7.1.107
G3P_12DITDb	isotetradecanoyl-Diacylglycerol kinase	m_atp[c] + m_12disotd_gly[c] <=> m_adp[c] + m_1_2_ditd_g3p[c]	( Tery_5028 )	Tery_5028	Glycerophosphate Metabolism	1	-1000	1000	0	2	2.7.1.107
G3P_12DTD7Eb	diacylglycerol kinase (n-C14:1)	m_atp[c] + m_12dacglydtd7e[c] <=> m_adp[c] + m_1_2_dtd7e_g3p[c]	( Tery_5028 )	Tery_5028	Glycerophosphate Metabolism	1	-1000	1000	0	2	2.7.1.107
GLU_5OPROA	5-oxoprolinase	m_atp[c] + 2 m_h2o[c] + m_5opro[c] -> m_adp[c] + m_h[c] + m_pi[c] + m_glu[c]	Tery_1019	Tery_1019	Glutamate Metabolism	0	0	1000	0	2	3.5.2.9
GLX_4H2AKGALD	4-hydroxyglutamate transaminase	m_akg[c] + m_4hxglu[c] <=> m_glu[c] + m_4hxakg[c]	Tery_0293	Tery_0293	Glyoxylate Cycle	1	-1000	1000	0	1	2.6.1.23
GLX_ADH_imzac	Imidazole acetaldehyde:NAD+ oxidoreductase	m_nad[c] + m_h2o[c] + m_izacal[c] -> m_nadh[c] + 2 m_h[c] + m_4imzac[c]	( Tery_1926 ) and ( Tery_2652 )	Tery_1926 Tery_2652	Glyoxylate Cycle	0	0	1000	0	2	1.2.1.3
GLX_ADH_imzac	Imidazole acetaldehyde:NAD+ oxidoreductase	m_nad[c] + m_h2o[c] + m_izacal[c] -> m_nadh[c] + 2 m_h[c] + m_4imzac[c]	( Tery_1926 ) and ( Tery_2652 )	Tery_1926 Tery_2652	Glyoxylate Cycle	0	0	1000	0	2	1.2.1.3
GLX_DHLIPAM	Dihydrolipoamide:NAD+ oxidoreductase	m_nad[c] + m_dhlipam[c] <=> m_nadh[c] + m_h[c] + m_lipam[c]	Tery_3171	Tery_3171	Glyoxylate Cycle	1	-1000	1000	0	2	1.8.1.4
GLX_DHLIPAM	Dihydrolipoamide:NAD+ oxidoreductase	m_nad[c] + m_dhlipam[c] <=> m_nadh[c] + m_h[c] + m_lipam[c]	Tery_3171	Tery_3171	Glyoxylate Cycle	1	-1000	1000	0	2	1.8.1.4
GLX_GLOR	Glycerol:NAD+ oxidoreductase	m_nad[c] + m_gl[c] <=> m_nadh[c] + m_h[c] + m_glyn[c]	Tery_1022	Tery_1022	Glyoxylate Cycle	1	-1000	1000	0	2	1.1.1.6
GLX_PADNCL	Propinol adenylate:CoA ligase (AMP-forming)	m_coa[c] + m_propadn[c] -> m_amp[c] + m_propionyl_coa[c]	Tery_2371	Tery_2371	Glyoxylate Cycle	0	0	1000	0	2	6.2.1.1
GLX_PADNCL	Propinol adenylate:CoA ligase (AMP-forming)	m_coa[c] + m_propadn[c] -> m_amp[c] + m_propionyl_coa[c]	Tery_2371	Tery_2371	Glyoxylate Cycle	0	0	1000	0	2	6.2.1.1
GLX_POCL	Propanoate:CoA ligase (AMP-forming)	m_ppi[c] + m_propadn[c] -> m_atp[c] + m_h[c] + m_propionate[c]	Tery_2371	Tery_2371	Glyoxylate Cycle	0	0	1000	0	2	6.2.1.1
GLX_POCL	Propanoate:CoA ligase (AMP-forming)	m_ppi[c] + m_propadn[c] -> m_atp[c] + m_h[c] + m_propionate[c]	Tery_2371	Tery_2371	Glyoxylate Cycle	0	0	1000	0	2	6.2.1.1
GLX_SGTAMN	Serine-Glyoxylate transaminase	m_ser[c] + m_glx[c] <=> m_gly[c] + m_hpyr[c]	Tery_3167	Tery_3167	Glyoxylate Cycle	1	-1000	1000	0	1	2.6.1.45
GLX_SPA	Serine Pyruvate Aminotransferase	m_pyr[c] + m_ser[c] -> m_ala[c] + m_hpyr[c]	Tery_3167	Tery_3167	Glyoxylate Cycle	0	0	1000	0	1	( 2.6.1.44 or 2.6.1.45 or 2.6.1.51 )
GLY_ethacal	Ethanol:NAD+ oxidoreductase	m_nad[c] + m_etoh[c] -> m_nadh[c] + m_h[c] + m_acal[c]	(Tery_2910 ) and ( Tery_2449 ) and ( Tery_1832 ) and ( Tery_0562 ) and ( Tery_0561)	Tery_0561 Tery_0562 Tery_1832 Tery_2449 Tery_2910	Glycolysis/Gluconeogenesis	0	0	1000	0	2	|1.1.1.1|1.1.1.71|
GLY_ethacalP	Ethanol:NADP+ oxidoreductase	m_nadp[c] + m_etoh[c] -> m_nadph[c] + m_h[c] + m_acal[c]	(Tery_2910 ) and ( Tery_2449 ) and ( Tery_1832 ) and ( Tery_0562 ) and ( Tery_0561)	Tery_0561 Tery_0562 Tery_1832 Tery_2449 Tery_2910	Glycolysis/Gluconeogenesis	0	0	1000	0	2	|1.1.1.1|1.1.1.71|
GLY_HEXK	hexokinase D-glucose ATP	m_atp[c] + m_glucose[c] -> m_adp[c] + m_h[c] + m_g6p[c]	( Tery_0774 ) and ( Tery_2875 )	Tery_0774 Tery_2875	Glycolysis/Gluconeogenesis	0	0	1000	0	2	2.7.1.2
GLY_KpsFGutQ	D-Arabinose-5-phosphate ketol-isomerase	m_arab5p[c] <=> m_ru5p[c]	Tery_3105	Tery_3105	Glycolysis/Gluconeogenesis	1	-1000	1000	0	2	5.3.1.13
H_MK8	Hydrogen:quinone oxidoreductase	2 m_h[c] + m_h2[c] + m_mk8[c] -> 2 m_h[e] + m_mq8[c]	Tery_3368	Tery_3368	Hydrogen Production	0	0	1000	0	2	1.12.5.1
H_MK8	Hydrogen:quinone oxidoreductase	2 m_h[c] + m_h2[c] + m_mk8[c] -> 2 m_h[e] + m_mq8[c]	Tery_3368	Tery_3368	Hydrogen Production	0	0	1000	0	2	1.12.5.1
H_UB8	hydrogen:quinone oxidoreductase	2 m_h[c] + m_h2[c] + m_ubiquon8[c] -> 2 m_h[e] + m_uquol8[c]	Tery_3368	Tery_3368	Hydrogen Production	0	0	1000	0	2	1.12.5.1
ILE_IBEN	2-Iminobutanoate Tautomerization	m_aben[c] -> m_iben[c]	Spontaneous	Spontaneous	Isoleucine Metabolism	0	0	1000	0	1	0
LIP_ACMURA	N-Acetylmuramoyl-Ala amidohydrolase	m_h2o[c] + m_acmur_ala[c] -> m_ala[c] + m_ac_mura[c]	Tery_0339	Tery_0339	Lipid Metabolism	0	0	1000	0	2	3.5.1.28
LIP_ACMURA	N-Acetylmuramoyl-Ala amidohydrolase	m_h2o[c] + m_acmur_ala[c] -> m_ala[c] + m_ac_mura[c]	Tery_0339	Tery_0339	Lipid Metabolism	0	0	1000	0	2	3.5.1.28
LIP_AHCAR	anteisoheptadecanoyl-cardiolipin synthase	2 m_dihdpgly[c] -> m_aisohdcardio[c] + m_gl[c]	0	0	Lipid Metabolism	0	0	1000	0	1	0
LIP_AMUDP	UDP-N-acetyl-D-mannosamine:N-acetyl-beta-D-	m_udp_nacmanam[c] + m_udpp_naglu[c] <=> m_h[c] + m_udp[c] + m_acmanamac_glcamppudpre[c]	Tery_3422	Tery_3422	Lipid Metabolism	1	-1000	1000	0	2	2.4.1.187
LIP_AMUDP	UDP-N-acetyl-D-mannosamine:N-acetyl-beta-D-	m_udp_nacmanam[c] + m_udpp_naglu[c] <=> m_h[c] + m_udp[c] + m_acmanamac_glcamppudpre[c]	Tery_3422	Tery_3422	Lipid Metabolism	1	-1000	1000	0	2	2.4.1.187
LIP_dTDPMOR	dTDP-6-deoxy-L-mannose:NADP+ 4-oxidoreductase	m_nadph[c] + m_h[c] + m_dtdpormn[c] -> m_nadp[c] + m_dtdp_rham[c]	Tery_1344	Tery_1344	Lipid Metabolism	0	0	1000	0	2	1.1.1.133
LIP_GDPEA	sn-Glycero-3-phosphoethanolamine glycerophosphohydrolase	m_h2o[c] + m_glypetham[c] -> m_h[c] + m_3pg[c] + m_ameth[c]	( Tery_2777 or Tery_1053 )	Tery_1053 Tery_2777	Lipid Metabolism	0	0	1000	0	1	|3.1.4.2|3.1.4.46|
LIP_GDPEA	sn-Glycero-3-phosphoethanolamine glycerophosphohydrolase	m_h2o[c] + m_glypetham[c] -> m_h[c] + m_3pg[c] + m_ameth[c]	( Tery_2777 or Tery_1053 )	Tery_1053 Tery_2777	Lipid Metabolism	0	0	1000	0	1	|3.1.4.2|3.1.4.46|
LIP_GLPGL	Glycerophosphodiester phosphodiesterase (Glycerophosphoglycerol)	m_h2o[c] + m_gpg[c] -> m_h[c] + m_3pg[c] + m_gl[c]	( Tery_2777 or Tery_1053 )	Tery_1053 Tery_2777	Lipid Metabolism	0	0	1000	0	1	|3.1.4.2|3.1.4.46|
LIP_HCAR	isoheptadecanoyl-cardiolipin synthase	2 m_disohdpgly[c] -> m_isohdcar[c] + m_gl[c]	0	0	Lipid Metabolism	0	0	1000	0	1	0
LIP_IBACP	2-methylpropionyl-CoA:[acyl-carrier-protein] transferase	m_acp[c] + m_ibcoa[c] <=> m_coa[c] + m_ibacp[c]	0	0	Lipid Metabolism	1	-1000	1000	0	1	2.3.1.0
LIP_IVA	ATP:2,3,2',3'-tetrakis(3-hydroxytetradecanoyl)-D-glucosaminyl-beta-	m_atp[c] + m_h[c] + m_lip_a_disac[c] -> m_adp[c] + m_lipidiv[c]	0	0	Lipid Metabolism	0	0	1000	0	1	2.7.1.130
LIP_mraY1	UDPMurAc(oyl-L-Ala-D-gamma-Glu-L-Lys-D-Ala-D-Ala):undecaprenyl-	m_udprep[c] + m_udpma_ala_glu_lys_ala_ala[c] -> m_ump[c] + m_udppma_ala_glu_lys_ala_ala[c]	Tery_4589	Tery_4589	Lipid Metabolism	0	0	1000	0	2	2.7.8.13
LIP_NAG6P2E	N-Acetyl-D-glucosamine 6-phosphate 2-epimerase	m_acmanam6p[c] -> m_naga6p[c]	Tery_1417	Tery_1417	Lipid Metabolism	0	0	1000	0	2	5.1.3.9
LIP_PEPS	Peptidoglycan subunit synthesis	2 m_pepgly_dim[c] -> m_h[c] + m_pepgly_poly[c] + 4 m_ala[c] + m_bacpre_ppi[c]	0	0	Lipid Metabolism	0	0	1000	0	1	0
LIP_SCAR	stearoyl-cardiolipin synthase	2 m_pg_c36[c] -> m_c180card[c] + m_gl[c]	0	0	Lipid Metabolism	0	0	1000	0	1	0
LIP_UDPETC2	UDP-N-acetylglucosamine-N-acetylmuramyl-(pentapeptide)pyrophosphoryl-undecaprenol N-acetylglucosamine transferase	m_udp_n_acglu[c] + m_udppma_ala_glu_lys_ala_ala[c] <=> m_udp[c] + m_udpp_acmur_acglu_ala_etc[c]	Tery_0207	Tery_0207	Lipid Metabolism	1	-1000	1000	0	2	2.4.1.227
LYS_PIMPICO	Non-enzymatic	m_2am6opim[c] <=> m_h2o[c] + m_h[c] + m_thdpico[c]	0	0	Lysine Metabolism	1	-1000	1000	0	1	0
MET_MTHRPD	S-Methyl-5-thio-D-ribulose-1-phosphate hydro-lyase	m_mr1p[c] <=> m_h2o[c] + m_23dk5mth1pp[c]	Tery_4305	Tery_4305	Methionine Metabolism	1	-1000	1000	0	1	4.2.1.109
N_truB	Uracil hydro-lyase (adding D-ribose 5-phosphate)	m_r5p[c] + m_ura[c] -> m_h2o[c] + m_puri5p[c]	( Tery_2319 ) and ( Tery_2986 )	Tery_2319 Tery_2986	Nitrogen Metabolism	0	0	1000	0	2	4.2.1.70
NUC_ARDO	1,2-dihydroxy-5-(methylthio)pent-1-en-3-one:oxygen oxidoreductase	m_o2[c] + m_12dhx3k5mthp[c] -> m_h[c] + m_for[c] + m_4mth2ob[c]	Tery_2668	Tery_2668	Nucleoside/Nucleotide Metabolism	0	0	1000	0	2	1.13.11.54
NUC_ARDO	1,2-dihydroxy-5-(methylthio)pent-1-en-3-one:oxygen oxidoreductase	m_o2[c] + m_12dhx3k5mthp[c] -> m_h[c] + m_for[c] + m_4mth2ob[c]	Tery_2668	Tery_2668	Nucleoside/Nucleotide Metabolism	0	0	1000	0	2	1.13.11.54
NUC_DADNSDA	Deoxyadenosine aminohydrolase	m_h2o[c] + m_h[c] + m_da[c] -> m_nh4[c] + m_din[c]	Tery_3281	Tery_3281	Nucleoside/Nucleotide Metabolism	0	0	1000	0	2	3.5.4.4
NUC_dIMP	IMP: nucleoside triphosphate pyrophosphohydrolase	m_h2o[c] + m_ditp[c] -> m_ppi[c] + m_dimp[c]	( Tery_1005 or Tery_5034 )	Tery_1005 Tery_5034	Nucleoside/Nucleotide Metabolism	0	0	1000	0	2	3.6.1.66
NUC_dIMP	IMP: nucleoside triphosphate pyrophosphohydrolase	m_h2o[c] + m_ditp[c] -> m_ppi[c] + m_dimp[c]	( Tery_1005 or Tery_5034 )	Tery_1005 Tery_5034	Nucleoside/Nucleotide Metabolism	0	0	1000	0	2	3.6.1.66
NUC_DRIBK	Deoxyribokinase	m_adp[c] + m_h[c] + m_drib5p[c] <=> m_atp[c] + m_thyminose[c]	( Tery_0865 or Tery_3432 )	Tery_0865 Tery_3432	Nucleoside/Nucleotide Metabolism	1	-1000	1000	0	2	2.7.1.15
NUC_GSNRH	Guanosine ribohydrolase	m_h2o[c] + m_gsn[c] -> m_rib[c] + m_guanine[c]	( Tery_3465 )	Tery_3465	Nucleoside/Nucleotide Metabolism	0	0	1000	0	2	3.2.2.1
NUC_INSRH	Inosine ribohydrolase	m_h2o[c] + m_ins[c] -> m_rib[c] + m_hyxn[c]	( Tery_3465 )	Tery_3465	Nucleoside/Nucleotide Metabolism	0	0	1000	0	2	3.2.2.1
NUC_ndk_AI	Nucleoside Diphosphate Kinase: Inosine	m_atp[c] + m_idp[c] <=> m_adp[c] + m_itp[c]	( Tery_1141 )	Tery_1141	Nucleoside/Nucleotide Metabolism	1	-1000	1000	0	2	2.7.4.6
NUC_ndk_AI	Nucleoside Diphosphate Kinase: Inosine	m_atp[c] + m_idp[c] <=> m_adp[c] + m_itp[c]	( Tery_1141 )	Tery_1141	Nucleoside/Nucleotide Metabolism	1	-1000	1000	0	2	2.7.4.6
NUC_NTD1	5'-nucleotidase dUMP	m_h2o[c] + m_dump[c] -> m_pi[c] + m_du[c]	0	0	Nucleoside/Nucleotide Metabolism	0	0	1000	0	1	0
NUC_NTD2	5'-nucleotidase UMP	m_h2o[c] + m_ump[c] -> m_pi[c] + m_uri[c]	0	0	Nucleoside/Nucleotide Metabolism	0	0	1000	0	1	0
NUC_NTD3	5'-nucleotidase dCMP	m_h2o[c] + m_dcmp[c] -> m_pi[c] + m_dc[c]	0	0	Nucleoside/Nucleotide Metabolism	0	0	1000	0	1	0
NUC_NTD4	5'-nucleotidase CMP	m_h2o[c] + m_cmp[c] -> m_pi[c] + m_cytd[c]	0	0	Nucleoside/Nucleotide Metabolism	0	0	1000	0	1	0
NUC_NTD5	5'-nucleotidase dTMP	m_h2o[c] + m_dtmp[c] -> m_pi[c] + m_thymidine[c]	0	0	Nucleoside/Nucleotide Metabolism	0	0	1000	0	1	0
NUC_NTD8	5'-nucleotidase dGMP	m_h2o[c] + m_dgmp[c] -> m_pi[c] + m_dgsn[c]	0	0	Nucleoside/Nucleotide Metabolism	0	0	1000	0	1	0
NUC_XTPPP	XTP Hydrolase	m_h2o[c] + m_xtp[c] -> m_h[c] + m_ppi[c] + m_xmp[c]	0	0	Nucleoside/Nucleotide Metabolism	0	0	1000	0	1	0
NUC_XTSRH	Xanthosine ribohydrolase	m_h2o[c] + m_xtsine[c] -> m_rib[c] + m_xan[c]	( Tery_3465 )	Tery_3465	Nucleoside/Nucleotide Metabolism	0	0	1000	0	2	3.2.2.1
P_IP1	myo-Inositol 1-phosphate phosphahydrolase	m_h2o[c] + m_ip1[c] -> m_pi[c] + m_ino[c]	( Tery_0756 or Tery_4756 )	Tery_0756 Tery_4756	Phosphate Metabolism	0	0	1000	0	2	3.1.3.25
P_IP1	myo-Inositol 1-phosphate phosphahydrolase	m_h2o[c] + m_ip1[c] -> m_pi[c] + m_ino[c]	( Tery_0756 or Tery_4756 )	Tery_0756 Tery_4756	Phosphate Metabolism	0	0	1000	0	2	3.1.3.25
P_IP3	1D-myo-Inositol 3-phosphate phosphahydrolase	m_h2o[c] + m_ip3[c] -> m_pi[c] + m_ino[c]	( Tery_0756 or Tery_4756 )	Tery_0756 Tery_4756	Phosphate Metabolism	0	0	1000	0	2	3.1.3.25
P_IP3	1D-myo-Inositol 3-phosphate phosphahydrolase	m_h2o[c] + m_ip3[c] -> m_pi[c] + m_ino[c]	( Tery_0756 or Tery_4756 )	Tery_0756 Tery_4756	Phosphate Metabolism	0	0	1000	0	2	3.1.3.25
P_IP4	myo-Inositol 4-phosphate phosphahydrolase	m_h2o[c] + m_ip4[c] -> m_pi[c] + m_ino[c]	( Tery_0756 or Tery_4756 )	Tery_0756 Tery_4756	Phosphate Metabolism	0	0	1000	0	2	3.1.3.25
P_IP4	myo-Inositol 4-phosphate phosphahydrolase	m_h2o[c] + m_ip4[c] -> m_pi[c] + m_ino[c]	( Tery_0756 or Tery_4756 )	Tery_0756 Tery_4756	Phosphate Metabolism	0	0	1000	0	2	3.1.3.25
PG_CPD15721	isohexadecanoyl-CDPdiacylglycerol:sn-glycerol-3-phosphate 3-phosphatidyltransferase	m_3pg[c] + m_cdp12dhdg[c] <=> m_cmp[c] + m_dihdpgp[c]	( Tery_0298 )	Tery_0298	Phosphatidylglycerol Metabolism	1	-1000	1000	0	2	2.7.8.5
PG_CPD15721	isohexadecanoyl-CDPdiacylglycerol:sn-glycerol-3-phosphate 3-phosphatidyltransferase	m_3pg[c] + m_cdp12dhdg[c] <=> m_cmp[c] + m_dihdpgp[c]	( Tery_0298 )	Tery_0298	Phosphatidylglycerol Metabolism	1	-1000	1000	0	2	2.7.8.5
PG_DDD	Phosphatidylglycerol synthase (n-C12:0)	m_3pg[c] + m_cdp12dddgly[c] <=> m_cmp[c] + m_pgp_ddd[c]	( Tery_0298 )	Tery_0298	Phosphatidylglycerol Metabolism	1	-1000	1000	0	2	2.7.8.5
PG_DIAHDPS	anteisoheptadecanoyl-CDPdiacylglycerol-serine O-phosphatidyltransferase	m_cdp12diaisohdgly[c] + m_ser[c] -> m_h[c] + m_cmp[c] + m_diaisohdpser[c]	0	0	Phosphatidylglycerol Metabolism	0	0	1000	0	1	2.7.8.8
PG_DIHDPS	isoheptadecanoyl-CDPdiacylglycerol-serine O-phosphatidyltransferase	m_cdp12disohdgly[c] + m_ser[c] -> m_h[c] + m_cmp[c] + m_disohdpser[c]	0	0	Phosphatidylglycerol Metabolism	0	0	1000	0	1	2.7.8.8
PG_DIPD	isopentadecanoyl-CDPdiacylglycerol:sn-glycerol-3-phosphate 3-phosphatidyltransferase	m_3pg[c] + m_cdp12dpdg[c] <=> m_cmp[c] + m_disopdpglyp[c]	( Tery_0298 )	Tery_0298	Phosphatidylglycerol Metabolism	1	-1000	1000	0	2	2.7.8.5
PG_DIPDP	anteisopentadecanoyl-CDPdiacylglycerol:sn-glycerol-3-phosphate 3-phosphatidyltransferase	m_3pg[c] + m_cdp_1_2_dipdgly[c] <=> m_cmp[c] + m_dipdpglyp[c]	( Tery_0298 )	Tery_0298	Phosphatidylglycerol Metabolism	1	-1000	1000	0	2	2.7.8.5
PG_DITD	isotetradecanoyl-CDPdiacylglycerol:sn-glycerol-3-phosphate 3-phosphatidyltransferase	m_3pg[c] + m_cdp12disotdgly[c] <=> m_cmp[c] + m_disotdpgp[c]	( Tery_0298 )	Tery_0298	Phosphatidylglycerol Metabolism	1	-1000	1000	0	2	2.7.8.5
PG_DTD7E	Phosphatidylglycerol synthase (n-C14:1)	m_3pg[c] + m_cdp12dtd7egly[c] <=> m_cmp[c] + m_pgp_dtd7e[c]	( Tery_0298 )	Tery_0298	Phosphatidylglycerol Metabolism	1	-1000	1000	0	2	2.7.8.5
PG_PSDOD	Phosphatidylserine syntase (n-C18:0)	m_cdp_12_dodgly[c] + m_ser[c] -> m_h[c] + m_cmp[c] + m_ps_dod[c]	0	0	Phosphatidylglycerol Metabolism	0	0	1000	0	1	2.7.8.8
PIG_BILIRED	Biliverdin reductase	m_nadph[c] + m_h[c] + m_biliv[c] -> m_nadp[c] + m_bilir[c]	Tery_0913	Tery_0913	Pigment Metabolism	0	0	1000	0	2	1.3.1.24
PIG_CPPOROI	Oxygen Independent Coproporphyrinogen III oxidase	2 m_nadph[c] + 2 m_sam[c] + 4 m_ox_fedox[c] + m_cpp[c] -> 2 m_nadp[c] + 2 m_h[c] + 2 m_co2[c] + 2 m_5dadn[c] + 2 m_met[c] + 4 m_red_fedox[c] + m_proto_ix[c]	( Tery_0220 ) and ( Tery_0485 ) and ( Tery_1724 ) and ( Tery_1988 ) and ( Tery_2906 ) and ( Tery_2928 ) and ( Tery_3512 ) and ( Tery_4389 ) and ( Tery_4964 ) and ( Tery_4990 ) and ( Tery_1194 )	Tery_0220 Tery_0485 Tery_1194 Tery_1724 Tery_1988 Tery_2906 Tery_2928 Tery_3512 Tery_4389 Tery_4964 Tery_4990	Pigment Metabolism	0	0	1000	0	2	1.3.99.22
PIG_gcvT	S-aminomethyldihydrolipoylprotein:(6S)-tetrahydrofolate	m_thf[c] + m_sap[c] <=> m_metthf[c] + m_nh4[c] + m_dhlippro[c]	( Tery_2041 )	Tery_2041	Pigment Metabolism	1	-1000	1000	0	2	2.1.2.10
PIG_hemE2	Uroporphyrinogen I carboxy-lyase	4 m_h[c] + m_uprg1[c] <=> 4 m_co2[c] + m_cpp1[c]	( Tery_1714 )	Tery_1714	Pigment Metabolism	1	-1000	1000	0	2	4.1.1.37
PIG_hemE2	Uroporphyrinogen I carboxy-lyase	4 m_h[c] + m_uprg1[c] <=> 4 m_co2[c] + m_cpp1[c]	( Tery_1714 )	Tery_1714	Pigment Metabolism	1	-1000	1000	0	2	4.1.1.37
PIG_HOSYN	Heme O synthase	m_h2o[c] + m_heme[c] + m_fpp[c] -> m_h[c] + m_ppi[c] + m_hemeo[c]	Tery_1781	Tery_1781	Pigment Metabolism	0	0	1000	0	2	2.5.1.-
PIG_MTHPT	5-Methyltetrahydropteroyltri-L-glutamate:L-homocysteine	m_hcys[c] + m_mthptglu[c] -> m_met[c] + m_thptglu[c]	Tery_0847	Tery_0847	Pigment Metabolism	0	0	1000	0	2	2.1.1.14
PIG_MTHPT	5-Methyltetrahydropteroyltri-L-glutamate:L-homocysteine	m_hcys[c] + m_mthptglu[c] -> m_met[c] + m_thptglu[c]	Tery_0847	Tery_0847	Pigment Metabolism	0	0	1000	0	2	2.1.1.14
PUPY_5MCYTSDA	5-Methylcytosine aminohydrolase	m_h2o[c] + m_h[c] + m_5mcyts[c] -> m_nh4[c] + m_thy[c]	Tery_4570	Tery_4570	Purine and Pyrimidine Metabolism	0	0	1000	0	2	3.5.4.1
PUPY_NUDIXH	ADPribose ribophosphohydrolase	m_h2o[c] + m_adprib[c] -> m_amp[c] + 2 m_h[c] + m_r5p[c]	Tery_1124	Tery_1124	Purine and Pyrimidine Metabolism	0	0	1000	0	2	3.6.1.13
PUPY_PMPK	phosphomethylpyrimidine kinase	m_atp[c] + m_4ahmmp[c] -> m_adp[c] + m_4am2m5ppmpyr[c]	Tery_3765	Tery_3765	Purine and Pyrimidine Metabolism	0	0	1000	0	2	2.7.4.7
PUPY_TMPKIN	ATP:thiamin-phosphate phosphotransferase	m_atp[c] + m_thip[c] <=> m_adp[c] + m_tpp[c]	Tery_4031	Tery_4031	Purine and Pyrimidine Metabolism	1	-1000	1000	0	2	2.7.4.16
PYR_ADHLALDD	aldehyde dehydrogenase: d-lactaldehyde	m_nad[c] + m_h2o[c] + m_lald_l[c] -> m_nadh[c] + 2 m_h[c] + m_llac[c]	( Tery_1926 or Tery_2652 )	Tery_1926 Tery_2652	Pyruvate Metabolism	0	0	1000	0	2	1.2.1.-
PYR_ADHLALDL	aldehyde dehydrogenase: l-lactaldehyde	m_nadp[c] + m_h2o[c] + m_lald_l[c] -> m_nadph[c] + 2 m_h[c] + m_llac[c]	( Tery_1926 or Tery_2652 )	Tery_1926 Tery_2652	Pyruvate Metabolism	0	0	1000	0	2	1.2.1.-
rxn_2o6mph	2-octaprenyl-6-methoxyphenol hydroxylase	m_nadph[c] + m_h[c] + m_o2[c] + m_2o5mxphe[c] -> m_nadp[c] + m_h2o[c] + m_2op6mxbq[c]	Tery_2587	Tery_2587	None	0	0	1000	0	2	1.14.13.-
rxn_2o6mph	2-octaprenyl-6-methoxyphenol hydroxylase	m_nadph[c] + m_h[c] + m_o2[c] + m_2o5mxphe[c] -> m_nadp[c] + m_h2o[c] + m_2op6mxbq[c]	Tery_2587	Tery_2587	None	0	0	1000	0	2	1.14.13.-
rxn_CDIGMP	diguanylate cyclase/phosphodiesterase	2 m_gtp[c] <=> 2 m_ppi[c] + m_cdigmp[c]	Tery_2499	Tery_2499	None	1	-1000	1000	0	2	2.7.7.65
rxn_CXMLDCX	4-Carboxymuconolactone carboxy-lyase	m_h[c] + m_4cxmuclac[c] -> m_co2[c] + m_3oadlac[c]	Tery_5022	Tery_5022	None	0	0	1000	0	2	4.1.1.44
rxn_CXMLDCX	4-Carboxymuconolactone carboxy-lyase	m_h[c] + m_4cxmuclac[c] -> m_co2[c] + m_3oadlac[c]	Tery_5022	Tery_5022	None	0	0	1000	0	2	4.1.1.44
S_ARDIO	Acireductone dioxygenase	m_o2[c] + m_12dhx3k5mthp[c] -> m_h[c] + m_for[c] + m_co[c] + m_3mtpa[c]	Tery_2668	Tery_2668	Sulfur Metabolism	0	0	1000	0	2	1.13.11.53
S_ARDIO	Acireductone dioxygenase	m_o2[c] + m_12dhx3k5mthp[c] -> m_h[c] + m_for[c] + m_co[c] + m_3mtpa[c]	Tery_2668	Tery_2668	Sulfur Metabolism	0	0	1000	0	2	1.13.11.53
S_PMOXRED	peptide-methionine:thioredoxin-disulfide S-oxidoreductase	m_h2o[c] + m_trdox[c] + m_pep_l_met[c] <=> m_trdrd[c] + m_pep_l_met_ox[c]	Tery_4070	Tery_4070	Sulfur Metabolism	1	-1000	1000	0	2	1.8.4.12
S_PMOXRED	peptide-methionine:thioredoxin-disulfide S-oxidoreductase	m_h2o[c] + m_trdox[c] + m_pep_l_met[c] <=> m_trdrd[c] + m_pep_l_met_ox[c]	Tery_4070	Tery_4070	Sulfur Metabolism	1	-1000	1000	0	2	1.8.4.12
S_taur_so2	Taurine, 2-oxoglutarate:O2 oxidoreductase (sulfite-forming)	m_o2[c] + m_akg[c] + m_taurine[c] -> m_co2[c] + m_so3[c] + m_succ[c] + m_amacal[c]	Tery_3110	Tery_3110	Sulfur Metabolism	0	0	1000	0	2	1.14.11.17
S_taur_so2	Taurine, 2-oxoglutarate:O2 oxidoreductase (sulfite-forming)	m_o2[c] + m_akg[c] + m_taurine[c] -> m_co2[c] + m_so3[c] + m_succ[c] + m_amacal[c]	Tery_3110	Tery_3110	Sulfur Metabolism	0	0	1000	0	2	1.14.11.17
SER_SER	D-O-Phosphoserine phosphohydrolase	m_h2o[c] + m_pser[c] -> m_pi[c] + m_ser[c]	( Tery_0739 or Tery_0921 )	Tery_0739 Tery_0921	Serine Synthesis	0	0	1000	0	1	3.1.3.3
SM_AP4AP	AP4A phosphorylase II	m_atp[c] + m_adp[c] + m_h[c] -> m_pi[c] + m_ap4a[c]	Tery_0108	Tery_0108	Small Molecule Synthesis	0	0	1000	0	2	2.7.7.53
SM_but	Alcohol dehydrogenase	m_nad[c] + m_but[c] -> m_nadh[c] + m_h[c] + m_butal[c]	( Tery_2910 ) and ( Tery_2840 ) and ( Tery_2449 ) and ( Tery_1832 ) and ( Tery_0562 ) and ( Tery_0561 )	Tery_0561 Tery_0562 Tery_1832 Tery_2449 Tery_2840 Tery_2910	Small Molecule Metabolism	0	0	1000	0	2	1.1.1.-
SM_but	Alcohol dehydrogenase	m_nad[c] + m_but[c] -> m_nadh[c] + m_h[c] + m_butal[c]	( Tery_2910 ) and ( Tery_2840 ) and ( Tery_2449 ) and ( Tery_1832 ) and ( Tery_0562 ) and ( Tery_0561 )	Tery_0561 Tery_0562 Tery_1832 Tery_2449 Tery_2840 Tery_2910	Small Molecule Metabolism	0	0	1000	0	2	1.1.1.-
SM_butP	Alcohol dehydrogenase	m_nadp[c] + m_but[c] -> m_nadph[c] + m_h[c] + m_butal[c]	( Tery_2910 ) and ( Tery_2840 ) and ( Tery_2449 ) and ( Tery_1832 ) and ( Tery_0562 ) and ( Tery_0561 )	Tery_0561 Tery_0562 Tery_1832 Tery_2449 Tery_2840 Tery_2910	Small Molecule Metabolism	0	0	1000	0	1	1.1.1.-
SM_butP	Alcohol dehydrogenase	m_nadp[c] + m_but[c] -> m_nadph[c] + m_h[c] + m_butal[c]	( Tery_2910 ) and ( Tery_2840 ) and ( Tery_2449 ) and ( Tery_1832 ) and ( Tery_0562 ) and ( Tery_0561 )	Tery_0561 Tery_0562 Tery_1832 Tery_2449 Tery_2840 Tery_2910	Small Molecule Metabolism	0	0	1000	0	1	1.1.1.-
SM_gshCG	gamma-glutamyltransferase	m_gth[c] + m_ala[c] -> m_cys_gly[c] + m_glu_ala[c]	( Tery_0909 ) and ( Tery_2633 )	Tery_0909 Tery_2633	Small Molecule Synthesis	0	0	1000	0	2	2.3.2.2
SM_KDGPAL	keto-hydroxyglutarate-aldolase/keto-deoxy-phosphogluconate aldolase	m_kdgp[c] -> m_gap[c] + m_pyr[c]	Tery_4949	Tery_4949	Small Molecule Synthesis	0	0	1000	0	2	4.1.2.14
SM_SACDH	N6-(L-1,3-Dicarboxypropyl)-L-lysine:NAD+ oxidoreductase	m_nad[c] + m_h2o[c] + m_saccharopine[c] <=> m_nadh[c] + m_h[c] + m_glu[c] + m_amasa[c]	Tery_4315	Tery_4315	Small Molecule Synthesis	1	-1000	1000	0	2	1.5.1.9
SM_SACDH	N6-(L-1,3-Dicarboxypropyl)-L-lysine:NAD+ oxidoreductase	m_nad[c] + m_h2o[c] + m_saccharopine[c] <=> m_nadh[c] + m_h[c] + m_glu[c] + m_amasa[c]	Tery_4315	Tery_4315	Small Molecule Synthesis	1	-1000	1000	0	2	1.5.1.9
SM_SHGD	S-hydroxymethylglutathione dehydrogenase	m_nad[c] + m_shngthrd[c] <=> m_nadh[c] + m_fglth[c]	( Tery_2840 )	Tery_2840	Small Molecule Metabolism	1	-1000	1000	0	2	( 1.1.1.284 or 1.1.1.1 )
SO_SORED	Superoxide:superoxide oxidoreductase	2 m_h[c] + 2 m_o2minus[c] -> m_o2[c] + m_h2o2[c]	( Tery_4533 ) and ( Tery_0891 )	Tery_0891 Tery_4533	Superoxide Radical Degradation	0	0	1000	0	2	1.15.1.1
STE_squalene	squalene: farnesyl-diphosphate farnesyltransferase	m_nadph[c] + m_h[c] + 2 m_fpp[c] <=> m_nadp[c] + 2 m_ppi[c] + m_squalene[c]	Tery_2043	Tery_2043	Steroid Synthesis	1	-1000	1000	0	2	2.5.1.21
TCA_FRED1	fumarate reductase	m_mk8[c] + m_succ[c] -> m_mq8[c] + m_fum[c]	( Tery_2455 ) and ( Tery_2474 ) and ( Tery_3726 )	Tery_2455 Tery_2474 Tery_3726	Tricarboxylic Acid Cycle	0	0	1000	0	2	1.3.5.4
TCA_FRED1	fumarate reductase	m_mk8[c] + m_succ[c] -> m_mq8[c] + m_fum[c]	( Tery_2455 ) and ( Tery_2474 ) and ( Tery_3726 )	Tery_2455 Tery_2474 Tery_3726	Tricarboxylic Acid Cycle	0	0	1000	0	2	1.3.5.4
TCA_SF_ubi	succinate dehydrogenase (irreversible)	m_ubiquon8[c] + m_succ[c] -> m_uquol8[c] + m_fum[c]	( Tery_0453 ) and ( Tery_1926 ) and ( Tery_2455 ) and ( Tery_2474 ) and ( Tery_3726 )	Tery_0453 Tery_1926 Tery_2455 Tery_2474 Tery_3726	Tricarboxylic Acid Cycle	0	0	1000	0	2	1.3.99.1
TERP_3OP4HXBZ	Octaprenyl-hydroxybenzoate decarboxylase	m_h[c] + m_3opre4hxbz[c] <=> m_co2[c] + m_2oprephe[c]	Tery_1508	Tery_1508	Terpenoid Synthesis	1	-1000	1000	0	2	4.1.1.98
TERP_HGGGT	homogentisate geranylgeranyltransferase	m_h[c] + m_ggpp[c] + m_hgent[c] -> m_ppi[c] + m_co2[c] + m_6gg2mb[c]	Tery_3881	Tery_3881	Terpenoid Synthesis	0	0	1000	0	2	2.5.1.116
TERP_HXPT	trans-hexaprenyltranstransferase	m_fpp[c] + 4 m_ipp[c] -> 4 m_ppi[c] + m_all_t_hprepp[c]	Tery_0157	Tery_0157	Terpenoid Synthesis	0	0	1000	0	2	2.5.1.30
TERP_LYCO	lycopene synthesis	m_pq9[c] + m_neuro[c] -> m_pq9h2[c] + m_lyco[c]	Tery_3954	Tery_3954	Carotenoid Biosynthesis	0	0	1000	0	2	1.3.5.6
TR_arsi	Oxyanion-translocating ATPase/Arsenite efflux pump ARC3	m_atp[c] + m_h2o[c] + m_arsi[e] -> m_adp[c] + m_h[c] + m_pi[c] + m_arsi[c]	0	0	Transport	0	0	1000	0	4	0
TR_arsi	Oxyanion-translocating ATPase/Arsenite efflux pump ARC3	m_atp[c] + m_h2o[c] + m_arsi[e] -> m_adp[c] + m_h[c] + m_pi[c] + m_arsi[c]	0	0	Transport	0	0	1000	0	4	0
TR_bet	ABC-type dipeptide/oligopeptide/nickel transport: betaine	m_atp[c] + m_h2o[c] + m_bet[e] -> m_adp[c] + m_h[c] + m_pi[c] + m_bet[c]	0	0	Transport	0	0	1000	0	4	3.A.1.12
TR_cu2_abc	Copper transport via ABC system	m_atp[c] + m_h2o[c] + m_cu2[e] -> m_adp[c] + m_h[c] + m_pi[c] + m_cu2[c]	0	0	Transport	0	0	1000	0	4	0
TR_fe3	Fe3+-ABC transport	m_atp[c] + m_h2o[c] + m_fe3[e] -> m_adp[c] + m_h[c] + m_pi[c] + m_fe3[c]	0	0	Transport	0	0	1000	0	4	0
TR_k_ACT	Potassium uptake Active	m_atp[c] + m_h2o[c] + m_k[e] -> m_adp[c] + m_h[c] + m_pi[c] + m_k[c]	0	0	Transport	0	0	1000	0	4	1.A.1
TR_k_SYM	Proton Antiport Potassium	m_h[c] + m_k[e] -> m_h[e] + m_k[c]	0	0	Transport	0	0	1000	0	4	0
TR_mn2	Manganese-ABC transport	m_atp[c] + m_h2o[c] + m_mn2[e] -> m_adp[c] + m_h[c] + m_pi[c] + m_mn2[c]	0	0	Transport	0	0	1000	0	4	3.A.1.15
TR_pb2	Lead (Pb+2) ABC transporter	m_atp[c] + m_h2o[c] + m_pb[c] -> m_adp[c] + m_h[c] + m_pi[c] + m_pb[e]	0	0	Transport	0	0	1000	0	4	0
TR_pb2	Lead (Pb+2) ABC transporter	m_atp[c] + m_h2o[c] + m_pb[c] -> m_adp[c] + m_h[c] + m_pi[c] + m_pb[e]	0	0	Transport	0	0	1000	0	4	0
TR_zn2	Zinc-ABC transport	m_atp[c] + m_h2o[c] + m_zn2[e] -> m_adp[c] + m_h[c] + m_pi[c] + m_zn2[c]	0	0	Transport	0	0	1000	0	4	|TC-3.A.1.15|3.A.1.15|
tRNA_fmt	methionyl-tRNA formyltransferase	m_fthf[c] + m_mettrna[c] <=> m_thf[c] + m_fmettrna[c]	( Tery_1769 )	Tery_1769	tRNA Charging	1	-1000	1000	0	2	2.1.2.9
TYR_DHPG	NADH-alcohol dehydrogenase	m_nad[c] + m_dhpg[c] <=> m_nadh[c] + m_h[c] + m_dhpgald[c]	Tery_2840	Tery_2840	Tyrosine Metabolism	1	-1000	1000	0	2	1.1.1.1
TYR_DHPG	NADH-alcohol dehydrogenase	m_nad[c] + m_dhpg[c] <=> m_nadh[c] + m_h[c] + m_dhpgald[c]	Tery_2840	Tery_2840	Tyrosine Metabolism	1	-1000	1000	0	2	1.1.1.1
VIT_246HOP	ATP:2-amino-4-hydroxy-6-hydroxymethyl-7,8-dihydropteridine	m_atp[c] + m_6hxm_dhop[c] -> m_amp[c] + m_h[c] + m_78h2_pyrop[c]	Tery_0688	Tery_0688	Vitamin Synthesis	0	0	1000	0	2	2.7.6.3
VIT_ACTCP	tocopherol synthesis: alpha-gamma	m_sam[c] + m_ctcp[c] -> m_h[c] + m_sah[c] + m_atcp[c]	Tery_3884	Tery_3884	Vitamin Synthesis	0	0	1000	0	2	2.1.1.95
VIT_B12	cob(I)alamin adenosyltransferase	m_atp[c] + m_cbl[c] -> m_pppi[c] + m_calomide[c]	( Tery_0786 ) and ( Tery_2088 ) and ( Tery_4685 )	Tery_0786 Tery_2088 Tery_4685	Vitamin Synthesis	0	0	1000	0	2	2.5.1.17
VIT_B12	cob(I)alamin adenosyltransferase	m_atp[c] + m_cbl[c] -> m_pppi[c] + m_calomide[c]	( Tery_0786 ) and ( Tery_2088 ) and ( Tery_4685 )	Tery_0786 Tery_2088 Tery_4685	Vitamin Synthesis	0	0	1000	0	2	2.5.1.17
VIT_BCOAL	Biotin:CoA ligase (AMP-forming)	m_atp[c] + m_h[c] + m_biot[c] -> m_ppi[c] + m_bio5amp[c]	Tery_3352	Tery_3352	Vitamin Synthesis	0	0	1000	0	2	6.3.4.15
VIT_BDTCP	tocopherol synthesis: delta-beta	m_sam[c] + m_dtcp[c] -> m_h[c] + m_sah[c] + m_btcp[c]	Tery_3884	Tery_3884	Vitamin Synthesis	0	0	1000	0	2	2.1.1.95
VIT_cobS	Adenosylcobalamin 5'-phosphate synthase	m_a_ribazole[c] + m_adncoam_gdp[c] -> m_h[c] + m_gmp[c] + m_calomide[c]	Tery_2458	Tery_2458	Vitamin Synthesis	0	0	1000	0	2	2.7.8.26
VIT_cobS	Adenosylcobalamin 5'-phosphate synthase	m_a_ribazole[c] + m_adncoam_gdp[c] -> m_h[c] + m_gmp[c] + m_calomide[c]	Tery_2458	Tery_2458	Vitamin Synthesis	0	0	1000	0	2	2.7.8.26
VIT_METHF	5-Formyltetrahydrofolate cyclo-ligase (ADP-forming)	m_atp[c] + m_5fthf[c] -> m_adp[c] + m_pi[c] + m_methf[c]	Tery_1879	Tery_1879	Vitamin Synthesis	0	0	1000	0	2	6.3.3.2
VIT_P5PS	pyridoxine 5'-phosphate synthase	m_1do_x5p[c] + m_3am2opropp[c] -> 2 m_h2o[c] + m_pi[c] + m_p5p[c]	Tery_4177	Tery_4177	Vitamin Synthesis	0	0	1000	0	2	2.6.99.2
VIT_pdxA	NAD-dependent threonine 4-phosphate dehydrogenase	m_nad[c] + m_4phx_thr[c] -> m_nadh[c] + m_h[c] + m_amophb[c]	( Tery_3161 )	Tery_3161	Vitamin Synthesis	0	0	1000	0	2	1.1.1.262
VIT_THFLGLU	Tetrahydrofolate:L-glutamate gamma-ligase (ADP-forming)	m_atp[c] + m_glu[c] + m_thf[c] -> m_adp[c] + m_pi[c] + m_thf_l_glu[c]	Tery_1603	Tery_1603	Vitamin Synthesis	0	0	1000	0	2	6.3.2.17
