# Supplementary material for: The use of genome-scale metabolic network reconstruction to predict fluxes and equilibrium composition of N-fixing versus C-fixing cells in a diazotrophic cyanobacterium, Trichodesmium erythraeum
Source: BMC Syst Biol. 2017 Jan 19;11:4. doi: 10.1186/s12918-016-0383-z (PMC5244712; doi:10.1186/s12918-016-0383-z)
Supplement: Additional file 4: — MakeTERY function to establish constraints and create separate models. This file contains all relevant constraints for the two different cell types. By default, it also generates the optimal solutions subject to literature constraints as described in the FBA and FVA sections of the paper. (M 2 kb) [file 12918_2016_383_MOESM4_ESM.m]

function [modeldz, modelpa, soldz, solpa] = makeTERY(model, FBAMode)
% If running simple FBA
if(nargin<2)
    FBAMode=true;
end
% Make diazotroph and photoautotroph bounds
%
% Add glycogen export for photoautotrophs
model = addReaction(model, 'EX_glycogen', {'m_glycogen[e]'}, -1);
model = addReaction(model, 'TR_glycogen', {'m_glycogen[c]','m_glycogen[e]'}, [-1 1]);

% Set general export reactions (close exogenous carbon, nitrogen sources)
model = changeRxnBounds(model, 'EX_no2', 0, 'b');
model = changeRxnBounds(model, 'TR_orthopi', 0, 'l');
model = changeRxnBounds(model, 'ASP_ASPASE', 0, 'b');
model = changeRxnBounds(model, 'GLX_SGTAMN', 0, 'l');
model = changeRxnBounds(model, 'NUC_ndk_AG', 0, 'l');
model = changeRxnBounds(model, 'VAL_avtA', 0, 'l');
model = changeRxnBounds(model, 'GLY_G3PDH', 0, 'l');
model = changeRxnBounds(model, 'EX_photon', -80, 'l');
model = changeRxnBounds(model, 'EX_proton', 0, 'b');
model = changeRxnBounds(model, 'EX_biomass', 1000, 'u');
model = changeRxnBounds(model, 'EX_biomass', 0, 'l');
model = changeObjective(model, 'EX_biomass', 1);
model = changeRxnBounds(model, 'EN_ATP',64.3, 'l');
model = changeRxnBounds(model, 'EN_ATP',1000,'u');

% Create photoautroph model
modelpa = model;
modelpa = changeRxnBounds(modelpa, 'EX_o2', 0, 'l');
modelpa = changeRxnBounds(modelpa, 'EX_o2', 1000, 'u');
modelpa = changeRxnBounds(modelpa, 'EX_co2', -100, 'b');
modelpa = changeRxnBounds(modelpa, 'EX_n2', 0, 'l');
modelpa = changeRxnBounds(modelpa, 'EX_n2', 1000, 'u');
modelpa = changeRxnBounds(modelpa, 'EX_glycogen', 0, 'b');
modelpa = changeRxnBounds(modelpa, 'EX_glycogen', 1000, 'u');
modelpa = changeRxnBounds(modelpa, 'EX_nh4', -1000, 'l');

% Create diazotroph model
modeldz = model;
modeldz = changeRxnBounds(modeldz, 'EN_ATP', 67.4, 'l');
modeldz = changeRxnBounds(modeldz, 'EX_o2', -1000, 'l');
modeldz = changeRxnBounds(modeldz, 'EX_o2', 1000, 'u');
modeldz = changeRxnBounds(modeldz, 'EX_NO3', 1000, 'u');
modeldz = changeRxnBounds(modeldz, 'EX_nh4', 1000, 'u');
modeldz = changeRxnBounds(modeldz, 'EX_co2', 0, 'l');
modeldz = changeRxnBounds(modeldz, 'EX_co2', 1000, 'u');
modeldz = changeRxnBounds(modeldz, 'Photo_II', 0, 'u');
modeldz = changeRxnBounds(modeldz, 'EX_n2', -1000, 'l');
modeldz = changeRxnBounds(modeldz, 'EX_n2', 0, 'u');

% Set specific constraints
if FBAMode
    modeldz=changeRxnBounds(modeldz,'N_chIL',0.132,'b');
    modelpa=changeRxnBounds(modelpa,'EX_co2',-0.927,'b');
    modelpa=changeRxnBounds(modelpa,'EX_biomass',0.0146,'u');
    modeldz=changeRxnBounds(modeldz,'EX_biomass',0.0146,'u');
end

soldz=optimizeCbModel(modeldz);
solpa=optimizeCbModel(modelpa);
