# Supplementary material for: The use of genome-scale metabolic network reconstruction to predict fluxes and equilibrium composition of N-fixing versus C-fixing cells in a diazotrophic cyanobacterium, Trichodesmium erythraeum
Source: BMC Syst Biol. 2017 Jan 19;11:4. doi: 10.1186/s12918-016-0383-z (PMC5244712; doi:10.1186/s12918-016-0383-z)
Supplement: Additional file 5: — Flux reactions for ideal, exponential growth with fixed biomass/growth rate and objective metabolite production. This file contains the entire simulations data used to generate Fig. 2 and based on the flux balance analysis described by the study. It includes the entire catalog of reactions, the corresponding flux for both diazotroph and photoautotroph, and the reaction formula. (XLSX 58 kb) [file 12918_2016_383_MOESM5_ESM.xlsx]

## Sheet: Sheet1
Reaction Name	Diazotroph Flux (mmol/g DW h)	Photoautotroph Flux (mmol/g DW h)	Reaction Formula
AA_4MOP1	0.000846685	0.000836424	m_nad[c] + m_cbhcap[c] -> m_nadh[c] + m_h[c] + m_2isop3oxosuc[c]
AA_4MOP2	0.000846685	0.000836424	m_h[c] + m_2isop3oxosuc[c] -> m_co2[c] + m_4mop[c]
AA_ASP2ARG	0.00101568	0.00100337	m_atp[c] + m_arg[c] + m_arg_asp_asp[c] -> m_adp[c] + m_h[c] + m_pi[c] + m_cyano_dimer[c]
AA_ASPARG	0	0	m_h2o[c] + m_asp_arg2[c] -> 2 m_asp_arg[c]
AA_ASPARG2	0.00101568	0.00100337	m_atp[c] + m_asp[c] + m_asp_arg[c] -> m_adp[c] + m_h[c] + m_pi[c] + m_arg_asp_asp[c]
AA_bAHAN	0	0	m_h2o[c] + m_chbio[c] -> 2 m_nag[c]
AA_BIODEGP	0	0	m_nadph[c] + m_h[c] + m_dhbiop[c] -> m_nadp[c] + m_thbio[c]
AA_CY1	0.00101568	0.00100337	m_atp[c] + m_asp[c] + m_arg[c] -> m_adp[c] + m_pi[c] + m_asp_arg[c]
AA_FMETDF	0	0	m_h2o[c] + m_fmet[c] -> m_met[c] + m_for[c]
AA_GPOR	0	0	m_nad[c] + m_gp[c] <=> m_nadh[c] + m_h[c] + m_php[c]
AA_ilvH	0.00150429	0.00148606	m_h[c] + 2 m_pyr[c] -> m_co2[c] + m_alctt[c]
AA_mtnA	0	0	m_mthr1p[c] <=> m_mr1p[c]
AA_orn	3.46419e-19	-3.30305e-19	m_h2o[c] + m_naorn[c] -> m_ac[c] + m_orn[c]
AA_P5CGLUOR	0	0	m_nad[c] + 2 m_h2o[c] + m_p5c[c] -> m_nadh[c] + m_h[c] + m_glu[c]
AA_panB	0.000200268	0.000197841	m_metthf[c] + m_h2o[c] + m_omval[c] -> m_thf[c] + m_akp[c]
AA_PANTOR	0.000200268	0.000197841	m_nadph[c] + m_h[c] + m_akp[c] -> m_nadp[c] + m_pant[c]
AA_phhB	0	0	m_4hxthbio[c] -> m_h2o[c] + m_dhbiop[c]
AA_PIGOOR	0.00067055	0.000662423	m_nadph[c] + m_h[c] + m_dhdpico[c] -> m_nadp[c] + m_h2o[c] + m_thdpico[c]
AA_SAHHL	0.000145815	0.000144048	m_h2o[c] + m_sah[c] -> m_hcys[c] + m_adn[c]
AA_SAMSYN	0.000145815	0.000144048	m_atp[c] + m_h2o[c] + m_met[c] -> m_pi[c] + m_ppi[c] + m_sam[c]
AA_SDPTA	0	0	m_akg[c] + m_ll_sdap[c] <=> m_glu[c] + m_skap[c]
AA_SGDS	0	0	m_h2o[c] + m_suc_l_glu[c] <=> m_glu[c] + m_succ[c]
AA_THRP	0	0	m_h[c] + m_thrp[c] <=> m_co2[c] + m_r_1amprop2_pi[c]
AA_tynA	0	0	m_h2o[c] + m_o2[c] + m_amac[c] -> m_nh4[c] + m_h2o2[c] + m_mglx[c]
AA_tynA2	0	0	m_h2o[c] + m_o2[c] + m_tyram[c] -> m_nh4[c] + m_h2o2[c] + m_4hxpheacald[c]
AGLY_GCV	0.0104662	0.0103394	m_nad[c] + m_thf[c] + m_gly[c] -> m_nadh[c] + m_metthf[c] + m_co2[c] + m_nh4[c]
AGLY_GDH	0	0	m_h[c] + m_gly[c] + m_lipoylprotein[c] -> m_co2[c] + m_sap[c]
AGLY_glyA	0.00162789	0.00160816	m_metthf[c] + m_h2o[c] + m_gly[c] <=> m_thf[c] + m_ser[c]
ALA_ALAALAH	0	0	m_h2o[c] + m_ala_ala[c] -> 2 m_ala[c]
ALA_ALAALAS	0	5.9031e-25	m_atp[c] + 2 m_d_ala[c] <=> m_adp[c] + m_h[c] + m_pi[c] + m_ala_ala[c]
ALA_ALADH	-0.0183648	-0.00174357	m_nad[c] + m_h2o[c] + m_ala[c] <=> m_nadh[c] + m_h[c] + m_nh4[c] + m_pyr[c]
ALA_alr	0	1.18062e-24	m_ala[c] <=> m_d_ala[c]
ALA_ASPCX	0.000200268	0.000197841	m_h[c] + m_asp[c] -> m_co2[c] + m_b_ala[c]
ARG_ACGLUK	0.0026741	0.0026417	m_atp[c] + m_naglu[c] -> m_adp[c] + m_n_acglu_pi[c]
ARG_ACOAT	0.0026741	0.0026417	m_glu[c] + m_2acad5op[c] <=> m_naorn[c] + m_akg[c]
ARG_ARGDA	0	0	m_h2o[c] + m_arg[c] -> m_nh4[c] + m_citr[c]
ARG_ARGDCX	0	0	m_h[c] + m_arg[c] -> m_co2[c] + m_agmatine[c]
ARG_ARGSUC	0.0026741	0.0026417	m_atp[c] + m_asp[c] + m_citr[c] -> m_amp[c] + m_h[c] + m_ppi[c] + m_argusucc[c]
ARG_ARGSUCCL	0.0026741	0.0026417	m_argusucc[c] <=> m_fum[c] + m_arg[c]
ARG_carB	0.00589221	0.0058208	2 m_atp[c] + m_h2o[c] + m_hco3[c] + m_gln[c] -> 2 m_adp[c] + 2 m_h[c] + m_pi[c] + m_glu[c] + m_cap[c]
ARG_ORNCAT	0.0026741	0.0026417	m_orn[c] + m_cap[c] <=> m_h[c] + m_pi[c] + m_citr[c]
ARG_SPMDSYN	0	0	m_dsam[c] + m_ptrc[c] -> m_h[c] + m_5mta[c] + m_spmd[c]
ASN_ASNAH	0	0	m_h2o[c] + m_asn[c] -> m_nh4[c] + m_asp[c]
ASN_ASNSYN	0.000741622	0.000732634	m_atp[c] + m_h2o[c] + m_gln[c] + m_asp[c] -> m_amp[c] + m_h[c] + m_ppi[c] + m_glu[c] + m_asn[c]
ASP_ASPASE	0	0	m_asp[c] -> m_nh4[c] + m_fum[c]
ASP_ASPAT	0.0191906	0.0364709	m_oaa[c] + m_glu[c] -> m_akg[c] + m_asp[c]
ASP_ASPKIN	0.00163775	0.0191307	m_atp[c] + m_asp[c] <=> m_adp[c] + m_basp[c]
ASP_ASPOX	0	0	m_o2[c] + m_asp[c] -> m_h[c] + m_h2o2[c] + m_imasp[c]
ASP_ASPOXH	0	0	m_h2o[c] + m_o2[c] + m_asp[c] -> m_oaa[c] + m_nh4[c] + m_h2o2[c]
ASP_ASPOXS	0.00025077	0.000247732	m_asp[c] + m_fum[c] -> m_h[c] + m_succ[c] + m_imasp[c]
ASP_ASPSAOR	0.00163775	0.0191307	m_nadph[c] + m_h[c] + m_basp[c] <=> m_nadp[c] + m_pi[c] + m_aspsa[c]
biomass	0.0146	0.0144231	0.0099873 m_chlorophylla[c] + 0.026371 m_phye[c] + 0.008573 m_coa[c] + 0.45937 m_carbohydrate[c] + 0.002876 m_rna[c] + 0.0013917 m_dna[c] + 0.00021165 m_protein[c] + 0.003736 m_accoa[c] + 0.001715 m_amp[c] + 0.01592 m_nad[c] + 0.0005083 m_nadh[c] + 1.286e-05 m_nadp[c] + 0.0007349 m_nadph[c] + 0.001408 m_succoa[c] + 0.0038871 m_lipid[c] + 0.001076 m_metthf[c] + 0.001076 m_fthf[c] + 0.001041 m_fad[…
biomass_12dgr	7.09393e-06	7.00796e-06	0.75011 m_12galc14[c] + 7.2696 m_12galc141[c] + 9.0202 m_12galc16[c] + 0.54426 m_12galc16_1[c] + 0.24291 m_12galc18[c] + 2.251 m_12galc18_1[c] + 1.0739 m_12galc18_2[c] + 0.58256 m_12galc18_3[c] -> m_12dgr[c]
biomass_carb	0.00670676	0.00662549	1.748 m_glycogen[c] + 0.01531 m_udpg[c] -> m_carbohydrate[c]
biomass_dgdgc	3.43914e-05	3.39746e-05	1.5471 m_dgdgc14[c] + 14.9939 m_dgdgc141[c] + 18.6045 m_dgdgc16[c] + 1.1226 m_dgdgc16_1[c] + 0.50101 m_dgdgc18[c] + 4.6428 m_dgdgc18_1[c] + 2.215 m_dgdgc18_2[c] + 1.2016 m_dgdgc18_3[c] -> m_dgdgc[c]
biomass_DNA	2.03189e-05	2.00727e-05	100 m_atp[c] + 100 m_h2o[c] + 32.9283 m_datp[c] + 17.0717 m_dgtp[c] + 17.0717 m_dctp[c] + 32.9283 m_dttp[c] -> m_dna[c] + 100 m_adp[c] + 100 m_h[c] + 100 m_pi[c] + 100 m_ppi[c]
biomass_lipid	5.67515e-05	5.60637e-05	0.125 m_12dgr[c] + 0.606 m_dgdgc[c] + 0.166 m_sqdg[c] + 0.103 m_pg[c] -> m_lipid[c]
biomass_pgp	5.8454e-06	5.77456e-06	2.0547 m_pg_dt[c] + 19.9136 m_pg_dte[c] + 24.7088 m_pg_dh[c] + 1.4909 m_pg_dh9e[c] + 0.6654 m_pg_c36[c] + 6.1661 m_pg_do11e[c] + 2.9417 m_pg_dode[c] + 1.5958 m_pg_dote[c] -> m_pg[c]
biomass_protein	3.09009e-06	3.05264e-06	19970 m_h2o[c] + 5510 m_glntrna[c] + 659 m_glutrna[c] + 65 m_histrna[c] + 413 m_alatrna[c] + 208 m_argtrna[c] + 240 m_asntrna[c] + 660 m_asptrna[c] + 45 m_cystrna[c] + 434 m_glytrna[c] + 217 m_iletrna[c] + 274 m_leutrna[c] + 217 m_lystrna[c] + 92 m_mettrna[c] + 53 m_phetrna[c] + 129 m_protrna[c] + 260 m_sertrna[c] + 221 m_thrtrna[c] + 65 m_trptrna[c] + 89 m_tyrtrna[c] + 148 m_valtrna[c] + 19940 m…
biomass_rna	4.19896e-05	4.14807e-05	132.9283 m_atp[c] + 100 m_h2o[c] + 17.0717 m_gtp[c] + 32.9283 m_utp[c] + 17.0717 m_ctp[c] -> m_rna[c] + 100 m_adp[c] + 100 m_h[c] + 100 m_pi[c] + 100 m_ppi[c]
biomass_sqdg	9.42074e-06	9.30658e-06	1.2749 m_sqdg14[c] + 12.3556 m_sqdg141[c] + 15.3309 m_sqdg16[c] + 0.92504 m_sqdg16_1[c] + 0.41286 m_sqdg18[c] + 3.8258 m_sqdg18_1[c] + 1.8252 m_sqdg18_2[c] + 0.99013 m_sqdg18_3[c] -> m_sqdg[c]
CAR_14dhx_nth	0	0	m_h2o[c] + m_14dhnap[c] -> m_coa[c] + m_h[c] + m_14dhx_nth[c]
CAR_14dih2ncoa	0	0	m_h[c] + m_sucbenz_coa[c] -> m_h2o[c] + m_14dhnap[c]
CAR_3DHQDH	0.000671068	0.000662935	m_5dqt[c] <=> m_h2o[c] + m_3dhshk[c]
CAR_6HXDHPP	0	0	m_atp[c] + m_6hxm_dhop[c] -> m_amp[c] + m_h[c] + m_6hxdhp_pp[c]
CAR_6HXMDHOP	3.14192e-05	3.10384e-05	m_dhn[c] -> m_gald[c] + m_6hxm_dhop[c]
CAR_A6RP5PR	1.51986e-05	1.50144e-05	m_h2o[c] + m_h[c] + m_darp[c] -> m_nh4[c] + m_a6rp5p[c]
CAR_ACCXBCX	0	0	m_atp[c] + m_hco3[c] + m_holo_cx[c] -> m_adp[c] + m_h[c] + m_pi[c] + m_cxbio_cx_cp[c]
CAR_ACCXBCX2	0	0	m_accoa[c] + m_atp[c] + m_h2o[c] + m_cxbio_cx_cp[c] -> m_adp[c] + m_h[c] + m_pi[c] + m_malcoa[c] + m_holo_cx[c]
CAR_ACOBAMP1	0	0	m_atp[c] + m_r_1amprop2_pi[c] + m_adncob_a[c] -> m_adp[c] + m_h[c] + m_pi[c] + m_a_cobam_p[c]
CAR_ACOBAMP2	0	0	m_atp[c] + m_adncob_a[c] + m_1aprop2[c] -> m_adp[c] + m_h[c] + m_pi[c] + m_adn_cobam[c]
CAR_AMDCHL	3.14192e-05	3.10384e-05	m_adc[c] -> m_h[c] + m_abee[c] + m_pyr[c]
CAR_aroB	0.000671068	0.000662935	m_dahp[c] -> m_pi[c] + m_5dqt[c]
CAR_AUDA	1.51986e-05	1.50144e-05	m_nadph[c] + m_h[c] + m_a6rp5p[c] -> m_nadp[c] + m_a6rp5p2[c]
CAR_BIOT	0	0	2 m_sam[c] + m_sulfur[c] + m_dtb[c] -> m_h[c] + 2 m_5dadn[c] + 2 m_met[c] + m_biot[c]
CAR_CHORSYN	0.000671068	0.000662935	m_3psme[c] -> m_pi[c] + m_chor[c]
CAR_CoAcRED	0	0	2 m_co2_diam[c] + m_fmnh2[c] -> 3 m_h[c] + 2 m_cob_amam[c] + m_fmn[c]
CAR_COB2AM	0	0	m_atp[c] + m_cob_amam[c] -> m_pppi[c] + m_adn_cob_amam[c]
CAR_COBAM	0	0	m_atp[c] + m_cobam[c] <=> m_adn_cobam[c] + m_pppi[c]
CAR_COBASYN	0	0	4 m_atp[c] + 4 m_h2o[c] + m_adn_cob_amam[c] + 4 m_gln[c] -> 4 m_adp[c] + 4 m_h[c] + 4 m_pi[c] + m_adncob_a[c] + 4 m_glu[c]
CAR_COBIISYN	0	0	2 m_atp[c] + 2 m_h2o[c] + 2 m_gln[c] + m_cobyrinate[c] -> 2 m_adp[c] + 2 m_h[c] + 2 m_pi[c] + 2 m_glu[c] + m_co2_diam[c]
CAR_cobyrinate	0	0	m_co_p8[c] -> m_h[c] + m_cobyrinate[c]
CAR_copreco3	0	0	m_co_precor2[c] + m_sam[c] -> m_sah[c] + m_co_precor3[c]
CAR_coprecor2	0	0	m_cobalt2[c] + m_pc2[c] -> m_h[c] + m_co_precor2[c]
CAR_coprecor4	0	0	m_sam[c] + m_co_precor3[c] -> m_sah[c] + m_co_precor4[c]
CAR_coprecor5	0	0	m_sam[c] + m_co_precor4[c] -> m_h[c] + m_co_precor5[c] + m_sah[c]
CAR_coprecor5b	0	0	m_h2o[c] + m_co_precor5[c] -> m_h[c] + m_acal[c] + m_co_precor5b[c]
CAR_coprecor6	0	0	m_co_precor5b[c] + m_sam[c] -> m_sah[c] + m_co_precor6[c]
CAR_coprecor6b	0	0	m_nadph[c] + m_co_precor6[c] -> m_nadp[c] + m_co_precor6b[c]
CAR_coprecor7	0	0	m_h[c] + m_sam[c] + m_co_precor6b[c] -> m_co2[c] + m_sah[c] + m_co_precor7[c]
CAR_coprecor8	0	0	m_sam[c] + m_co_precor7[c] -> m_co_p8[c] + m_sah[c]
CAR_D8RL	3.03972e-05	3.00288e-05	m_raau[c] + m_db4p[c] <=> 2 m_h2o[c] + m_pi[c] + m_d8rl[c]
CAR_DB4PSYN	3.03972e-05	3.00288e-05	m_ru5p[c] -> m_h[c] + m_for[c] + m_db4p[c]
CAR_dCoAKIN	0.000200268	0.000197841	m_atp[c] + m_dpcoa[c] -> m_coa[c] + m_adp[c] + m_h[c]
CAR_DHN	3.14192e-05	3.10384e-05	m_h2o[c] + m_dhpp[c] -> m_pi[c] + m_dhn[c]
CAR_DHPP	3.14192e-05	3.10384e-05	m_h2o[c] + m_78_dhp3ppp[c] -> m_h[c] + m_ppi[c] + m_dhpp[c]
CAR_DHPSYN	0	0	m_abee[c] + m_6hxdhp_pp[c] -> m_ppi[c] + m_dihydropteroate[c]
CAR_DHPSYN2	3.14192e-05	3.10384e-05	m_6hxm_dhop[c] + m_abee[c] -> m_h2o[c] + m_dihydropteroate[c]
CAR_DTB	0	0	m_atp[c] + m_co2[c] + m_danna[c] -> m_adp[c] + 3 m_h[c] + m_pi[c] + m_dtb[c]
CAR_FMNAT	1.51986e-05	1.50144e-05	m_atp[c] + m_h[c] + m_fmn[c] -> m_fad[c] + m_ppi[c]
CAR_folE	3.14192e-05	3.10384e-05	m_h2o[c] + m_gtp[c] -> m_h[c] + m_78_dhp3ppp[c] + m_for[c]
CAR_FOLH	0	0	m_fthf[c] + m_h2o[c] -> m_h[c] + m_for[c] + m_thf[c]
CAR_FOSYN	0	0	m_h2o[c] + 2 m_sam[c] + m_raau[c] + m_p_hxphpyr[c] -> 3 m_h[c] + m_fo[c] + 2 m_5dadn[c] + 2 m_met[c] + m_oxalate[c] + m_nh4[c]
CAR_GSHRED	0	0	m_nadph[c] + m_h[c] + m_gssg[c] -> m_nadp[c] + 2 m_gth[c]
CAR_GSHREDN	0	0	2 m_gth[c] + m_ogt[c] -> m_gssg[c] + m_rgt[c]
CAR_GTPMoaA	1.51986e-05	1.50144e-05	3 m_h2o[c] + m_gtp[c] -> 2 m_h[c] + m_ppi[c] + m_for[c] + m_darp[c]
CAR_hbyr	0	0	m_h[c] + m_precor8[c] -> m_h_byr[c]
CAR_M1PGT	0	5.8278e-24	m_h[c] + m_gdp[c] + m_man1p[c] <=> m_pi[c] + m_gdpman[c]
CAR_MenE	0	0	m_coa[c] + m_atp[c] + m_sucbenz[c] -> m_amp[c] + m_ppi[c] + m_sucbenz_coa[c]
CAR_MTHFOR	0.0075232	0.00743203	m_nadp[c] + m_metthf[c] <=> m_nadph[c] + m_methf[c]
CAR_nadD2	0	0	m_atp[c] + m_h[c] + m_nmn[c] <=> m_nad[c] + m_ppi[c]
CAR_nadE	0.00025077	0.000247732	m_atp[c] + m_nh4[c] + m_deamido_nad[c] -> m_amp[c] + m_nad[c] + m_h[c] + m_ppi[c]
CAR_NICAMD	0	0	m_h2o[c] + m_ncam[c] -> m_nh4[c] + m_niacin[c]
CAR_NICPRT	0	0	m_atp[c] + m_h2o[c] + m_niacin[c] + m_prpp[c] -> m_adp[c] + m_pi[c] + m_ppi[c] + m_namn[c]
CAR_NNPP	0.00025077	0.000247732	2 m_h[c] + m_prpp[c] + m_quolate[c] -> m_ppi[c] + m_co2[c] + m_namn[c]
CAR_OROMQ8	0	0	m_doroa[c] + m_mk8[c] -> m_orotate[c] + m_mq8[c]
CAR_OROU8	0	0	m_doroa[c] + m_ubiquon8[c] -> m_orotate[c] + m_uquol8[c]
CAR_PPANTAT	0.000200268	0.000197841	m_atp[c] + m_h[c] + m_ppnte[c] <=> m_ppi[c] + m_dpcoa[c]
CAR_PPNTES	0.000200268	0.000197841	m_h[c] + m_4ppncys[c] -> m_co2[c] + m_ppnte[c]
CAR_precor3a	0	0	m_sam[c] + m_precor2[c] -> m_h[c] + m_sah[c] + m_precor3a[c]
CAR_precor4	0	0	m_sam[c] + m_precor_3b[c] -> 2 m_h[c] + m_sah[c] + m_precor4[c]
CAR_precor5	0	0	m_sam[c] + m_precor4[c] -> m_h[c] + m_sah[c] + m_precor5[c]
CAR_precor6	0	0	m_nadph[c] + m_h[c] + m_precor6a[c] -> m_nadp[c] + m_precor6b[c]
CAR_precor8	0	0	2 m_sam[c] + m_precor6b[c] -> m_h[c] + m_co2[c] + 2 m_sah[c] + m_precor8[c]
CAR_PRPPK	0.00766972	0.00757677	m_atp[c] + m_r5p[c] <=> m_amp[c] + m_h[c] + m_prpp[c]
CAR_QUISYN	0.00025077	0.000247732	m_dhap[c] + m_imasp[c] -> 2 m_h2o[c] + m_pi[c] + m_quolate[c]
CAR_RAAU	1.51986e-05	1.50144e-05	m_h2o[c] + m_a6rp5p2[c] -> m_pi[c] + m_raau[c]
CAR_RIB5PT	1.51986e-05	1.50144e-05	m_atp[c] + m_riboflav[c] -> m_adp[c] + m_h[c] + m_fmn[c]
CAR_ribH	1.51986e-05	1.50144e-05	2 m_d8rl[c] -> m_raau[c] + m_riboflav[c]
CAR_SELP	0	0	m_atp[c] + m_h2o[c] + m_selenide[c] -> m_amp[c] + m_pi[c] + m_selp[c]
CAR_SFGH	0	0	m_h2o[c] + m_fglth[c] <=> m_h[c] + m_for[c] + m_gth[c]
CAR_SHCHC	0	0	m_2_suc5epyr6ho3ch1cx[c] -> m_pyr[c] + m_shchc[c]
CAR_surE	0	0	m_h2o[c] + m_nmn[c] <=> m_pi[c] + m_rnam[c]
CAR_THFOR	3.14192e-05	3.10384e-05	m_nadph[c] + m_h[c] + m_dhf[c] <=> m_nadp[c] + m_thf[c]
CAR_ubiE	0	0	m_sam[c] + m_2op3m5h6mbq[c] -> m_h[c] + m_sah[c] + m_ubiquon8[c]
CAR_ubiE2	0	0	m_sam[c] + m_2_demmqui8[c] -> m_h[c] + m_sah[c] + m_mq8[c]
CAR_UPRG	0.00118049	0.00116618	m_hmb[c] -> m_h2o[c] + m_uprg[c]
CARB_cdpglc_g1p	0	0	m_ctp[c] + m_g1p[c] <=> m_ppi[c] + m_cdp_glucose[c]
CARB_CICOS	0.00067055	0	m_cima[c] <=> m_h2o[c] + m_cico[c]
CARB_CIMAS	0.00067055	0	m_accoa[c] + m_h2o[c] + m_pyr[c] -> m_coa[c] + m_h[c] + m_cima[c]
CARB_EMMADH	0.00067055	0	m_nad[c] + m_emma[c] -> m_nadh[c] + m_akb[c] + m_co2[c]
CARB_EMMAS	0.00067055	0	m_h2o[c] + m_cico[c] <=> m_emma[c]
CARB_FPAL	0	0	m_f1p[c] <=> m_dhap[c] + m_gral[c]
CARB_FRUK	0	0	m_atp[c] + m_fructose[c] -> m_adp[c] + m_h[c] + m_f6p[c]
CARB_g1p_adpg	0	0.0452266	m_atp[c] + m_h[c] + m_g1p[c] <=> m_ppi[c] + m_adp_glucose[c]
CARB_GDMDH	0	0	m_gdpman[c] -> m_h2o[c] + m_gdpdman[c]
CARB_GDPFSYN	0	0	m_nadph[c] + m_h[c] + m_gdpdman[c] <=> m_nadp[c] + m_gdpf[c]
CARB_glgA	0	0.0452266	m_adp_glucose[c] -> m_adp[c] + m_h[c] + m_glycogen1[c]
CARB_glmM	0	0	m_man6p[c] <=> m_man1p[c]
CARB_glycogen	0	0	m_adp_glucose[c] + m_glycogen1[c] -> m_glycogen[c] + m_adp[c]
CARB_glycogen_phosphorylase	0.0578192	-0.0452266	m_glycogen[c] + m_h[c] + m_pi[c] <=> m_g1p[c] + m_glycogen1[c]
CARB_glyP	0.0578192	0	m_pi[c] + m_glycogen1[c] -> m_g1p[c]
CARB_M1PGT	0	0	m_h[c] + m_gtp[c] + m_man1p[c] -> m_ppi[c] + m_gdpman[c]
CARB_M6PI	0	0	m_man6p[c] <=> m_f6p[c]
CARB_udpg_g1p	0.0036883	0.0036436	m_h[c] + m_utp[c] + m_g1p[c] <=> m_udpg[c] + m_ppi[c]
CARB_UDPGEPI	0.00323761	0.00319837	m_udpg[c] <=> m_udpgal[c]
CARB_udpglc_udpgcln	0	0	2 m_nad[c] + m_udpg[c] + m_h2o[c] -> 2 m_nadh[c] + 3 m_h[c] + m_udpglcr[c]
CDP_12DAIH	0	0	m_ctp[c] + m_12disohd_g3p[c] <=> m_cdp12diaisohdgly[c] + m_ppi[c]
CDP_12DDD	0	0	m_ctp[c] + m_12ddd_g3p[c] <=> m_ppi[c] + m_cdp12dddgly[c]
CDP_12DHD	0.000144433	0.000142682	m_ctp[c] + m_12dhd_gly3p[c] <=> m_cdp12dhdgly[c] + m_ppi[c]
CDP_12DHX9E	8.71484e-06	8.60923e-06	m_ctp[c] + m_12dhd9e_g3p[c] <=> m_ppi[c] + m_cdp_12_dihex9egly[c]
CDP_12DHXD	0	0	m_ctp[c] + m_12disohd_g3p[c] <=> m_cdp12disohdgly[c] + m_ppi[c]
CDP_12DIPD	0	0	m_h[c] + m_ctp[c] + m_1_2_dipd_g3p[c] -> m_ppi[c] + m_cdp_1_2_dipdgly[c]
CDP_12DISOHD	0	0	m_ctp[c] + m_12_dihd_g3p[c] <=> m_cdp12disohdgly[c] + m_ppi[c]
CDP_12DITD	0	0	m_ctp[c] + m_1_2_ditd_g3p[c] <=> m_ppi[c] + m_cdp12disotdgly[c]
CDP_12DOD	3.88954e-06	3.84241e-06	m_ctp[c] + m_dodg3p[c] <=> m_cdp_12_dodgly[c] + m_ppi[c]
CDP_12DOD11E	3.60434e-05	3.56066e-05	m_ctp[c] + m_12dod11e_gly3p[c] <=> m_cdp12dod11egly[c] + m_ppi[c]
CDP_12DPDG	0	0	m_ctp[c] + m_12disopdg3p[c] <=> m_ppi[c] + m_cdp12dpdg[c]
CDP_12DTD	1.20108e-05	1.18653e-05	m_ctp[c] + m_12dtdg3p[c] <=> m_ppi[c] + m_cdp12dtdgly[c]
CDP_12DTD7E	0	0	m_ctp[c] + m_1_2_dtd7e_g3p[c] <=> m_ppi[c] + m_cdp12dtd7egly[c]
CDP_12DTDE	0.000116403	0.000114992	m_ctp[c] + m_12dtdeg3p[c] <=> m_ppi[c] + m_cdp12dtdegly[c]
CDP_NDG3POR	-0.00273994	-0.00270673	m_nadp[c] + m_3pg[c] <=> m_nadph[c] + m_h[c] + m_dhap[c]
CFIX_6PGLCL	0.278338	0	m_h2o[c] + m_d6pgl[c] -> m_h[c] + m_6pg[c]
CFIX_6PGOR	0.278338	8.7391e-24	m_nadp[c] + m_6pg[c] <=> m_nadph[c] + m_co2[c] + m_ru5p[c]
CFIX_CDH	-0.0802782	-0.0968181	m_h[c] + m_hco3[c] <=> m_h2o[c] + m_co2[c]
CFIX_F16BA	0	0	m_s17p[c] <=> m_dhap[c] + m_e4p[c]
CFIX_G6P1DH	0.278338	8.7391e-24	m_nadp[c] + m_g6p[c] <=> m_nadph[c] + m_h[c] + m_d6pgl[c]
CFIX_GLKIN	0	0	m_atp[c] + m_glcn[c] <=> m_adp[c] + m_h[c] + m_6pg[c]
CFIX_glpX	0	0	m_h2o[c] + m_s17p[c] -> m_pi[c] + m_s7p[c]
CFIX_PEPCX	0.0417507	0.0587576	m_hco3[c] + m_pep[c] -> m_pi[c] + m_oaa[c]
CFIX_PGMR1P	0	0	m_r1p[c] <=> m_r5p[c]
CFIX_R5PIA	-0.0751564	0.317622	m_r5p[c] <=> m_ru5p[c]
CFIX_rbcL	0.0685574	0.968364	m_h2o[c] + m_co2[c] + m_RuBP[c] -> 2 m_h[c] + 2 m_gp[c]
CFIX_RL3EPI	0.134594	-0.650772	m_ru5p[c] <=> m_x5p[c]
CFIX_RuBisCo	0.0685574	0.968364	m_atp[c] + m_ru5p[c] -> m_adp[c] + m_h[c] + m_RuBP[c]
CFIX_TAGSFE	0.0676325	-0.325055	m_s7p[c] + m_gap[c] <=> m_e4p[c] + m_f6p[c]
CFIX_TK_FGXE	-0.0669615	0.325718	m_gap[c] + m_f6p[c] <=> m_e4p[c] + m_x5p[c]
CFIX_TKGSXR	-0.0676325	0.325055	m_s7p[c] + m_gap[c] <=> m_r5p[c] + m_x5p[c]
CYS_CYSSYN	0.000623611	0.000616053	m_acser[c] + m_h2s[c] -> m_h[c] + m_ac[c] + m_cys[c]
EN_2DQ8	0	0	m_nadh[c] + 3.8 m_h[c] + m_2_demmquone8[c] -> m_nad[c] + 2.8 m_h[e] + m_2_demmqui8[c]
EN_AKIN	0.0572481	0.0565544	m_amp[c] + m_atp[c] -> 2 m_adp[c]
EN_ATP	67.4	64.3	m_atp[c] + m_h2o[c] -> m_adp[c] + m_h[c] + m_pi[c]
EN_ATP_syn	77.7405	75.2634	m_adp[c] + m_pi[c] + 4 m_h[e] <=> m_atp[c] + m_h2o[c] + 3 m_h[c]
EN_cAMP	0	0	m_atp[c] -> m_ppi[c] + m_camp[c]
EN_DMQNP	0	0	m_nadph[c] + m_o2[c] + m_2opre3m6mx14benzquon[c] -> m_nadp[c] + m_h2o[c] + m_2op3m5h6mbq[c]
EN_FADPQ	0.198156	0.000227424	m_pq9[c] + m_fadh2[c] -> m_fad[c] + m_h[c] + m_pq9h2[c]
EN_FADPRO	0	0	m_fad[c] + m_pro[c] -> m_fadh2[c] + m_p5c[c]
EN_FEDH2	0.132	0	2 m_ox_fedox[c] + m_h2[c] -> 2 m_h[c] + 2 m_red_fedox[c]
EN_FMNRED	0	0	m_nadh[c] + 2 m_h[c] + m_fmn[c] -> m_nad[c] + m_fmnh2[c]
EN_FMNREDP	0	0	m_nadph[c] + 2 m_h[c] + m_fmn[c] -> m_nadp[c] + m_fmnh2[c]
EN_MEHLER1	0	0	m_nadph[c] + m_h[c] + 0.5 m_o2[c] -> m_nadp[c] + m_h2o[c]
EN_MEHLER2	0	0	2 m_h[c] + 0.5 m_o2[c] + 2 m_red_fedox[c] -> m_h2o[c] + 2 m_ox_fedox[c]
EN_MQ8	0	0	m_nadh[c] + 3 m_h[c] + m_mk8[c] -> m_nad[c] + 2 m_h[e] + m_mq8[c]
EN_NAD	37.5823	0	m_nad[c] + m_nadph[c] -> m_nadh[c] + m_nadp[c]
EN_NADHPQ	0	0	m_nadh[c] + m_h[c] + m_pq9[c] -> m_nad[c] + m_pq9h2[c]
EN_NADHPQ9H	37.4838	0	m_nadh[c] + 5 m_h[c] + m_pq9[c] -> m_nad[c] + m_pq9h2[c] + 4 m_h[e]
EN_NADTH	0	0	m_nadh[c] + m_nadp[c] + 2 m_h[e] -> m_nad[c] + m_nadph[c] + 2 m_h[c]
EN_OROPQ9	0	0	m_pq9[c] + m_doroa[c] -> m_pq9h2[c] + m_orotate[c]
EN_p_pp	0.067546	0.111954	m_h2o[c] + m_ppi[c] -> m_h[c] + 2 m_pi[c]
EN_PPIK	0	0	m_atp[c] + m_ppi[c] -> m_adp[c] + m_h[c] + m_pppi[c]
EN_ppnK	1.09173e-05	1.0785e-05	m_nad[c] + m_atp[c] -> m_nadp[c] + m_adp[c] + m_h[c]
EN_pppi	0	0	m_h2o[c] + m_pppi[c] -> m_pi[c] + m_ppi[c]
EN_PYRFOR	0.0876588	0.0522332	m_coa[c] + m_pyr[c] -> m_accoa[c] + m_for[c]
EN_TRDR	0.00300351	0.00296711	m_nadph[c] + m_h[c] + m_trdox[c] -> m_nadp[c] + m_trdrd[c]
EN_TRDRF	0	0	2 m_ox_fedox[c] + m_trdrd[c] -> 2 m_h[c] + 2 m_red_fedox[c] + m_trdox[c]
EN_UQ8	0	0	m_nadh[c] + 4.5 m_h[c] + m_ubiquon8[c] -> m_nad[c] + 3.5 m_h[e] + m_uquol8[c]
EX_bet	0	0	m_bet[e] <=>
EX_biomass	0.0146	0.0144231	m_biomass[e] ->
EX_biot	0	0	m_biot[e] <=>
EX_ca2	0	-6.91902e-21	m_ca2[e] <=>
EX_co	0.00103467	0.00102214	m_co[e] <=>
EX_co2	0.304835	-0.927	m_co2[e] <=>
EX_cobalt2	0	0	m_cobalt2[e] <=>
EX_cu2	0	0	m_cu2[e] <=>
EX_fe2	-1.35666e-19	3.67907e-30	m_fe2[e] ->
EX_fe3	0	0	m_fe3[e] <=>
EX_glycogen	-0.0695426	0.0336453	m_glycogen[e] <=>
EX_h2	0	0	m_h2[e] <=>
EX_h2o	0	-0.630764	m_h2o[e] <=>
EX_hco3	0	0	m_hco3[e] <=>
EX_k	0	0	m_k[e] <=>
EX_mg	-0.000145815	-0.000144048	m_mg[e] <=>
EX_mn2	0	0	m_mn2[e] <=>
EX_n2	-0.132	0	m_n2[e] <=>
EX_na	0	1.49613e-19	m_na[e] <=>
EX_nh4	0.170538	-0.0923295	m_nh4[e] ->
EX_no2	0	0	m_no2[e] ->
EX_NO3	0	0	m_no3[e] ->
EX_o2	-0.092968	0.939956	m_o2[e] <=>
EX_photon	-80	-80	m_photon[e] <=>
EX_pi	-0.00795292	-0.00785655	m_pi[e] <=>
EX_proton	0	0	m_h[e] <=>
EX_slf	-0.000971618	-0.000959843	m_so4[e] <=>
EX_urea	0	0	m_urea[e] <=>
EX_zn2	0	0	m_zn2[e] <=>
FA_10M3HXDD	0	0	m_nadph[c] + m_h[c] + m_mode_acp[c] <=> m_nadp[c] + m_10m3hxdd_acp[c]
FA_10M3HXUD	0	0	m_nadph[c] + m_h[c] + m_10m3oud_acp[c] <=> m_nadp[c] + m_10m3hxud_acp[c]
FA_10MDD	0	0	m_nadh[c] + m_h[c] + m_mtdd2e_acp[c] -> m_nad[c] + m_10mdd_acp[c]
FA_10MUD	0	0	m_nadh[c] + m_h[c] + m_10mtu2e_acp[c] -> m_nad[c] + m_10mud_acp[c]
FA_11M3HODD	0	0	m_nadph[c] + m_h[c] + m_11m3od_acp[c] <=> m_nadp[c] + m_11m3hodd_acp[c]
FA_11MC12	0	0	m_nadh[c] + m_h[c] + m_11mtd2e_acp[c] -> m_nad[c] + m_11mc12_acp[c]
FA_12M3HTD	0	0	m_nadph[c] + m_h[c] + m_12m3otd_acp[c] <=> m_nadp[c] + m_12m3htd_acp[c]
FA_12M3HXTRID	0	0	m_nadph[c] + m_h[c] + m_12m3oddd_acp[c] <=> m_nadp[c] + m_12m3hxtrid_acp[c]
FA_12MTD	0	0	m_nadh[c] + m_h[c] + m_12mttd2e_acp[c] -> m_nad[c] + m_12mtd_acp[c]
FA_12MTRID	0	0	m_nadh[c] + m_h[c] + m_12mttrid2e_acp[c] -> m_nad[c] + m_12mtrid_acp[c]
FA_13M3HXTD	0	0	m_nadph[c] + m_h[c] + m_13m3otd_acp[c] <=> m_nadp[c] + m_13m3hxtd_acp[c]
FA_13MTD	0	0	m_nadh[c] + m_h[c] + m_13mttd2e_acp[c] -> m_nad[c] + m_13mtd_acp[c]
FA_14M3HXHD	0	0	m_nadph[c] + m_h[c] + m_14m3ohd_acp[c] <=> m_nadp[c] + m_14m3hxhd_acp[c]
FA_14M3HXPD	0	0	m_nadph[c] + m_h[c] + m_14m3o_pd_acp[c] <=> m_nadp[c] + m_14m3hxpd_acp[c]
FA_14MHD	0	0	m_nadh[c] + m_h[c] + m_14mthd2e_acp[c] -> m_nad[c] + m_14mhd_acp[c]
FA_14MPD	0	0	m_nadh[c] + m_h[c] + m_14mtpd2e_acp[c] -> m_nad[c] + m_14mpd_acp[c]
FA_15M3HXHD	0	0	m_nadph[c] + m_h[c] + m_15m3ohd_acp[c] <=> m_nadp[c] + m_15m3hxhd_acp[c]
FA_15MHD	0	0	m_nadh[c] + m_h[c] + m_15mthd2e_acp[c] -> m_nad[c] + m_15mhd_acp[c]
FA_2EDD	0.00478384	0.00472587	m_3hxdd_acp[c] -> m_h2o[c] + m_2edd_acp[c]
FA_2HDACP	0.00289888	0.00286375	m_3hpacp[c] -> m_h2o[c] + m_2hdacp[c]
FA_2TCVE	0	0	m_3hxv_acp[c] -> m_h2o[c] + m_2tcve_acp[c]
FA_3HXC18	0.00091351	0.000902439	m_nadph[c] + m_h[c] + m_3ood_acp[c] <=> m_nadp[c] + m_3hxc18_acp[c]
FA_3HXHD	0.000119794	0.000118342	m_nadph[c] + m_h[c] + m_3ohd_acp[c] -> m_nadp[c] + m_3hxhd_acp[c]
FA_3HXTD	0.000119794	0.000118342	m_nadph[c] + m_h[c] + m_3otd_acp[c] -> m_nadp[c] + m_3hxtd_acp[c]
FA_3HXV	0	0	m_nadph[c] + m_h[c] + m_3ove_acp[c] -> m_nadp[c] + m_3hxv_acp[c]
FA_3OC14	0.00466405	0.00460753	m_nadph[c] + m_h[c] + m_3oc14_acp[c] -> m_nadp[c] + m_hma[c]
FA_3OC14_A	0.00466405	0.00460753	m_h[c] + m_dd_acp[c] + m_mal_acp[c] -> m_co2[c] + m_3oc14_acp[c] + m_acp[c]
FA_3OD	0.00478384	0.00472587	m_nadph[c] + m_h[c] + m_3od_acp[c] -> m_nadp[c] + m_3hxd_acp[c]
FA_3OD_A	0.00478384	0.00472587	m_h[c] + m_mal_acp[c] + m_o_acp[c] -> m_co2[c] + m_acp[c] + m_3od_acp[c]
FA_3ODD	0.00478384	0.00472587	m_nadph[c] + m_h[c] + m_3odd_acp[c] -> m_nadp[c] + m_3hxdd_acp[c]
FA_3ODD_A	0.00478384	0.00472587	m_h[c] + m_mal_acp[c] + m_dec_acp[c] -> m_co2[c] + m_acp[c] + m_3odd_acp[c]
FA_3OHD	0.000119794	0.000118342	m_h[c] + m_mal_acp[c] + m_td_acp[c] -> m_co2[c] + m_3ohd_acp[c] + m_acp[c]
FA_3OHEXD	0.00289888	0.00286375	m_nadph[c] + m_h[c] + m_3_ohexd_acp[c] -> m_nadp[c] + m_3hpacp[c]
FA_3OHEXD_A	0.00289888	0.00286375	m_h[c] + m_mal_acp[c] + m_myr_acp[c] -> m_co2[c] + m_acp[c] + m_3_ohexd_acp[c]
FA_3OO	0.00478384	0.00472587	m_nadph[c] + m_h[c] + m_3oo_acp[c] -> m_nadp[c] + m_3hxo_acp[c]
FA_3OO_A	0.00478384	0.00472587	m_h[c] + m_mal_acp[c] + m_h_acp[c] -> m_co2[c] + m_acp[c] + m_3oo_acp[c]
FA_3OTD	0.000119794	0.000118342	m_h[c] + m_2edd_acp[c] + m_mal_acp[c] -> m_co2[c] + m_3otd_acp[c] + m_acp[c]
FA_3OVE	0	0	m_h[c] + m_mal_acp[c] + m_hdacp[c] -> m_co2[c] + m_3ove_acp[c] + m_acp[c]
FA_3OXOHEX	0.00478384	0.00472587	m_nadph[c] + m_h[c] + m_3_oxohex_acp[c] -> m_nadp[c] + m_3hxc6_acp[c]
FA_3OXOHEX_A	0.00478384	0.00472587	m_h[c] + m_mal_acp[c] + m_but_acp[c] -> m_co2[c] + m_acp[c] + m_3_oxohex_acp[c]
FA_4M3HHX	0	0	m_nadph[c] + m_h[c] + m_4m3oh_acp[c] <=> m_nadp[c] + m_4m3hh_acp[c]
FA_4M3HXP	0	0	m_nadph[c] + m_h[c] + m_4m3op_acp[c] <=> m_nadp[c] + m_4m3hxp_acp[c]
FA_4MH	0	0	m_nadh[c] + m_h[c] + m_4mth2e_acp[c] -> m_nad[c] + m_4mh_acp[c]
FA_4MP	0	0	m_nadh[c] + m_h[c] + m_4mtp2e_acp[c] -> m_nad[c] + m_4mp_acp[c]
FA_5M3HXH	0	0	m_nadph[c] + m_h[c] + m_5m3oh_acp[c] <=> m_nadp[c] + m_5m3hxh_acp[c]
FA_5MH	0	0	m_nadh[c] + m_h[c] + m_5mth2e_acp[c] -> m_nad[c] + m_5mh_acp[c]
FA_5MO	0	0	m_nadh[c] + m_h[c] + m_6mto2e_acp[c] -> m_nad[c] + m_5mo_acp[c]
FA_6M3HOHEP	0	0	m_nadph[c] + m_h[c] + m_6m3oh_acp[c] <=> m_nadp[c] + m_6m3hohep_acp[c]
FA_6M3HXO	0	0	m_nadph[c] + m_h[c] + m_6m3oo_acp[c] <=> m_nadp[c] + m_6m3hxo_acp[c]
FA_6MH	0	0	m_nadh[c] + m_h[c] + m_6mth2e_acp[c] -> m_nad[c] + m_6mh_acp[c]
FA_7M3HO	0	0	m_nadph[c] + m_h[c] + m_7m3oo_acp[c] <=> m_nadp[c] + m_7m3hoo_acp[c]
FA_7MO	0	0	m_nadh[c] + m_h[c] + m_7mto2e_acp[c] -> m_nad[c] + m_7mo_acp[c]
FA_8M3HD	0	0	m_nadph[c] + m_h[c] + m_8m3od_acp[c] <=> m_nadp[c] + m_8m3hd_acp[c]
FA_8M3HXN	0	0	m_nadph[c] + m_h[c] + m_8m3on_acp[c] <=> m_nadp[c] + m_8m3hxn_acp[c]
FA_8MD	0	0	m_nadh[c] + m_h[c] + m_8mtd2e_acp[c] -> m_nad[c] + m_8md_acp[c]
FA_8MN	0	0	m_nadh[c] + m_h[c] + m_8mtnon2e_acp[c] -> m_nad[c] + m_8mn_acp[c]
FA_9M3HXD	0	0	m_nadph[c] + m_h[c] + m_9m3od_acp[c] <=> m_nadp[c] + m_9m3hxd_acp[c]
FA_9MD	0	0	m_nadh[c] + m_h[c] + m_9mtd2e_acp[c] -> m_nad[c] + m_9md_acp[c]
FA_AC	0.00478384	0.00472587	m_accoa[c] + m_acp[c] -> m_coa[c] + m_ac_acp[c]
FA_ACAC	0.00478384	0.00472587	m_nadph[c] + m_h[c] + m_acac_acp[c] -> m_nadp[c] + m_3_hb_acp[c]
FA_ACAC_A	0.00478384	0.00472587	m_h[c] + m_mal_acp[c] + m_ac_acp[c] -> m_co2[c] + m_acp[c] + m_acac_acp[c]
FA_acmalcoa	0.0326352	0.0322397	m_accoa[c] + m_atp[c] + m_hco3[c] -> m_adp[c] + m_h[c] + m_pi[c] + m_malcoa[c]
FA_ACSER	0.000623611	0.000616053	m_accoa[c] + m_ser[c] <=> m_coa[c] + m_acser[c]
FA_ADH_Oct	0	0	m_nad[c] + m_h2o[c] + m_oal[c] -> m_nadh[c] + 2 m_h[c] + m_oate[c]
FA_AONA	0	0	m_h[c] + m_ala[c] + m_pim_coa[c] <=> m_coa[c] + m_co2[c] + m_aona[c]
FA_BUT2E	0.00478384	0.00472587	m_3_hb_acp[c] -> m_h2o[c] + m_but2e_acp[c]
FA_C141	0.00466405	0.00460753	m_hma[c] <=> m_h2o[c] + m_c141acp[c]
FA_CTD	0.000119794	0.000118342	m_3hxtd_acp[c] -> m_h2o[c] + m_ctd_acp[c]
FA_DECE	0.00478384	0.00472587	m_3hxd_acp[c] -> m_h2o[c] + m_dece_acp[c]
FA_DSLIN	0.000128224	0.00012667	m_nadph[c] + m_h[c] + m_o2[c] + m_ocdcya_acp[c] -> m_nadp[c] + 2 m_h2o[c] + m_lin_acp[c]
FA_DSOCDCY	0.000364593	0.000360175	m_nadph[c] + m_h[c] + m_o2[c] + m_octeacp[c] -> m_nadp[c] + 2 m_h2o[c] + m_ocdcya_acp[c]
FA_DSPA	0	0	m_nadph[c] + m_h[c] + m_o2[c] + m_palm_acp[c] -> m_nadp[c] + 2 m_h2o[c] + m_2hdacp[c]
FA_DSSA	0.000364593	0.000360175	m_nadph[c] + m_h[c] + m_o2[c] + m_od_acp[c] -> m_nadp[c] + 2 m_h2o[c] + m_octeacp[c]
FA_EACP_160	0.00289888	0.00286375	m_nadh[c] + m_h[c] + m_2hdacp[c] -> m_nad[c] + m_palm_acp[c]
FA_EACP_but	0.00478384	0.00472587	m_nadph[c] + m_h[c] + m_but2e_acp[c] -> m_nadp[c] + m_but_acp[c]
FA_EACP_d	0.00478384	0.00472587	m_nadh[c] + m_h[c] + m_dece_acp[c] -> m_nad[c] + m_dec_acp[c]
FA_EACP_dd	0.00466405	0.00460753	m_nadh[c] + m_h[c] + m_2edd_acp[c] -> m_nad[c] + m_dd_acp[c]
FA_EACP_h	0.00478384	0.00472587	m_nadh[c] + m_h[c] + m_hexe_acp[c] -> m_nad[c] + m_h_acp[c]
FA_EACP_myr	0.00306398	0.00302685	m_nadh[c] + m_h[c] + m_c141acp[c] -> m_nad[c] + m_myr_acp[c]
FA_EACP_o	0.00478384	0.00472587	m_nadh[c] + m_h[c] + m_oct_acp[c] -> m_nad[c] + m_o_acp[c]
FA_HDACP	0.000119794	0.000118342	m_nadh[c] + m_h[c] + m_tchd_acp[c] -> m_nad[c] + m_hdacp[c]
FA_HEXE	0.00478384	0.00472587	m_3hxc6_acp[c] <=> m_h2o[c] + m_hexe_acp[c]
FA_NAGA1P	0	0	m_accoa[c] + m_ga1p[c] <=> m_coa[c] + m_h[c] + m_naga1p[c]
FA_NAGLU	0.0026741	0.0026417	m_glu[c] + m_naorn[c] <=> m_orn[c] + m_naglu[c]
FA_OCT	0.00478384	0.00472587	m_3hxo_acp[c] -> m_h2o[c] + m_oct_acp[c]
FA_OD	0.00091351	0.000902439	m_nadh[c] + m_h[c] + m_tod2e_acp[c] -> m_nad[c] + m_od_acp[c]
FA_PAL	0	1.05805e-23	m_coa[c] + m_palm_acp[c] <=> m_acp[c] + m_palcoa[c]
FA_palm	0	0	m_h2o[c] + m_palm_acp[c] -> m_h[c] + m_palm[c] + m_acp[c]
FA_palmol	0	0	m_h2o[c] + m_hdacp[c] -> m_h[c] + m_palmol[c] + m_acp[c]
FA_stear	0	0	m_h2o[c] + m_od_acp[c] -> m_h[c] + m_stear[c] + m_acp[c]
FA_STR	2.67328e-05	2.64088e-05	m_coa[c] + m_od_acp[c] <=> m_acp[c] + m_strcoa[c]
FA_TCHD	0.000119794	0.000118342	m_3hxhd_acp[c] -> m_h2o[c] + m_tchd_acp[c]
FA_TD	0.000119794	0.000118342	m_nadh[c] + m_h[c] + m_ctd_acp[c] -> m_nad[c] + m_td_acp[c]
FA_vacc	0	0	m_h2o[c] + m_vacc_acp[c] -> m_vacc[c] + m_acp[c]
FA_vacc_acp	0	0	m_nadh[c] + m_h[c] + m_2tcve_acp[c] -> m_nad[c] + m_vacc_acp[c]
G3P_12DDDb	0	0	m_atp[c] + m_12dac_gly_ddd[c] <=> m_adp[c] + m_12ddd_g3p[c]
G3P_12DDDG3P	0	0	m_dd_acp[c] + m_1ddg3p[c] -> m_12ddd_g3p[c] + m_acp[c]
G3P_12DHD	0.000992684	0.000980654	m_palm_acp[c] + m_1c16g3p[c] -> m_12dhd_gly3p[c] + m_acp[c]
G3P_12DHD1	0	0	m_palcoa[c] + m_1c16g3p[c] -> m_coa[c] + m_12dhd_gly3p[c]
G3P_12DHD9E	5.9897e-05	5.91712e-05	m_hdacp[c] + m_1hd9e_gly3p[c] -> m_12dhd9e_g3p[c] + m_acp[c]
G3P_12DHD9Eb	-5.11822e-05	-5.05619e-05	m_atp[c] + m_12diac_gly_dh9e[c] <=> m_adp[c] + m_12dhd9e_g3p[c]
G3P_12DHDb	-0.000848251	-0.000837971	m_atp[c] + m_12diac_gly_dhd[c] <=> m_adp[c] + m_12dhd_gly3p[c]
G3P_12DHX	0	0	m_fa6coa[c] + m_1isohexd_g3p[c] -> m_coa[c] + m_12disohxd_g3p[c]
G3P_12DIHD	0	0	m_fa11coa[c] + m_1isohd_g3p[c] -> m_coa[c] + m_12_dihd_g3p[c]
G3P_12DIHDb	0	0	m_atp[c] + m_1_2_disohd_gly[c] <=> m_adp[c] + m_12_dihd_g3p[c]
G3P_12DIP	0	0	m_fa4coa[c] + m_1aisopd_gly3p[c] -> m_coa[c] + m_1_2_dipd_g3p[c]
G3P_12DIPDb	0	0	m_atp[c] + m_12_dipd_gly[c] <=> m_adp[c] + m_1_2_dipd_g3p[c]
G3P_12DISOHD	0	0	m_fa12coa[c] + m_1aihd_gl3p[c] -> m_coa[c] + m_12disohd_g3p[c]
G3P_12DISOHDb	0	0	m_atp[c] + m_1_2_disohexd_gly[c] <=> m_adp[c] + m_12disohd_g3p[c]
G3P_12DISOHDc	0	0	m_atp[c] + m_1_2_dihd_gly[c] <=> m_adp[c] + m_12disohd_g3p[c]
G3P_12DISOPDb	0	0	m_atp[c] + m_1_2_disopd_gly[c] <=> m_adp[c] + m_12disopdg3p[c]
G3P_12DITD	0	0	m_fa1coa[c] + m_1itd_g3p[c] -> m_coa[c] + m_1_2_ditd_g3p[c]
G3P_12DITDb	0	0	m_atp[c] + m_12disotd_gly[c] <=> m_adp[c] + m_1_2_ditd_g3p[c]
G3P_12DOD11E	0.000247726	0.000244724	m_od_acp[c] + m_1o11eg3p[c] -> m_12dod11e_gly3p[c] + m_acp[c]
G3P_12DOD11Eb	-0.000211682	-0.000209117	m_atp[c] + m_12diac_gly_dod11e[c] <=> m_adp[c] + m_12dod11e_gly3p[c]
G3P_12DPDG	0	0	m_fa3coa[c] + m_1isod_g3p[c] -> m_coa[c] + m_12disopdg3p[c]
G3P_12DTd	0	0	m_c140coa[c] + m_1td_g3p[c] -> m_coa[c] + m_12dtdg3p[c]
G3P_12DTD7E	0	0	m_td_acp[c] + m_1td7e_gly3p[c] -> m_1_2_dtd7e_g3p[c] + m_acp[c]
G3P_12DTD7Eb	0	0	m_atp[c] + m_12dacglydtd7e[c] <=> m_adp[c] + m_1_2_dtd7e_g3p[c]
G3P_12DTDb	-7.05395e-05	-6.96846e-05	m_atp[c] + m_12dagdtd[c] <=> m_adp[c] + m_12dtdg3p[c]
G3P_12DTde	0	0	m_c141coa[c] + m_1tde_g3p[c] -> m_coa[c] + m_12dtdeg3p[c]
G3P_12DTDEb	-0.000683632	-0.000675347	m_atp[c] + m_12dagdtde[c] <=> m_adp[c] + m_12dtdeg3p[c]
G3P_12DTDEG3P	0.000800035	0.000790339	m_c141acp[c] + m_1tde_g3p[c] -> m_12dtdeg3p[c] + m_acp[c]
G3P_12DTDG3P	8.25503e-05	8.15499e-05	m_myr_acp[c] + m_1td_g3p[c] -> m_12dtdg3p[c] + m_acp[c]
G3P_1AISOPDG3P	0	0	m_3pg[c] + m_fa4coa[c] -> m_coa[c] + m_1aisopd_gly3p[c]
G3P_1C16G3P	0.000992684	0.000980654	m_3pg[c] + m_palm_acp[c] -> m_acp[c] + m_1c16g3p[c]
G3P_1C16G3P2	0	0	m_3pg[c] + m_palcoa[c] -> m_coa[c] + m_1c16g3p[c]
G3P_1DDG3P	0	0	m_3pg[c] + m_dd_acp[c] -> m_acp[c] + m_1ddg3p[c]
G3P_1HD9EG3P	5.9897e-05	5.91712e-05	m_3pg[c] + m_hdacp[c] -> m_acp[c] + m_1hd9e_gly3p[c]
G3P_1ISODG3P	0	0	m_3pg[c] + m_fa3coa[c] -> m_coa[c] + m_1isod_g3p[c]
G3P_1ISOHDG3P	0	0	m_3pg[c] + m_fa11coa[c] -> m_coa[c] + m_1isohd_g3p[c]
G3P_1ISOHXG3P	0	0	m_3pg[c] + m_fa6coa[c] -> m_coa[c] + m_1isohexd_g3p[c]
G3P_1ITDG3P	0	0	m_3pg[c] + m_fa1coa[c] -> m_coa[c] + m_1itd_g3p[c]
G3P_1O11EG3P	0.000247726	0.000244724	m_3pg[c] + m_od_acp[c] -> m_acp[c] + m_1o11eg3p[c]
G3P_1ODG3P	2.67328e-05	2.64088e-05	m_3pg[c] + m_od_acp[c] -> m_acp[c] + m_1od_g3p[c]
G3P_1ODG3P2	0	0	m_3pg[c] + m_strcoa[c] -> m_coa[c] + m_1od_g3p[c]
G3P_1TD7EG3P	0	0	m_3pg[c] + m_td_acp[c] -> m_acp[c] + m_1td7e_gly3p[c]
G3P_1TDEG3P	0	0	m_3pg[c] + m_c141acp[c] -> m_acp[c] + m_1tde_g3p[c]
G3P_1TDEG3P2	0.000800035	0.000790339	m_3pg[c] + m_c141coa[c] -> m_coa[c] + m_1tde_g3p[c]
G3P_1TDG3P	0	0	m_3pg[c] + m_myr_acp[c] -> m_acp[c] + m_1td_g3p[c]
G3P_1TDG3P2	8.25503e-05	8.15499e-05	m_3pg[c] + m_c140coa[c] -> m_coa[c] + m_1td_g3p[c]
G3P_C140	8.25503e-05	8.15499e-05	m_coa[c] + m_myr_acp[c] <=> m_acp[c] + m_c140coa[c]
G3P_C141	0.000800035	0.000790339	m_coa[c] + m_c141acp[c] <=> m_acp[c] + m_c141coa[c]
G3P_CPD15672	0	0	m_3pg[c] + m_fa12coa[c] -> m_coa[c] + m_1aihd_gl3p[c]
G3P_DOD	2.67328e-05	2.64088e-05	m_strcoa[c] + m_1od_g3p[c] -> m_coa[c] + m_dodg3p[c]
G3P_DODb	-2.28432e-05	-2.25664e-05	m_atp[c] + m_12dacgly_c36[c] <=> m_adp[c] + m_dodg3p[c]
G3P_DODG3P	0	0	m_od_acp[c] + m_1od_g3p[c] -> m_dodg3p[c] + m_acp[c]
G3P_UDPHXM	0	0	m_hma[c] + m_udp_n_acglu[c] -> m_acp[c] + m_udphxmyr_nag[c]
GLN_carB	0	0	m_h2o[c] + m_gln[c] -> m_glu[c] + m_nh4[c]
GLN_nadE	0	0	m_atp[c] + m_h2o[c] + m_gln[c] + m_deamido_nad[c] -> m_amp[c] + m_nad[c] + m_h[c] + m_ppi[c] + m_glu[c]
GLU_5OPROA	0	0	m_atp[c] + 2 m_h2o[c] + m_5opro[c] -> m_adp[c] + m_h[c] + m_pi[c] + m_glu[c]
GLU_argC	0.0026741	0.0026417	m_nadph[c] + m_n_acglu_pi[c] <=> m_nadp[c] + m_pi[c] + m_2acad5op[c]
GLU_argJ	0	0	m_accoa[c] + m_glu[c] -> m_coa[c] + m_h[c] + m_naglu[c]
GLU_G5SADHOR	0.000398622	0.000393791	m_nadph[c] + 2 m_h[c] + m_l_glu5p[c] -> m_nadp[c] + m_pi[c] + m_glugsal[c]
GLU_GLUCYS	0	1.78981e-23	m_atp[c] + m_glu[c] + m_cys[c] -> m_adp[c] + m_h[c] + m_pi[c] + m_gc[c]
GLU_GLURAC	0	0	m_glu[c] <=> m_dglu[c]
GLU_GluSYN	0	0	2 m_h[c] + m_gln[c] + 2 m_red_fedox[c] + m_akg[c] -> 2 m_glu[c] + 2 m_ox_fedox[c]
GLX_3GKIN	0	0	m_atp[c] + m_gla[c] <=> m_adp[c] + m_h[c] + m_gp[c]
GLX_4H2AKGA	0	0	m_pyr[c] + m_glx[c] <=> m_4hxakg[c]
GLX_4H2AKGALD	0	0	m_akg[c] + m_4hxglu[c] <=> m_glu[c] + m_4hxakg[c]
GLX_ADH_gly	0	0	m_nad[c] + m_h2o[c] + m_gral[c] -> m_nadh[c] + 2 m_h[c] + m_gla[c]
GLX_ADH_imzac	0	0	m_nad[c] + m_h2o[c] + m_izacal[c] -> m_nadh[c] + 2 m_h[c] + m_4imzac[c]
GLX_ADHACAL	0	0.0168504	m_coa[c] + m_nad[c] + m_acal[c] -> m_accoa[c] + m_nadh[c] + m_h[c]
GLX_ALATA	0.0170885	3.10384e-05	m_ala[c] + m_glx[c] <=> m_pyr[c] + m_gly[c]
GLX_DHLIPAM	0	0	m_nad[c] + m_dhlipam[c] <=> m_nadh[c] + m_h[c] + m_lipam[c]
GLX_FORH	0.0877358	0.0523093	m_nad[c] + m_for[c] -> m_nadh[c] + m_co2[c]
GLX_GLGRAL	0	0	m_nadp[c] + m_gl[c] -> m_nadph[c] + m_h[c] + m_gral[c]
GLX_GLKIN	0	0	m_atp[c] + m_gl[c] -> m_adp[c] + m_h[c] + m_3pg[c]
GLX_GLOR	0	0	m_nad[c] + m_gl[c] <=> m_nadh[c] + m_h[c] + m_glyn[c]
GLX_GLYDE1	3.14192e-05	3.10384e-05	m_nad[c] + m_glo[c] -> m_nadh[c] + m_h[c] + m_glx[c]
GLX_GLYDE2	3.14192e-05	3.10384e-05	m_nad[c] + m_h2o[c] + m_gald[c] -> m_nadh[c] + 2 m_h[c] + m_glo[c]
GLX_GLYOX	0	0	m_o2[c] + m_glo[c] -> m_glx[c] + m_h2o2[c]
GLX_GLYPOX	0	0	m_nad[c] + m_gl[c] -> m_nadh[c] + m_h[c] + m_gral[c]
GLX_ICITLY	0.0170571	0	m_icit[c] -> m_glx[c] + m_succ[c]
GLX_mdh	0.0261078	0.00894103	m_nad[c] + m_mal[c] <=> m_nadh[c] + m_h[c] + m_oaa[c]
GLX_MGLXSYN	0	1.00905e-24	m_dhap[c] <=> m_pi[c] + m_mglx[c]
GLX_PADNCL	0	0	m_coa[c] + m_propadn[c] -> m_amp[c] + m_propionyl_coa[c]
GLX_PGLYP	0	0	m_h2o[c] + m_2pgol[c] -> m_pi[c] + m_glo[c]
GLX_POCL	0	0	m_ppi[c] + m_propadn[c] -> m_atp[c] + m_h[c] + m_propionate[c]
GLX_RuBPCL	0	0	m_RuBP[c] + m_o2[c] -> 2 m_h[c] + m_gp[c] + m_2pgol[c]
GLX_SGTAMN	0	0	m_ser[c] + m_glx[c] <=> m_gly[c] + m_hpyr[c]
GLX_SPA	0	0	m_pyr[c] + m_ser[c] -> m_ala[c] + m_hpyr[c]
GLY_2PGM	-0.137115	-0.11794	m_2pg[c] <=> m_gp[c]
GLY_ACCOASYN	0.000623611	0.000616053	m_coa[c] + m_atp[c] + m_ac[c] -> m_accoa[c] + m_amp[c] + m_ppi[c]
GLY_ALDDH	0	0	m_nad[c] + m_h2o[c] + m_acal[c] <=> m_nadh[c] + 2 m_h[c] + m_ac[c]
GLY_ALDDHP	0	0	m_nadp[c] + m_h2o[c] + m_acal[c] -> m_nadph[c] + 2 m_h[c] + m_ac[c]
GLY_eno	0.137115	0.11794	m_2pg[c] <=> m_h2o[c] + m_pep[c]
GLY_ethacal	0	0	m_nad[c] + m_etoh[c] -> m_nadh[c] + m_h[c] + m_acal[c]
GLY_ethacalP	0	0	m_nadp[c] + m_etoh[c] -> m_nadph[c] + m_h[c] + m_acal[c]
GLY_FPAL	-0.0317942	-0.744869	m_fdp[c] <=> m_dhap[c] + m_gap[c]
GLY_G3PDH	0	0.0628032	m_nadh[c] + m_h[c] + m_13pdg[c] <=> m_nad[c] + m_pi[c] + m_gap[c]
GLY_G3PDH_P	0	1.75598	m_nadph[c] + m_h[c] + m_13pdg[c] -> m_nadp[c] + m_pi[c] + m_gap[c]
GLY_glmM	0	0	m_ga6p[c] <=> m_ga1p[c]
GLY_glpX	0.0317942	0.744869	m_h2o[c] + m_fdp[c] -> m_pi[c] + m_f6p[c]
GLY_GSHSYN	0	1.78981e-23	m_atp[c] + m_gc[c] + m_gly[c] -> m_adp[c] + m_pi[c] + m_gth[c]
GLY_HEXK	0	0	m_atp[c] + m_glucose[c] -> m_adp[c] + m_h[c] + m_g6p[c]
GLY_KpsFGutQ	0	0	m_arab5p[c] <=> m_ru5p[c]
GLY_PFK	0	0	m_atp[c] + m_f6p[c] -> m_adp[c] + m_h[c] + m_fdp[c]
GLY_pgi	-0.166388	-0.0940968	m_g6p[c] <=> m_f6p[c]
GLY_pgk	0	1.81879	m_atp[c] + m_gp[c] <=> m_adp[c] + m_13pdg[c]
GLY_PGLCM	0.11195	-0.0940968	m_g1p[c] <=> m_g6p[c]
GLY_PYRK	0.0940219	0.0578568	m_adp[c] + m_h[c] + m_pep[c] -> m_atp[c] + m_pyr[c]
GLY_tpiA	0.0347849	0.747823	m_gap[c] <=> m_dhap[c]
H_MK8	0	0	2 m_h[c] + m_h2[c] + m_mk8[c] -> 2 m_h[e] + m_mq8[c]
H_UB8	0	0	2 m_h[c] + m_h2[c] + m_ubiquon8[c] -> 2 m_h[e] + m_uquol8[c]
HIS_hisB	0.000200856	0.000198422	m_eig[c] -> m_h2o[c] + m_izaclp[c]
HIS_hisB_ol	0.000200856	0.000198422	m_h2o[c] + m_hisolp[c] -> m_pi[c] + m_hisol[c]
HIS_hisD1	0.000200856	0.000198422	m_nad[c] + m_hisol[c] <=> m_nadh[c] + m_h[c] + m_hisal[c]
HIS_hisD2	0.000200856	0.000198422	m_nad[c] + m_h2o[c] + m_hisal[c] -> m_nadh[c] + 2 m_h[c] + m_his[c]
HIS_hisH	0.000200856	0.000198422	m_gln[c] + m_prfaicarp[c] -> m_h[c] + m_glu[c] + m_eig[c] + m_aicar[c]
HIS_hisI	0.000200856	0.000198422	m_h2o[c] + m_pramp[c] -> m_prf_pi[c]
HIS_HPANT	0.000200856	0.000198422	m_glu[c] + m_izaclp[c] -> m_akg[c] + m_hisolp[c]
HIS_pramp	0.000200856	0.000198422	m_h2o[c] + m_prbatp[c] -> 2 m_h[c] + m_ppi[c] + m_pramp[c]
HIS_prfaicarp	0.000200856	0.000198422	m_prf_pi[c] <=> m_prfaicarp[c]
HIS_prpp_prbatp	0.000200856	0.000198422	m_atp[c] + m_h[c] + m_prpp[c] -> m_ppi[c] + m_prbatp[c]
ILE_AKB	0	0	m_h2o[c] + m_h[c] + m_iben[c] -> m_akb[c] + m_nh4[c]
ILE_AKGAT	0.00067055	0.000662423	m_glu[c] + m_3mop[c] <=> m_akg[c] + m_ile[c]
ILE_DHADH3M	0.00067055	0.000662423	m_dhxmval[c] -> m_h2o[c] + m_3mop[c]
ILE_DHADHVAL	0.00150429	0.00148606	m_23dhival[c] -> m_h2o[c] + m_omval[c]
ILE_IBEN	0	0	m_aben[c] -> m_iben[c]
ILE_ilvHB	0.00067055	0.000662423	m_h[c] + m_akb[c] + m_pyr[c] -> m_co2[c] + m_2ac2hxbut[c]
LEU_AKGAT	0.000846685	0.000836424	m_glu[c] + m_4mop[c] <=> m_akg[c] + m_leu[c]
LEU_IPPMAL	0.000846685	0.000836424	m_ippmal[c] <=> m_h2o[c] + m_ppmal[c]
LEU_IPPMAL2	-0.000846685	-0.000836424	m_cbhcap[c] <=> m_h2o[c] + m_ppmal[c]
LIP_10M3OUD	0	0	m_h[c] + m_mal_acp[c] + m_8mn_acp[c] -> m_co2[c] + m_10m3oud_acp[c] + m_acp[c]
LIP_10MTDD2E	0	0	m_10m3hxdd_acp[c] <=> m_h2o[c] + m_mtdd2e_acp[c]
LIP_10MTU2E	0	0	m_10m3hxud_acp[c] <=> m_h2o[c] + m_10mtu2e_acp[c]
LIP_11M3OD	0	0	m_h[c] + m_mal_acp[c] + m_9md_acp[c] -> m_co2[c] + m_11m3od_acp[c] + m_acp[c]
LIP_11MTD2E	0	0	m_11m3hodd_acp[c] <=> m_h2o[c] + m_11mtd2e_acp[c]
LIP_12GALC14	5.8529e-05	5.78197e-05	m_12dagdtd[c] + m_udpgal[c] -> m_12galc14[c] + m_h[c] + m_udp[c]
LIP_12GALC141	0.000567233	0.000560359	m_12dagdtde[c] + m_udpgal[c] -> m_12galc141[c] + m_h[c] + m_udp[c]
LIP_12GALC16	0.000703823	0.000695293	m_12diac_gly_dhd[c] + m_udpgal[c] -> m_12galc16[c] + m_h[c] + m_udp[c]
LIP_12GALC16_1	4.24676e-05	4.1953e-05	m_12diac_gly_dh9e[c] + m_udpgal[c] -> m_12galc16_1[c] + m_h[c] + m_udp[c]
LIP_12GALC18	1.89538e-05	1.87241e-05	m_12dacgly_c36[c] + m_udpgal[c] -> m_12galc18[c] + m_h[c] + m_udp[c]
LIP_12GALC18_1	0.00017564	0.000173512	m_12diac_gly_dod11e[c] + m_udpgal[c] -> m_12galc18_1[c] + m_h[c] + m_udp[c]
LIP_12GALC18_2	8.37941e-05	8.27786e-05	m_udpgal[c] + m_12dag_do912e[c] -> m_12galc18_2[c] + m_h[c] + m_udp[c]
LIP_12GALC18_3	4.54559e-05	4.4905e-05	m_udpgal[c] + m_12dag_dote[c] -> m_12galc18_3[c] + m_h[c] + m_udp[c]
LIP_12M3ODDD	0	0	m_h[c] + m_10mud_acp[c] + m_mal_acp[c] -> m_co2[c] + m_12m3oddd_acp[c] + m_acp[c]
LIP_12M3OTD	0	0	m_h[c] + m_10mdd_acp[c] + m_mal_acp[c] -> m_co2[c] + m_12m3otd_acp[c] + m_acp[c]
LIP_12MTTD2E	0	0	m_12m3htd_acp[c] <=> m_h2o[c] + m_12mttd2e_acp[c]
LIP_12MTTRID2E	0	0	m_12m3hxtrid_acp[c] <=> m_h2o[c] + m_12mttrid2e_acp[c]
LIP_13M3OTD	0	0	m_h[c] + m_11mc12_acp[c] + m_mal_acp[c] -> m_co2[c] + m_13m3otd_acp[c] + m_acp[c]
LIP_13MTTD2E	0	0	m_13m3hxtd_acp[c] <=> m_h2o[c] + m_13mttd2e_acp[c]
LIP_14M3OHD	0	0	m_h[c] + m_12mtd_acp[c] + m_mal_acp[c] -> m_co2[c] + m_14m3ohd_acp[c] + m_acp[c]
LIP_14M3OPD	0	0	m_h[c] + m_12mtrid_acp[c] + m_mal_acp[c] -> m_co2[c] + m_14m3o_pd_acp[c] + m_acp[c]
LIP_14MTHD2E	0	0	m_14m3hxhd_acp[c] <=> m_h2o[c] + m_14mthd2e_acp[c]
LIP_14MTPD2E	0	0	m_14m3hxpd_acp[c] <=> m_h2o[c] + m_14mtpd2e_acp[c]
LIP_15M3OHD	0	0	m_h[c] + m_13mtd_acp[c] + m_mal_acp[c] -> m_co2[c] + m_15m3ohd_acp[c] + m_acp[c]
LIP_15MTHD2E	0	0	m_15m3hxhd_acp[c] <=> m_h2o[c] + m_15mthd2e_acp[c]
LIP_19M3O	0	0	m_h[c] + m_mal_acp[c] + m_8md_acp[c] -> m_co2[c] + m_mode_acp[c] + m_acp[c]
LIP_2MBACP	0	0	m_acp[c] + m_2mbcoa[c] <=> m_coa[c] + m_2mb_acp[c]
LIP_3OOD	0.00091351	0.000902439	m_h[c] + m_mal_acp[c] + m_palm_acp[c] -> m_co2[c] + m_3ood_acp[c] + m_acp[c]
LIP_4M3OH	0	0	m_h[c] + m_mal_acp[c] + m_2mb_acp[c] -> m_co2[c] + m_acp[c] + m_4m3oh_acp[c]
LIP_4M3OP	0	0	m_h[c] + m_mal_acp[c] + m_ibacp[c] -> m_co2[c] + m_acp[c] + m_4m3op_acp[c]
LIP_4MTH2E	0	0	m_4m3hh_acp[c] <=> m_h2o[c] + m_4mth2e_acp[c]
LIP_4MTP2E	0	0	m_4m3hxp_acp[c] <=> m_h2o[c] + m_4mtp2e_acp[c]
LIP_5M3OH	0	0	m_h[c] + m_mal_acp[c] + m_isoval_acp[c] -> m_co2[c] + m_acp[c] + m_5m3oh_acp[c]
LIP_5MTH2E	0	0	m_5m3hxh_acp[c] <=> m_h2o[c] + m_5mth2e_acp[c]
LIP_6M3OH	0	0	m_h[c] + m_mal_acp[c] + m_4mp_acp[c] -> m_co2[c] + m_acp[c] + m_6m3oh_acp[c]
LIP_6M3OO	0	0	m_h[c] + m_mal_acp[c] + m_4mh_acp[c] -> m_co2[c] + m_acp[c] + m_6m3oo_acp[c]
LIP_6MTH2E	0	0	m_6m3hohep_acp[c] <=> m_h2o[c] + m_6mth2e_acp[c]
LIP_6MTO2E	0	0	m_6m3hxo_acp[c] <=> m_h2o[c] + m_6mto2e_acp[c]
LIP_7M3OO	0	0	m_h[c] + m_mal_acp[c] + m_5mh_acp[c] -> m_co2[c] + m_acp[c] + m_7m3oo_acp[c]
LIP_7MTO2E	0	0	m_7m3hoo_acp[c] <=> m_h2o[c] + m_7mto2e_acp[c]
LIP_8M3OD	0	0	m_h[c] + m_mal_acp[c] + m_5mo_acp[c] -> m_co2[c] + m_acp[c] + m_8m3od_acp[c]
LIP_8M3ON	0	0	m_h[c] + m_mal_acp[c] + m_6mh_acp[c] -> m_co2[c] + m_acp[c] + m_8m3on_acp[c]
LIP_8MTD2E	0	0	m_8m3hd_acp[c] <=> m_h2o[c] + m_8mtd2e_acp[c]
LIP_8MTNON2E	0	0	m_8m3hxn_acp[c] <=> m_h2o[c] + m_8mtnon2e_acp[c]
LIP_9M3OD	0	0	m_h[c] + m_mal_acp[c] + m_7mo_acp[c] -> m_co2[c] + m_acp[c] + m_9m3od_acp[c]
LIP_9MTD2E	0	0	m_9m3hxd_acp[c] <=> m_h2o[c] + m_9mtd2e_acp[c]
LIP_ACMURA	0	0	m_h2o[c] + m_acmur_ala[c] -> m_ala[c] + m_ac_mura[c]
LIP_ACMURL	0	0	m_atp[c] + m_ala[c] + m_udpmurnac[c] -> m_adp[c] + m_h[c] + m_pi[c] + m_udp_acmala[c]
LIP_AHCAR	0	0	2 m_dihdpgly[c] -> m_aisohdcardio[c] + m_gl[c]
LIP_AMCURAG	0	0	m_atp[c] + m_dglu[c] + m_udp_acmala[c] -> m_adp[c] + m_h[c] + m_pi[c] + m_udp_acmur_alaglu[c]
LIP_AMUDP	0	0	m_udp_nacmanam[c] + m_udpp_naglu[c] <=> m_h[c] + m_udp[c] + m_acmanamac_glcamppudpre[c]
LIP_ASPSA	0.00067055	0.000662423	m_pyr[c] + m_aspsa[c] -> m_h2o[c] + m_h[c] + m_dhdpico[c]
LIP_CDPDODE	1.71955e-05	1.69871e-05	m_ctp[c] + m_12dodeg3p[c] -> m_ppi[c] + m_cdpdode[c]
LIP_CDPDOTE	9.32808e-06	9.21504e-06	m_ctp[c] + m_12doteg3p[c] -> m_ppi[c] + m_cdpdote[c]
LIP_CGPA	0	0	m_h2o[c] + m_cys_gly[c] <=> m_cys[c] + m_gly[c]
LIP_DGDGC14	5.32078e-05	5.2563e-05	m_12galc14[c] + m_udpgal[c] -> m_dgdgc14[c] + m_udp[c]
LIP_DGDGC141	0.000515662	0.000509413	m_12galc141[c] + m_udpgal[c] -> m_dgdgc141[c] + m_udp[c]
LIP_DGDGC16	0.000639834	0.00063208	m_12galc16[c] + m_udpgal[c] -> m_dgdgc16[c] + m_udp[c]
LIP_DGDGC16_1	3.86066e-05	3.81388e-05	m_12galc16_1[c] + m_udpgal[c] -> m_dgdgc16_1[c] + m_udp[c]
LIP_DGDGC18	1.72306e-05	1.70218e-05	m_12galc18[c] + m_udpgal[c] -> m_dgdgc18[c] + m_udp[c]
LIP_DGDGC18_1	0.000159672	0.000157737	m_12galc18_1[c] + m_udpgal[c] -> m_dgdgc18_1[c] + m_udp[c]
LIP_DGDGC18_2	7.61759e-05	7.52528e-05	m_12galc18_2[c] + m_udpgal[c] -> m_dgdgc18_2[c] + m_udp[c]
LIP_DGDGC18_3	4.13232e-05	4.08225e-05	m_12galc18_3[c] + m_udpgal[c] -> m_dgdgc18_3[c] + m_udp[c]
LIP_DGDODE	0.000100989	9.97653e-05	m_h2o[c] + m_12dodeg3p[c] -> m_h[c] + m_pi[c] + m_12dag_do912e[c]
LIP_DGDOTE	5.47837e-05	5.41198e-05	m_h2o[c] + m_12doteg3p[c] -> m_h[c] + m_pi[c] + m_12dag_dote[c]
LIP_DODEG3P	0	0	m_atp[c] + m_12dag_do912e[c] -> m_adp[c] + m_12dodeg3p[c]
LIP_DODEG3P_ACP	0.000118185	0.000116752	m_ocdcya_acp[c] + m_12o912dg3p[c] -> m_acp[c] + m_12dodeg3p[c]
LIP_DOTEG3P	0	0	m_atp[c] + m_12dag_dote[c] -> m_adp[c] + m_12doteg3p[c]
LIP_DOTEG3P_ACP	6.41118e-05	6.33348e-05	m_lin_acp[c] + m_12o91215tg3p[c] -> m_acp[c] + m_12doteg3p[c]
LIP_dTDPMOR	0	0	m_nadph[c] + m_h[c] + m_dtdpormn[c] -> m_nadp[c] + m_dtdp_rham[c]
LIP_FA11COA	0	0	m_coa[c] + m_15mhd_acp[c] <=> m_acp[c] + m_fa11coa[c]
LIP_FA12COA	0	0	m_coa[c] + m_14mhd_acp[c] <=> m_acp[c] + m_fa12coa[c]
LIP_FA1COA	0	0	m_coa[c] + m_12mtrid_acp[c] <=> m_acp[c] + m_fa1coa[c]
LIP_FA3COA	0	0	m_coa[c] + m_13mtd_acp[c] <=> m_acp[c] + m_fa3coa[c]
LIP_FA4COA	0	0	m_coa[c] + m_12mtd_acp[c] <=> m_acp[c] + m_fa4coa[c]
LIP_FA6COA	0	0	m_coa[c] + m_14mpd_acp[c] <=> m_acp[c] + m_fa6coa[c]
LIP_GA6PDA	0	0	m_h2o[c] + m_naga6p[c] -> m_ac[c] + m_ga6p[c]
LIP_GAFAT	0	0	m_f6p[c] + m_gln[c] -> m_glu[c] + m_ga6p[c]
LIP_GDPEA	0	0	m_h2o[c] + m_glypetham[c] -> m_h[c] + m_3pg[c] + m_ameth[c]
LIP_glmU	0	0	m_h[c] + m_utp[c] + m_naga1p[c] -> m_ppi[c] + m_udp_n_acglu[c]
LIP_GLPGL	0	0	m_h2o[c] + m_gpg[c] -> m_h[c] + m_3pg[c] + m_gl[c]
LIP_HCAR	0	0	2 m_disohdpgly[c] -> m_isohdcar[c] + m_gl[c]
LIP_IBACP	0	0	m_acp[c] + m_ibcoa[c] <=> m_coa[c] + m_ibacp[c]
LIP_ISOVAL	0	0	m_acp[c] + m_ival_coa[c] <=> m_coa[c] + m_isoval_acp[c]
LIP_IVA	0	0	m_atp[c] + m_h[c] + m_lip_a_disac[c] -> m_adp[c] + m_lipidiv[c]
LIP_LADIS	0	0	m_udpg23a[c] + m_lipx[c] -> m_h[c] + m_udp[c] + m_lip_a_disac[c]
LIP_LIPX	0	0	m_h2o[c] + m_udpg23a[c] -> 2 m_h[c] + m_lipx[c] + m_ump[c]
LIP_MALACP	0.0326352	0.0322397	m_acp[c] + m_malcoa[c] -> m_coa[c] + m_mal_acp[c]
LIP_mraY1	0	0	m_udprep[c] + m_udpma_ala_glu_lys_ala_ala[c] -> m_ump[c] + m_udppma_ala_glu_lys_ala_ala[c]
LIP_mraY2	0	0	m_udprep[c] + m_udpma_ala_glu_6cox_lys_ala_ala[c] <=> m_ump[c] + m_udpp_nacmur_ala_glu_etc[c]
LIP_murE	0	0	m_atp[c] + m_udp_acmur_alaglu[c] + m_mdap[c] -> m_adp[c] + m_h[c] + m_pi[c] + m_udp_acmur_l_ala_glu_mes26diampim[c]
LIP_MYRT	0	0	m_h2o[c] + m_udphxmyr_nag[c] -> m_ac[c] + m_udp_bhxmyr_gluc[c]
LIP_NAG6P2E	0	0	m_acmanam6p[c] -> m_naga6p[c]
LIP_nagB	0	0	m_h2o[c] + m_ga6p[c] -> m_f6p[c] + m_nh4[c]
LIP_ODEG3P	0.000118185	0.000116752	m_3pg[c] + m_ocdcya_acp[c] -> m_acp[c] + m_12o912dg3p[c]
LIP_OTEG3P	6.41118e-05	6.33348e-05	m_3pg[c] + m_lin_acp[c] -> m_acp[c] + m_12o91215tg3p[c]
LIP_PDPDOTE	9.32808e-06	9.21504e-06	m_3pg[c] + m_cdpdote[c] -> m_cmp[c] + m_pgp_dote[c]
LIP_PEPS	0	0	2 m_pepgly_dim[c] -> m_h[c] + m_pepgly_poly[c] + 4 m_ala[c] + m_bacpre_ppi[c]
LIP_PGC36	3.88954e-06	0	m_h2o[c] + m_pgp_dod[c] -> m_h[c] + m_pi[c] + m_pg_c36[c]
LIP_PGDH	0.000144433	0.000142682	m_h2o[c] + m_pgp_dhd[c] -> m_h[c] + m_pi[c] + m_pg_dh[c]
LIP_PGDH9E	8.71484e-06	8.60923e-06	m_h2o[c] + m_pgp_dh9e[c] -> m_h[c] + m_pi[c] + m_pg_dh9e[c]
LIP_PGDO11E	3.60434e-05	3.56066e-05	m_h2o[c] + m_pgp_do11e[c] -> m_h[c] + m_pi[c] + m_pg_do11e[c]
LIP_PGDODE	1.71955e-05	1.69871e-05	m_h2o[c] + m_pgp_dode[c] -> m_h[c] + m_pi[c] + m_pg_dode[c]
LIP_PGDOTE	9.32808e-06	9.21504e-06	m_h2o[c] + m_pgp_dote[c] -> m_h[c] + m_pi[c] + m_pg_dote[c]
LIP_PGDT	1.20108e-05	1.18653e-05	m_h2o[c] + m_pgp_ttd[c] -> m_h[c] + m_pi[c] + m_pg_dt[c]
LIP_PGDTE	0.000116403	0.000114992	m_h2o[c] + m_pgp_ttde[c] -> m_h[c] + m_pi[c] + m_pg_dte[c]
LIP_PGPDODE	1.71955e-05	1.69871e-05	m_3pg[c] + m_cdpdode[c] -> m_cmp[c] + m_pgp_dode[c]
LIP_SCAR	0	0	2 m_pg_c36[c] -> m_c180card[c] + m_gl[c]
LIP_SQDG14	1.20105e-05	1.18649e-05	m_h2o[c] + m_12dagdtd[c] + m_udpsq[c] -> m_h[c] + m_sqdg14[c] + m_udp[c]
LIP_SQDG141	0.000116399	0.000114989	m_h2o[c] + m_12dagdtde[c] + m_udpsq[c] -> m_h[c] + m_sqdg141[c] + m_udp[c]
LIP_SQDG16	0.000144428	0.000142678	m_h2o[c] + m_12diac_gly_dhd[c] + m_udpsq[c] -> m_h[c] + m_sqdg16[c] + m_udp[c]
LIP_SQDG16_1	8.71459e-06	8.60898e-06	m_h2o[c] + m_12diac_gly_dh9e[c] + m_udpsq[c] -> m_h[c] + m_sqdg16_1[c] + m_udp[c]
LIP_SQDG18	3.88943e-06	3.84229e-06	m_h2o[c] + m_12dacgly_c36[c] + m_udpsq[c] -> m_h[c] + m_sqdg18[c] + m_udp[c]
LIP_SQDG18_1	3.60423e-05	3.56055e-05	m_h2o[c] + m_12diac_gly_dod11e[c] + m_udpsq[c] -> m_h[c] + m_sqdg18_1[c] + m_udp[c]
LIP_SQDG18_2	1.7195e-05	1.69866e-05	m_h2o[c] + m_12dag_do912e[c] + m_udpsq[c] -> m_h[c] + m_sqdg18_2[c] + m_udp[c]
LIP_SQDG18_3	9.32781e-06	9.21477e-06	m_h2o[c] + m_12dag_dote[c] + m_udpsq[c] -> m_h[c] + m_sqdg18_3[c] + m_udp[c]
LIP_TOD2E	0.00091351	0.000902439	m_3hxc18_acp[c] <=> m_h2o[c] + m_tod2e_acp[c]
LIP_UAMOR	0	0	m_nadph[c] + m_h[c] + m_udp_ag_epyr[c] -> m_nadp[c] + m_udpmurnac[c]
LIP_UDP6GSH	0.000348007	0.00034379	m_udpg[c] + m_h[c] + m_so3[c] <=> m_h2o[c] + m_udpsq[c]
LIP_UDPAAAL	0	0	m_atp[c] + m_udp_acmur_l_ala_glu_mes26diampim[c] + m_ala_ala[c] -> m_adp[c] + m_h[c] + m_pi[c] + m_udpma_ala_glu_6cox_lys_ala_ala[c]
LIP_UDPAEP	0	0	m_pep[c] + m_udp_n_acglu[c] -> m_pi[c] + m_udp_ag_epyr[c]
LIP_UDPETC1	0	0	m_udp_n_acglu[c] + m_udpp_nacmur_ala_glu_etc[c] -> m_h[c] + m_udp[c] + m_udpp_acmur_acglu_etc[c]
LIP_UDPETC2	0	0	m_udp_n_acglu[c] + m_udppma_ala_glu_lys_ala_ala[c] <=> m_udp[c] + m_udpp_acmur_acglu_ala_etc[c]
LIP_UDPG23A	0	0	m_hma[c] + m_udp_bhxmyr_gluc[c] <=> m_h[c] + m_acp[c] + m_udpg23a[c]
LIP_UDPPP	0	0	m_h2o[c] + m_bacpre_ppi[c] -> m_h[c] + m_pi[c] + m_udprep[c]
LIP_UNAGLUEPI	0	0	m_udp_n_acglu[c] <=> m_udp_nacmanam[c]
LYS_dapDCXL	0.00067055	0.000662423	m_h[c] + m_mdap[c] -> m_co2[c] + m_lys[c]
LYS_dapF	0.00067055	0.000662423	m_dap[c] <=> m_mdap[c]
LYS_DIAMAT	-0.00067055	-0.000662423	m_akg[c] + m_dap[c] <=> m_h2o[c] + m_h[c] + m_glu[c] + m_thdpico[c]
LYS_PIMPICO	0	0	m_2am6opim[c] <=> m_h2o[c] + m_h[c] + m_thdpico[c]
MET_AMDCL	0	0	m_h[c] + m_sam[c] <=> m_co2[c] + m_dsam[c]
MET_CYSTH	0.000284288	0.000280843	m_cys[c] + m_suchser[c] -> m_h[c] + m_succ[c] + m_cysth[c]
MET_HCYS	0.000284288	0.000280843	m_cysth[c] -> m_h[c] + m_aprop[c] + m_hcys[c]
MET_MTHFHC	0.000430103	0.000424891	m_hcys[c] + m_5mthf[c] -> m_met[c] + m_thf[c]
MET_MTHRPD	0	0	m_mr1p[c] <=> m_h2o[c] + m_23dk5mth1pp[c]
MET_SUCHSER	0.000284288	0.000280843	m_succoa[c] + m_hser[c] -> m_coa[c] + m_suchser[c]
N_AGMA	0	0	m_h2o[c] + m_agmatine[c] -> m_urea[c] + m_ptrc[c]
N_chIL	0.132	0	16 m_atp[c] + 16 m_h2o[c] + 8 m_red_fedox[c] + m_n2[c] -> 16 m_adp[c] + 6 m_h[c] + 16 m_pi[c] + 2 m_nh4[c] + 8 m_ox_fedox[c] + m_h2[c]
N_GLNSYN	0.0325103	0.0321163	m_atp[c] + m_glu[c] + m_nh4[c] -> m_adp[c] + m_h[c] + m_pi[c] + m_gln[c]
N_GLUDH	-0.0567603	-0.0731335	m_nadp[c] + m_h2o[c] + m_glu[c] <=> m_nadph[c] + m_h[c] + m_nh4[c] + m_akg[c]
N_nirA	0	0	8 m_h[c] + 6 m_red_fedox[c] + m_no2[c] -> 2 m_h2o[c] + m_nh4[c] + 6 m_ox_fedox[c]
N_NO3R	0	0	2 m_h[c] + 2 m_red_fedox[c] + m_no3[c] -> m_h2o[c] + 2 m_ox_fedox[c] + m_no2[c]
N_truB	0	0	m_r5p[c] + m_ura[c] -> m_h2o[c] + m_puri5p[c]
N_ure	0	0	m_h2o[c] + 2 m_h[c] + m_urea[c] -> m_co2[c] + 2 m_nh4[c]
NUC_ADNPRT	0.000145815	0.000144048	m_prpp[c] + m_adenine[c] <=> m_amp[c] + m_ppi[c]
NUC_ADNRH	0.000145815	0.000144048	m_h2o[c] + m_adn[c] -> m_rib[c] + m_adenine[c]
NUC_ADNSDA	0	0	m_h2o[c] + m_h[c] + m_adn[c] -> m_nh4[c] + m_ins[c]
NUC_ADNSUC	0.00274384	0.00271059	m_gtp[c] + m_asp[c] + m_imp[c] -> 2 m_h[c] + m_pi[c] + m_gdp[c] + m_adnsucc[c]
NUC_ADNSUCCL2	0.00365332	0.00360904	m_saicar[c] <=> m_aicar[c] + m_fum[c]
NUC_ADNSUCL	0.00274384	0.00271059	m_adnsucc[c] <=> m_amp[c] + m_fum[c]
NUC_AIRMUT	0	0	m_atp[c] + m_h2o[c] + m_co2[c] + m_air[c] -> m_adp[c] + 2 m_h[c] + m_pi[c] + m_pribcxai[c]
NUC_AIRSYN	0.00365332	0.00360904	m_atp[c] + m_fgar[c] -> m_adp[c] + m_h[c] + m_pi[c] + m_air[c]
NUC_APRT	0.00365332	0.00360904	m_h2o[c] + m_gln[c] + m_prpp[c] -> m_ppi[c] + m_glu[c] + m_5_pribam[c]
NUC_ARDO	0	0	m_o2[c] + m_12dhx3k5mthp[c] -> m_h[c] + m_for[c] + m_4mth2ob[c]
NUC_BPPCDXA	0	0	m_atp[c] + m_cys[c] + m_4ppnto[c] -> m_amp[c] + m_ppi[c] + m_4ppncys[c]
NUC_BPPCDXC	0.000200268	0.000197841	m_ctp[c] + m_cys[c] + m_4ppnto[c] -> m_ppi[c] + m_4ppncys[c] + m_cmp[c]
NUC_CAPASP	0.0032181	0.00317911	m_asp[c] + m_cap[c] -> m_h[c] + m_pi[c] + m_caasp[c]
NUC_CTPSYN	0	0	m_atp[c] + m_h2o[c] + m_utp[c] + m_gln[c] -> m_adp[c] + 2 m_h[c] + m_pi[c] + m_ctp[c] + m_glu[c]
NUC_D_TTP	0	0	m_atp[c] + m_dtdp[c] <=> m_adp[c] + m_ttp[c]
NUC_DADNSDA	0	0	m_h2o[c] + m_h[c] + m_da[c] -> m_nh4[c] + m_din[c]
NUC_dIMP	0	0	m_h2o[c] + m_ditp[c] -> m_ppi[c] + m_dimp[c]
NUC_DRIB5P	0	0	m_drib5p[c] -> m_gap[c] + m_acal[c]
NUC_DRIBK	0	0	m_adp[c] + m_h[c] + m_drib5p[c] <=> m_atp[c] + m_thyminose[c]
NUC_DTDR35E	0	0	m_dtdp4o5d_glucose[c] -> m_dtdpormn[c]
NUC_DTGLCDH	0	0	m_dtdpglucose[c] -> m_h2o[c] + m_dtdp4o5d_glucose[c]
NUC_FAICAR	0.00385417	0.00380747	m_fthf[c] + m_aicar[c] <=> m_thf[c] + m_faicar[c]
NUC_FGARFT	0.00365332	0.00360904	m_fthf[c] + m_gar[c] <=> m_thf[c] + m_for_gar[c]
NUC_G1PTP	0	0	m_h[c] + m_g1p[c] + m_ttp[c] -> m_ppi[c] + m_dtdpglucose[c]
NUC_GARGL	0.00365332	0.00360904	m_atp[c] + m_gly[c] + m_5_pribam[c] -> m_adp[c] + m_h[c] + m_pi[c] + m_gar[c]
NUC_gmk_AG	0.00111033	0	m_atp[c] + m_gmp[c] -> m_adp[c] + m_gdp[c]
NUC_GSNRH	0	0	m_h2o[c] + m_gsn[c] -> m_rib[c] + m_guanine[c]
NUC_guaA	0.00111033	0.00109687	m_atp[c] + m_h2o[c] + m_gln[c] + m_xmp[c] -> m_amp[c] + 2 m_h[c] + m_ppi[c] + m_glu[c] + m_gmp[c]
NUC_INSRH	0	0	m_h2o[c] + m_ins[c] -> m_rib[c] + m_hyxn[c]
NUC_IOR	0.00111033	0.00109687	m_nad[c] + m_h2o[c] + m_imp[c] -> m_nadh[c] + m_h[c] + m_xmp[c]
NUC_MTAP	0	0	m_pi[c] + m_5mta[c] -> m_adenine[c] + m_mthr1p[c]
NUC_nadD	0.00025077	0.000247732	m_atp[c] + m_h[c] + m_namn[c] <=> m_ppi[c] + m_deamido_nad[c]
NUC_ndk_AC	0.000784668	0.000775159	m_atp[c] + m_cdp[c] <=> m_adp[c] + m_ctp[c]
NUC_ndk_ADA	0.000669067	0.00175783	m_atp[c] + m_dadp[c] <=> m_datp[c] + m_adp[c]
NUC_ndk_ADC	0.000346878	0.000342674	m_atp[c] + m_dcdp[c] <=> m_dctp[c] + m_adp[c]
NUC_ndk_ADG	0.000346878	0.000342674	m_atp[c] + m_dgdp[c] <=> m_dgtp[c] + m_adp[c]
NUC_ndk_ADT	0.000669067	0.000660959	m_atp[c] + m_dtdp[c] <=> m_dttp[c] + m_adp[c]
NUC_ndk_ADU	0.000669067	0.000660959	m_atp[c] + m_dudp[c] <=> m_adp[c] + m_dutp[c]
NUC_ndk_AG	0.0651237	0.0643345	m_atp[c] + m_gdp[c] <=> m_adp[c] + m_gtp[c]
NUC_ndk_AI	0	0	m_atp[c] + m_idp[c] <=> m_adp[c] + m_itp[c]
NUC_ndk_AU	0.00613465	0.00606031	m_atp[c] + m_udp[c] <=> m_adp[c] + m_utp[c]
NUC_ndk_DAG	0	0.00109687	m_datp[c] + m_gmp[c] -> m_gdp[c] + m_dadp[c]
NUC_NMP_AU	0.0032181	0.00317911	m_atp[c] + m_ump[c] -> m_adp[c] + m_udp[c]
NUC_NTD1	0	0	m_h2o[c] + m_dump[c] -> m_pi[c] + m_du[c]
NUC_NTD10	0	0	m_h2o[c] + m_xmp[c] -> m_pi[c] + m_xtsine[c]
NUC_NTD2	0	0	m_h2o[c] + m_ump[c] -> m_pi[c] + m_uri[c]
NUC_NTD3	0	0	m_h2o[c] + m_dcmp[c] -> m_pi[c] + m_dc[c]
NUC_NTD4	0	0	m_h2o[c] + m_cmp[c] -> m_pi[c] + m_cytd[c]
NUC_NTD5	0	0	m_h2o[c] + m_dtmp[c] -> m_pi[c] + m_thymidine[c]
NUC_NTD6	0	0	m_h2o[c] + m_damp[c] -> m_pi[c] + m_da[c]
NUC_NTD7	0	0	m_amp[c] + m_h2o[c] -> m_pi[c] + m_adn[c]
NUC_NTD8	0	0	m_h2o[c] + m_dgmp[c] -> m_pi[c] + m_dgsn[c]
NUC_NTD9	0	0	m_h2o[c] + m_gmp[c] -> m_pi[c] + m_gsn[c]
NUC_ORO5P	0.0032181	0.00317911	m_orotate[c] + m_prpp[c] <=> m_ppi[c] + m_oro_a[c]
NUC_PAN1	0.000200268	0.000197841	m_atp[c] + m_b_ala[c] + m_pant[c] -> m_adp[c] + m_h[c] + m_pi[c] + m_pan[c]
NUC_PAN2	0	0	m_atp[c] + m_b_ala[c] + m_pant[c] -> m_amp[c] + m_h[c] + m_ppi[c] + m_pan[c]
NUC_PRIBCXAI	0.00365332	0.00360904	m_co2[c] + m_air[c] -> 2 m_h[c] + m_pribcxai[c]
NUC_PRIBCXAIS	0.00365332	0.00360904	m_atp[c] + m_asp[c] + m_pribcxai[c] <=> m_adp[c] + m_h[c] + m_pi[c] + m_saicar[c]
NUC_RIBK	0.000145815	0.000144048	m_atp[c] + m_rib[c] <=> m_adp[c] + m_h[c] + m_r5p[c]
NUC_rnredADP	0.000669067	0.000660959	m_adp[c] + m_trdrd[c] -> m_h2o[c] + m_trdox[c] + m_dadp[c]
NUC_rnredCDP	0.000346878	0.000342674	m_trdrd[c] + m_cdp[c] -> m_h2o[c] + m_trdox[c] + m_dcdp[c]
NUC_rnredGDP	0.000346878	0.000342674	m_gdp[c] + m_trdrd[c] -> m_h2o[c] + m_trdox[c] + m_dgdp[c]
NUC_rnredUDP	0.000669067	0.000660959	m_trdrd[c] + m_udp[c] -> m_h2o[c] + m_trdox[c] + m_dudp[c]
NUC_TTP_3P	0	0	m_h2o[c] + m_ttp[c] -> m_h[c] + m_ppi[c] + m_dtmp[c]
NUC_UKIN_dUMP	0	0	m_atp[c] + m_dump[c] -> m_adp[c] + m_dudp[c]
NUC_URPRT	0	0	m_prpp[c] + m_ura[c] -> m_ppi[c] + m_ump[c]
NUC_XTPPP	0	0	m_h2o[c] + m_xtp[c] -> m_h[c] + m_ppi[c] + m_xmp[c]
NUC_XTSRH	0	0	m_h2o[c] + m_xtsine[c] -> m_rib[c] + m_xan[c]
P_IP1	0	0	m_h2o[c] + m_ip1[c] -> m_pi[c] + m_ino[c]
P_IP3	0	0	m_h2o[c] + m_ip3[c] -> m_pi[c] + m_ino[c]
P_IP4	0	0	m_h2o[c] + m_ip4[c] -> m_pi[c] + m_ino[c]
PEP_ppgdimer	0	0	2 m_udpp_acmur_acglu_etc[c] -> m_pepgly_dim[c] + m_bacpre_ppi[c]
PG_C36	0	3.84241e-06	m_h2o[c] + m_pgp_dod[c] -> m_pi[c] + m_pg_c36[c]
PG_CPD15721	0	0	m_3pg[c] + m_cdp12dhdg[c] <=> m_cmp[c] + m_dihdpgp[c]
PG_DAIHD	0	0	m_cdp12diaisohdgly[c] + m_3pg[c] <=> m_cmp[c] + m_daisohdpglyp[c]
PG_DDD	0	0	m_3pg[c] + m_cdp12dddgly[c] <=> m_cmp[c] + m_pgp_ddd[c]
PG_DHD	0.000144433	0.000142682	m_cdp12dhdgly[c] + m_3pg[c] <=> m_cmp[c] + m_pgp_dhd[c]
PG_DHX9E	8.71484e-06	8.60923e-06	m_3pg[c] + m_cdp_12_dihex9egly[c] <=> m_cmp[c] + m_pgp_dh9e[c]
PG_DIAHDPS	0	0	m_cdp12diaisohdgly[c] + m_ser[c] -> m_h[c] + m_cmp[c] + m_diaisohdpser[c]
PG_DIHD	0	0	m_cdp12disohdgly[c] + m_3pg[c] <=> m_cmp[c] + m_disohdpgp[c]
PG_DIHDP	0	0	m_h2o[c] + m_daisohdpglyp[c] -> m_pi[c] + m_dihdpgly[c]
PG_DIHDPS	0	0	m_cdp12disohdgly[c] + m_ser[c] -> m_h[c] + m_cmp[c] + m_disohdpser[c]
PG_DIPD	0	0	m_3pg[c] + m_cdp12dpdg[c] <=> m_cmp[c] + m_disopdpglyp[c]
PG_DIPDP	0	0	m_3pg[c] + m_cdp_1_2_dipdgly[c] <=> m_cmp[c] + m_dipdpglyp[c]
PG_DISOHD	0	0	m_h2o[c] + m_disohdpgp[c] -> m_pi[c] + m_disohdpgly[c]
PG_DITD	0	0	m_3pg[c] + m_cdp12disotdgly[c] <=> m_cmp[c] + m_disotdpgp[c]
PG_DO11E	3.60434e-05	3.56066e-05	m_cdp12dod11egly[c] + m_3pg[c] <=> m_cmp[c] + m_pgp_do11e[c]
PG_DOD	3.88954e-06	3.84241e-06	m_cdp_12_dodgly[c] + m_3pg[c] <=> m_cmp[c] + m_pgp_dod[c]
PG_DTD7E	0	0	m_3pg[c] + m_cdp12dtd7egly[c] <=> m_cmp[c] + m_pgp_dtd7e[c]
PG_PSDOD	0	0	m_cdp_12_dodgly[c] + m_ser[c] -> m_h[c] + m_cmp[c] + m_ps_dod[c]
PG_TTD	1.20108e-05	1.18653e-05	m_3pg[c] + m_cdp12dtdgly[c] <=> m_cmp[c] + m_pgp_ttd[c]
PG_TTDE	0.000116403	0.000114992	m_3pg[c] + m_cdp12dtdegly[c] <=> m_cmp[c] + m_pgp_ttde[c]
PHE_PHEPYR	-0.000163775	-0.00016179	m_akg[c] + m_phe[c] <=> m_glu[c] + m_phepyr[c]
Photo_CC6	0.0856179	18.1055	4 m_h[c] + 2 m_pq9h2[c] + 4 m_cyto_ox[c] -> 2 m_pq9[c] + 8 m_h[e] + 4 m_cyto_red[c]
Photo_FDXPQ9	2.48923	0	2 m_h[c] + m_pq9[c] + 2 m_red_fedox[c] -> m_pq9h2[c] + 2 m_ox_fedox[c]
Photo_FXNADP	37.1102	2.39171	m_nadp[c] + m_h[c] + 2 m_red_fedox[c] -> m_nadph[c] + 2 m_ox_fedox[c]
Photo_I	0.171236	36.2109	4 m_h[c] + 0.5 m_o2[c] + 2 m_cyto_red[c] -> m_h2o[c] + 2 m_h[e] + 2 m_cyto_ox[c]
Photo_Ia	20	0.947331	4 m_ox_fedox[c] + 4 m_PC_red[c] + 4 m_photon[c] -> 4 m_red_fedox[c] + 4 m_PC_ox[c]
Photo_II	0	19.0527	4 m_h[c] + 2 m_pq9[c] + 2 m_h2o[e] + 4 m_photon[c] -> 2 m_pq9h2[c] + 4 m_h[e] + m_o2[e]
Photo_PC	0	0	4 m_h[c] + 0.5 m_o2[c] + 2 m_PC_red[c] -> m_h2o[c] + 2 m_h[e] + 2 m_PC_ox[c]
Photo_PQPC	20	0.947331	4 m_h[c] + 2 m_pq9h2[c] + 4 m_PC_ox[c] -> 2 m_pq9[c] + 8 m_h[e] + 4 m_PC_red[c]
PIG_2S5E6H3C1C	0	0	m_h[c] + m_akg[c] + m_isochor[c] -> m_co2[c] + m_2_suc5epyr6ho3ch1cx[c]
PIG_3PSVT	0.000671068	0.000662935	m_pep[c] + m_3psk[c] <=> m_pi[c] + m_3psme[c]
PIG_ALAVDH	0.00472196	0.00466474	2 m_alav[c] -> 2 m_h2o[c] + m_h[c] + m_pbg[c]
PIG_aroK	0.000671068	0.000662935	m_atp[c] + m_sme[c] -> m_adp[c] + m_h[c] + m_3psk[c]
PIG_BILIRED	0	0	m_nadph[c] + m_h[c] + m_biliv[c] -> m_nadp[c] + m_bilir[c]
PIG_ChlA	0.000145815	0.000144048	m_h[c] + m_phypp[c] + m_chlphy[c] -> m_chlorophylla[c] + m_ppi[c]
PIG_ChlARED	0	0.000144048	m_nadph[c] + m_h[c] + m_dvchlpha[c] -> m_nadp[c] + m_chlphy[c]
PIG_ChlARED2	0.000145815	-2.7558e-25	m_nadph[c] + m_h[c] + m_dvprotochphy[c] <=> m_nadp[c] + m_protochlorophyllide[c]
PIG_cobU_ATP_P	0	0	m_atp[c] + m_adn_cobam[c] -> m_adp[c] + m_h[c] + m_a_cobam_p[c]
PIG_cobU_GTP_P	0	-6.57018e-22	m_gtp[c] + m_adn_cobam[c] <=> m_h[c] + m_gdp[c] + m_a_cobam_p[c]
PIG_cobU_GTP_PP	0	0	m_h[c] + m_gtp[c] + m_a_cobam_p[c] -> m_ppi[c] + m_adncoam_gdp[c]
PIG_CPPOR	0.00118049	0.00116618	2 m_h[c] + m_o2[c] + m_cpp[c] -> 2 m_h2o[c] + 2 m_co2[c] + m_proto_ix[c]
PIG_CPPOROI	0	0	2 m_nadph[c] + 2 m_sam[c] + 4 m_ox_fedox[c] + m_cpp[c] -> 2 m_nadp[c] + 2 m_h[c] + 2 m_co2[c] + 2 m_5dadn[c] + 2 m_met[c] + 4 m_red_fedox[c] + m_proto_ix[c]
PIG_DAHPSYN	0.000671068	0.000662935	m_h2o[c] + m_e4p[c] + m_pep[c] -> m_pi[c] + m_dahp[c]
PIG_fe_oxred	0.000649663	0.00064179	4 m_h[c] + 4 m_red_fedox[c] + m_biliv[c] -> 4 m_ox_fedox[c] + m_phycy[c]
PIG_fe_oxred_hbiliv	0.000385012	0.000380346	2 m_h[c] + m_red_fedox[c] + m_biliv[c] -> m_ox_fedox[c] + m_dhbiliv[c]
PIG_fe_oxred_phye	0.000385012	0.000380346	2 m_h[c] + m_red_fedox[c] + m_dhbiliv[c] -> m_phye[c] + m_ox_fedox[c]
PIG_gcvT	0	0	m_thf[c] + m_sap[c] <=> m_metthf[c] + m_nh4[c] + m_dhlippro[c]
PIG_GGRED	0.000145815	0.000144048	3 m_nadph[c] + 3 m_h[c] + m_ggpp[c] -> 3 m_nadp[c] + m_phypp[c]
PIG_GLU1SAAT	0.00944392	0.00932947	m_gsal[c] <=> m_alav[c]
PIG_hemC	0.00118049	0.00116618	m_h2o[c] + 4 m_pbg[c] -> 4 m_nh4[c] + m_hmb[c]
PIG_hemE	0.00118049	0.00116618	4 m_h[c] + m_uprg[c] -> 4 m_co2[c] + m_cpp[c]
PIG_hemE2	0	0	4 m_h[c] + m_uprg1[c] <=> 4 m_co2[c] + m_cpp1[c]
PIG_hemH	0.00103467	0.00102214	m_fe2[c] + m_ppix[c] -> m_h[c] + m_heme[c]
PIG_HOSYN	0	0	m_h2o[c] + m_heme[c] + m_fpp[c] -> m_h[c] + m_ppi[c] + m_hemeo[c]
PIG_hoxy	0.00103467	0.00102214	3 m_nadh[c] + 2 m_h[c] + 3 m_o2[c] + m_heme[c] -> 3 m_nad[c] + 3 m_h2o[c] + m_biliv[c] + m_fe2[c] + m_co[c]
PIG_hoxy_P	0	0	3 m_nadph[c] + 2 m_h[c] + 3 m_o2[c] + m_heme[c] -> 3 m_nadp[c] + 3 m_h2o[c] + m_biliv[c] + m_fe2[c] + m_co[c]
PIG_ISOHM	0	0	m_chor[c] <=> m_isochor[c]
PIG_LIPRED	0	0	2 m_atp[c] + 2 m_h2o[c] + m_red_fedox[c] + m_protochlorophyllide[c] -> 2 m_adp[c] + 2 m_pi[c] + m_ox_fedox[c] + m_chlphy[c]
PIG_MgPIXC1	0.000145815	0.000144048	m_nadph[c] + m_h[c] + m_o2[c] + m_mg_proto_ix_mm_ester[c] -> m_nadp[c] + m_h2o[c] + m_hx_mg_propor_ix_13[c]
PIG_MgPIXC2	0.000145815	0.000144048	m_nadph[c] + m_h[c] + m_o2[c] + m_hx_mg_propor_ix_13[c] -> m_nadp[c] + 2 m_h2o[c] + m_13omg_ppix_monoester[c]
PIG_MgPIXC3	0.000145815	0.000144048	m_nadph[c] + m_o2[c] + m_13omg_ppix_monoester[c] -> m_nadp[c] + 2 m_h2o[c] + m_dvprotochphy[c]
PIG_MgPIXMT	0.000145815	0.000144048	m_sam[c] + m_mg_p_ix[c] -> m_sah[c] + m_mg_proto_ix_mm_ester[c]
PIG_MTHPT	0	0	m_hcys[c] + m_mthptglu[c] -> m_met[c] + m_thptglu[c]
PIG_OSBZSYN	0	0	m_shchc[c] -> m_h2o[c] + m_sucbenz[c]
PIG_PCOX	0.000145815	0	m_nadph[c] + m_h[c] + m_protochlorophyllide[c] -> m_nadp[c] + m_chlphy[c]
PIG_PCOX2	0	-0.000144048	m_nadp[c] + m_dvchlpha[c] <=> m_nadph[c] + 2 m_h[c] + m_dvprotochphy[c]
PIG_PIXCHEA	0.000145815	0.000144048	m_atp[c] + m_h2o[c] + m_ppix[c] + m_mg[c] -> m_adp[c] + m_h[c] + m_pi[c] + m_mg_p_ix[c]
PIG_PIXORED	0.00118049	0.00116618	3 m_o2[c] + m_proto_ix[c] -> 3 m_h2o2[c] + m_ppix[c]
PIG_SMEaroE	0.000671068	0.000662935	m_nadph[c] + m_h[c] + m_3dhshk[c] <=> m_nadp[c] + m_sme[c]
PIG_UPRGMT	0	0	2 m_sam[c] + m_uprg[c] -> m_h[c] + 2 m_sah[c] + m_precor2[c]
PRO_G5SADH	0	0	m_nad[c] + m_h2o[c] + m_glugsal[c] -> m_nadh[c] + m_h[c] + m_glu[c]
PRO_G5SADH2	0.000398622	0.000393791	m_glugsal[c] -> m_h2o[c] + 2 m_h[c] + m_p5c[c]
PRO_GLUK	0.000398622	0.000393791	m_atp[c] + m_glu[c] -> m_adp[c] + m_l_glu5p[c]
PRO_P5CCRED	0.000398622	0.000393791	m_nadph[c] + 2 m_h[c] + m_p5c[c] -> m_nadp[c] + m_pro[c]
PUPY_5MCYTSDA	0	0	m_h2o[c] + m_h[c] + m_5mcyts[c] -> m_nh4[c] + m_thy[c]
PUPY_C5MT	0	0	m_sam[c] + m_cyts[c] <=> m_h[c] + m_sah[c] + m_5mcyts[c]
PUPY_CDA	0	0	m_h2o[c] + m_h[c] + m_dcmp[c] <=> m_nh4[c] + m_dump[c]
PUPY_CNPA	0	0	m_h2o[c] + m_camp[c] -> m_amp[c] + m_h[c]
PUPY_CNPG	0	0	m_h2o[c] + m_cgmp[c] -> m_h[c] + m_gmp[c]
PUPY_CYTSDA	0	0	m_h2o[c] + m_h[c] + m_cyts[c] -> m_nh4[c] + m_ura[c]
PUPY_DAKA	0	0	m_atp[c] + m_damp[c] <=> m_adp[c] + m_dadp[c]
PUPY_DHORO	0.0032181	0.00317911	m_h[c] + m_caasp[c] <=> m_h2o[c] + m_doroa[c]
PUPY_FGAR	0.00365332	0.00360904	m_atp[c] + m_h2o[c] + m_gln[c] + m_for_gar[c] -> m_adp[c] + 2 m_h[c] + m_pi[c] + m_glu[c] + m_fgar[c]
PUPY_GCYC	0	0	m_gtp[c] -> m_ppi[c] + m_cgmp[c]
PUPY_IMPHL	0.00385417	0.00380747	m_faicar[c] <=> m_h2o[c] + m_imp[c]
PUPY_mazG	0.000669067	0.000660959	m_h2o[c] + m_dutp[c] -> m_h[c] + m_ppi[c] + m_dump[c]
PUPY_NUDIXH	0	0	m_h2o[c] + m_adprib[c] -> m_amp[c] + 2 m_h[c] + m_r5p[c]
PUPY_O5PDCX	0.0032181	0.00317911	m_h[c] + m_oro_a[c] -> m_co2[c] + m_ump[c]
PUPY_PDPC	0	0	m_atp[c] + m_dcmp[c] -> m_adp[c] + m_dcdp[c]
PUPY_PLCK	0.00113155	0.00111783	m_atp[c] + m_cmp[c] <=> m_adp[c] + m_cdp[c]
PUPY_PMPK	0	0	m_atp[c] + m_4ahmmp[c] -> m_adp[c] + m_4am2m5ppmpyr[c]
PUPY_THDG	0	0	m_atp[c] + m_dgmp[c] <=> m_adp[c] + m_dgdp[c]
PUPY_THDT	0.000669067	0.000660959	m_atp[c] + m_dtmp[c] <=> m_adp[c] + m_dtdp[c]
PUPY_THYSYN	0.000669067	0.000660959	m_nadph[c] + m_metthf[c] + m_h[c] + m_dump[c] -> m_nadp[c] + m_thf[c] + m_dtmp[c]
PUPY_TMPKIN	0	0	m_atp[c] + m_thip[c] <=> m_adp[c] + m_tpp[c]
PYR_ADHLALDD	0	0	m_nad[c] + m_h2o[c] + m_lald_l[c] -> m_nadh[c] + 2 m_h[c] + m_llac[c]
PYR_ADHLALDL	0	0	m_nadp[c] + m_h2o[c] + m_lald_l[c] -> m_nadph[c] + 2 m_h[c] + m_llac[c]
PYR_HAGTHHL	0	-3.40128e-24	m_h2o[c] + m_lgt[c] -> m_gth[c] + m_lac_d[c]
PYR_IPPMALSYN	0.000846685	0.000836424	m_accoa[c] + m_h2o[c] + m_omval[c] -> m_coa[c] + m_h[c] + m_ippmal[c]
PYR_LACDPYR	0	1.00905e-24	m_nad[c] + m_lac_d[c] <=> m_nadh[c] + m_h[c] + m_pyr[c]
PYR_LGTHL	0	0	m_gth[c] + m_mglx[c] -> m_h[c] + m_lgt[c]
PYR_LLACDH	0	0	2 m_cyto_ox[c] + m_llac[c] <=> m_pyr[c] + 2 m_cyto_red[c]
PYR_MDH_P	0	0	m_nadp[c] + m_mal[c] -> m_nadph[c] + m_co2[c] + m_pyr[c]
PYR_PEPSYN	0	0	m_atp[c] + m_h2o[c] + m_pyr[c] -> m_amp[c] + 2 m_h[c] + m_pi[c] + m_pep[c]
r_NUC_CTPSYN_NH3	0.00106371	0.00105082	m_atp[c] + m_utp[c] + m_nh4[c] -> m_adp[c] + 2 m_h[c] + m_pi[c] + m_ctp[c]
REG_pGpase	0	0	m_h2o[c] + m_pppGpp[c] -> m_h[c] + m_pi[c] + m_ppGpp[c]
REG_ppGppase	0	0	m_h2o[c] + m_ppGpp[c] -> m_h[c] + m_ppi[c] + m_gdp[c]
REG_pppGpase	0	0	m_h2o[c] + m_pppGpp[c] -> m_h[c] + m_ppi[c] + m_gtp[c]
REG_pppGpp	0	0	m_atp[c] + m_gdp[c] -> m_amp[c] + m_ppGpp[c]
REG_pppGppSYN	0	0	m_atp[c] + m_gtp[c] -> m_amp[c] + m_h[c] + m_pppGpp[c]
rxn_2o6mph	0	0	m_nadph[c] + m_h[c] + m_o2[c] + m_2o5mxphe[c] -> m_nadp[c] + m_h2o[c] + m_2op6mxbq[c]
rxn_AIPROP	0.000284288	0.000280843	m_aprop[c] -> m_iprop[c]
rxn_APROP	0	0	m_h2o[c] + m_h[c] + m_aprop[c] -> m_nh4[c] + m_pyr[c]
rxn_CDIGMP	0	0	2 m_gtp[c] <=> 2 m_ppi[c] + m_cdigmp[c]
rxn_CXMLDCX	0	0	m_h[c] + m_4cxmuclac[c] -> m_co2[c] + m_3oadlac[c]
rxn_IPROP	0.000284288	0.000280843	m_h2o[c] + m_h[c] + m_iprop[c] -> m_nh4[c] + m_pyr[c]
S_35BPN	0.000971618	0.000959843	m_h2o[c] + m_pap[c] -> m_amp[c] + m_pi[c]
S_aps_paps	0.000971618	0.000959843	m_atp[c] + m_aps[c] -> m_adp[c] + m_h[c] + m_paps[c]
S_ARDIO	0	0	m_o2[c] + m_12dhx3k5mthp[c] -> m_h[c] + m_for[c] + m_co[c] + m_3mtpa[c]
S_h2s_so3	0.000623611	-0.166429	7 m_h[c] + 6 m_red_fedox[c] + m_so3[c] <=> 3 m_h2o[c] + m_h2s[c] + 6 m_ox_fedox[c]
S_OSHTL	0	0	m_h2s[c] + m_suchser[c] -> m_succ[c] + m_hcys[c]
S_PAPS_so3	0.000971618	0.000959843	m_trdrd[c] + m_paps[c] -> 2 m_h[c] + m_trdox[c] + m_so3[c] + m_pap[c]
S_PMOXRED	0	0	m_h2o[c] + m_trdox[c] + m_pep_l_met[c] <=> m_trdrd[c] + m_pep_l_met_ox[c]
S_PSRED	0	0.167045	3 m_nadph[c] + 5 m_h[c] + m_so3[c] -> 3 m_nadp[c] + 3 m_h2o[c] + m_h2s[c]
S_slf_aps	0.000971618	0.000959843	m_atp[c] + m_h[c] + m_so4[c] -> m_ppi[c] + m_aps[c]
S_taur_so2	0	0	m_o2[c] + m_akg[c] + m_taurine[c] -> m_co2[c] + m_so3[c] + m_succ[c] + m_amacal[c]
SER_HSOR	0.000967198	0.0184683	m_nadph[c] + m_h[c] + m_aspsa[c] <=> m_nadp[c] + m_hser[c]
SER_SER	0	0	m_h2o[c] + m_pser[c] -> m_pi[c] + m_ser[c]
SM_AP4AP	0	0	m_atp[c] + m_adp[c] + m_h[c] -> m_pi[c] + m_ap4a[c]
SM_but	0	0	m_nad[c] + m_but[c] -> m_nadh[c] + m_h[c] + m_butal[c]
SM_butP	0	0	m_nadp[c] + m_but[c] -> m_nadph[c] + m_h[c] + m_butal[c]
SM_Doro	0.177651	-0.00317911	m_nadh[c] + m_h[c] + m_orotate[c] <=> m_nad[c] + m_doroa[c]
SM_gshCG	0	0	m_gth[c] + m_ala[c] -> m_cys_gly[c] + m_glu_ala[c]
SM_KDGPAL	0	0	m_kdgp[c] -> m_gap[c] + m_pyr[c]
SM_SACDH	0	0	m_nad[c] + m_h2o[c] + m_saccharopine[c] <=> m_nadh[c] + m_h[c] + m_glu[c] + m_amasa[c]
SM_SHGD	0	0	m_nad[c] + m_shngthrd[c] <=> m_nadh[c] + m_fglth[c]
SO_H2O2	0.00177073	0.00174928	2 m_h2o2[c] -> 2 m_h2o[c] + m_o2[c]
SO_SORED	0	0	2 m_h[c] + 2 m_o2minus[c] -> m_o2[c] + m_h2o2[c]
STE_squalene	0	0	m_nadph[c] + m_h[c] + 2 m_fpp[c] <=> m_nadp[c] + 2 m_ppi[c] + m_squalene[c]
TCA_AKGSSA	0	0	m_h[c] + m_akg[c] -> m_co2[c] + m_4obut[c]
TCA_DHLIPODH	0	0	m_coa[c] + m_nad[c] + m_pyr[c] -> m_accoa[c] + m_nadh[c] + m_co2[c]
TCA_FRED1	0	0	m_mk8[c] + m_succ[c] -> m_mq8[c] + m_fum[c]
TCA_FSPQ9	0.198156	0.000227424	m_fad[c] + m_succ[c] -> m_fadh2[c] + m_fum[c]
TCA_fumC	0.0261078	0.00894103	m_h2o[c] + m_fum[c] <=> m_mal[c]
TCA_ICDH	0.0316108	0.0312278	m_nadp[c] + m_icit[c] -> m_nadph[c] + m_co2[c] + m_akg[c]
TCA_icit	0.048668	0.0312278	m_cit[c] <=> m_icit[c]
TCA_oaacit	0.048668	0.0312278	m_accoa[c] + m_h2o[c] + m_oaa[c] -> m_coa[c] + m_h[c] + m_cit[c]
TCA_Oro	0.180869	0	m_doroa[c] + m_fum[c] -> m_orotate[c] + m_succ[c]
TCA_SF_ubi	0	0	m_ubiquon8[c] + m_succ[c] -> m_uquol8[c] + m_fum[c]
TCA_SSAOR	0	0	m_nadp[c] + m_h2o[c] + m_4obut[c] -> m_nadph[c] + 2 m_h[c] + m_succ[c]
TCA_succoa	0.000304845	0.000301151	m_coa[c] + m_atp[c] + m_succ[c] <=> m_succoa[c] + m_adp[c] + m_pi[c]
TERP_14DHNOT	0	0	m_h[c] + m_14dhx_nth[c] + m_ffger[c] <=> m_ppi[c] + m_co2[c] + m_2_demmqui8[c]
TERP_3OP4HXBZ	0	0	m_h[c] + m_3opre4hxbz[c] <=> m_co2[c] + m_2oprephe[c]
TERP_4PPC2MEK	0.000583261	0.000576192	m_atp[c] + m_cpp_mery[c] -> m_adp[c] + m_h[c] + m_2p4c5pp_ery[c]
TERP_CHLY	0	0	m_chor[c] -> m_pyr[c] + m_4hbz[c]
TERP_CPPMERY	0.000583261	0.000576192	m_h[c] + m_ctp[c] + m_2cm_d_e4p[c] -> m_ppi[c] + m_cpp_mery[c]
TERP_DX5PRED	0.000583261	0.000576192	m_nadph[c] + m_h[c] + m_1do_x5p[c] <=> m_nadp[c] + m_2cm_d_e4p[c]
TERP_FPP	0.000145815	0.000144048	m_ipp[c] + m_dmapp[c] -> m_ppi[c] + m_gpp[c]
TERP_FPP2	0.000145815	0.000144048	m_ipp[c] + m_gpp[c] -> m_ppi[c] + m_fpp[c]
TERP_GGPP	0.000145815	0.000144048	m_fpp[c] + m_ipp[c] -> m_ppi[c] + m_ggpp[c]
TERP_HBZOT	0	0	m_ffger[c] + m_4hbz[c] <=> m_ppi[c] + m_3opre4hxbz[c]
TERP_HGGGT	0	0	m_h[c] + m_ggpp[c] + m_hgent[c] -> m_ppi[c] + m_co2[c] + m_6gg2mb[c]
TERP_HMPPRED	0	0	m_nadph[c] + m_h[c] + m_1hx2m2b4pp[c] -> m_nadp[c] + m_h2o[c] + m_ipp[c]
TERP_HMPPRED2	0	0	m_nadph[c] + m_h[c] + m_1hx2m2b4pp[c] -> m_nadp[c] + m_h2o[c] + m_dmapp[c]
TERP_HMPPRED4	0	0	m_nadh[c] + m_h[c] + m_1hx2m2b4pp[c] -> m_nad[c] + m_h2o[c] + m_ipp[c]
TERP_HMPPREDH	0.000583261	0.000576192	m_nadh[c] + m_h[c] + m_1hx2m2b4pp[c] -> m_nad[c] + m_h2o[c] + m_dmapp[c]
TERP_HXPT	0	0	m_fpp[c] + 4 m_ipp[c] -> 4 m_ppi[c] + m_all_t_hprepp[c]
TERP_IPPI	-0.000437445	-0.000432144	m_ipp[c] <=> m_dmapp[c]
TERP_ispF	0.000583261	0.000576192	m_2p4c5pp_ery[c] -> m_cmp[c] + m_2cm_d_e24cypp[c]
TERP_ispG	0.000583261	0.000576192	m_h[c] + 2 m_red_fedox[c] + m_2cm_d_e24cypp[c] -> m_h2o[c] + 2 m_ox_fedox[c] + m_1hx2m2b4pp[c]
TERP_LYCO	0	0	m_pq9[c] + m_neuro[c] -> m_pq9h2[c] + m_lyco[c]
TERP_PHENE	0	0	2 m_ggpp[c] -> m_ppi[c] + m_prephytoene_pp[c]
TERP_PHENE2	0	0	m_prephytoene_pp[c] -> m_ppi[c] + m_phytoene[c]
TERP_PHPYROX	0	0	m_p_hxphpyr[c] + m_o2[c] <=> m_co2[c] + m_hgent[c]
TERP_PQ91	0	0	m_hgent[c] + m_sol_pp[c] -> m_ppi[c] + m_co2[c] + m_mtnprebq[c]
TERP_PQ92	0	0	m_sam[c] + m_mtnprebq[c] -> m_pq9h2[c] + m_sah[c]
TERP_SPP1	0	0	7 m_ipp[c] + m_gpp[c] -> 7 m_ppi[c] + m_sol_pp[c]
TERP_SPP2	0	0	m_ggpp[c] + 5 m_ipp[c] -> 5 m_ppi[c] + m_sol_pp[c]
TERP_UDPSYN	0	0	m_fpp[c] + 8 m_ipp[c] -> 8 m_ppi[c] + m_bacpre_ppi[c]
TERP_ZCARDS	0	0	m_pq9[c] + m_phytoene[c] -> m_pq9h2[c] + m_pflu[c]
TERP_ZCARDS2	0	0	m_pq9[c] + m_pflu[c] -> m_pq9h2[c] + m_ecar[c]
TERP_ZCARDS3	0	0	m_pq9[c] + m_ecar[c] -> m_pq9h2[c] + m_neuro[c]
THR_HSKIN	0.00068291	0.0181875	m_atp[c] + m_hser[c] -> m_adp[c] + m_h[c] + m_phser[c]
THR_THRAL	0	0.0168504	m_thr[c] -> m_acal[c] + m_gly[c]
THR_THRNL	0	0.000662423	m_thr[c] -> m_akb[c] + m_nh4[c]
THR_THRSYN	0.00068291	0.0181875	m_h2o[c] + m_phser[c] -> m_pi[c] + m_thr[c]
TR_arsi	0	0	m_atp[c] + m_h2o[c] + m_arsi[e] -> m_adp[c] + m_h[c] + m_pi[c] + m_arsi[c]
TR_bet	0	0	m_atp[c] + m_h2o[c] + m_bet[e] -> m_adp[c] + m_h[c] + m_pi[c] + m_bet[c]
TR_biomass	0.0146	0.0144231	m_biomass[c] <=> m_biomass[e]
TR_biot	0	0	m_atp[c] + m_h2o[c] + m_biot[e] -> m_adp[c] + m_h[c] + m_pi[c] + m_biot[c]
TR_ca2	0	-6.91902e-21	m_h[e] + m_ca2[c] <=> m_h[c] + m_ca2[e]
TR_Ca2Na	0	0	3 m_na[e] + m_ca2[c] -> m_ca2[e] + 3 m_na[c]
TR_co	0.00103467	0.00102214	m_co[c] <=> m_co[e]
TR_co2	-0.304835	0.927	m_co2[e] <=> m_co2[c]
TR_cobalt2	0	0	m_atp[c] + m_h2o[c] + m_cobalt2[e] <=> m_adp[c] + m_h[c] + m_pi[c] + m_cobalt2[c]
TR_cu2_abc	0	0	m_atp[c] + m_h2o[c] + m_cu2[e] -> m_adp[c] + m_h[c] + m_pi[c] + m_cu2[c]
TR_fe2	0	0	m_atp[c] + m_h2o[c] + m_fe2[e] -> m_adp[c] + m_h[c] + m_pi[c] + m_fe2[c]
TR_fe2_Sp	1.35666e-19	-3.67907e-30	m_fe2[e] <=> m_fe2[c]
TR_fe3	0	0	m_atp[c] + m_h2o[c] + m_fe3[e] -> m_adp[c] + m_h[c] + m_pi[c] + m_fe3[c]
TR_glycogen	-0.0695426	0.0336453	m_glycogen[c] <=> m_glycogen[e]
TR_h2	0	0	m_h2[c] -> m_h2[e]
TR_h2o	0	37.4746	m_h2o[c] <=> m_h2o[e]
TR_hco3	0	0	m_atp[c] + m_h2o[c] + m_hco3[e] -> m_adp[c] + m_h[c] + m_pi[c] + m_hco3[c]
TR_k_ACT	0	0	m_atp[c] + m_h2o[c] + m_k[e] -> m_adp[c] + m_h[c] + m_pi[c] + m_k[c]
TR_k_SYM	0	0	m_h[c] + m_k[e] -> m_h[e] + m_k[c]
TR_mg	0	0	m_atp[c] + m_h2o[c] + m_mg[e] -> m_adp[c] + m_h[c] + m_pi[c] + m_mg[c]
TR_mg_SP	0.000145815	0.000144048	m_mg[e] <=> m_mg[c]
TR_mn2	0	0	m_atp[c] + m_h2o[c] + m_mn2[e] -> m_adp[c] + m_h[c] + m_pi[c] + m_mn2[c]
TR_n2	0.132	0	m_n2[e] <=> m_n2[c]
TR_na_h	0	-1.49613e-19	m_h[c] + m_na[e] <=> m_h[e] + m_na[c]
TR_nh4	-0.170538	0.0923295	m_nh4[e] <=> m_nh4[c]
TR_no2	0	0	m_h[e] + m_no2[e] <=> m_h[c] + m_no2[c]
TR_no3	0	0	m_h[e] + m_no3[e] <=> m_h[c] + m_no3[c]
TR_no3abc	0	0	m_atp[c] + m_h2o[c] + m_no3[e] -> m_adp[c] + m_h[c] + m_pi[c] + m_no3[c]
TR_o2	0.092968	18.1127	m_o2[e] <=> m_o2[c]
TR_orthopi	0	0	m_atp[c] + m_h2o[c] + m_pi[e] <=> m_adp[c] + m_h[c] + 2 m_pi[c]
TR_pb2	0	0	m_atp[c] + m_h2o[c] + m_pb[c] -> m_adp[c] + m_h[c] + m_pi[c] + m_pb[e]
TR_photon	80	80	m_photon[e] <=> m_photon[c]
TR_pi_ABC	0.00795292	0.00785655	m_atp[c] + m_h2o[c] + m_pi[e] -> m_adp[c] + m_h[c] + 2 m_pi[c]
TR_slf_ABC	0	0	m_atp[c] + m_h2o[c] + m_so4[e] -> m_adp[c] + m_h[c] + m_pi[c] + m_so4[c]
TR_slf_sym	0.000971618	0.000959843	m_h[e] + m_so4[e] <=> m_h[c] + m_so4[c]
TR_urea	0	0	m_atp[c] + m_h2o[c] + m_urea[e] <=> m_adp[c] + m_h[c] + m_pi[c] + m_urea[c]
TR_zn2	0	0	m_atp[c] + m_h2o[c] + m_zn2[e] -> m_adp[c] + m_h[c] + m_pi[c] + m_zn2[c]
tRNA_ala	0.00127621	0.00126074	m_atp[c] + m_h2o[c] + m_trnaala[c] + m_ala[c] -> m_amp[c] + m_h[c] + m_ppi[c] + m_alatrna[c]
tRNA_arg	0.000642739	0.00063495	m_atp[c] + m_h2o[c] + m_trnaarg[c] + m_arg[c] -> m_amp[c] + m_h[c] + m_ppi[c] + m_argtrna[c]
tRNA_asn	0.000741622	0.000732634	m_atp[c] + m_h2o[c] + m_trnaasn[c] + m_asn[c] -> m_amp[c] + m_h[c] + m_ppi[c] + m_asntrna[c]
tRNA_asp	0.00203946	0.00201474	m_atp[c] + m_h2o[c] + m_trnaasp[c] + m_asp[c] -> m_amp[c] + m_h[c] + m_ppi[c] + m_asptrna[c]
tRNA_cys	0.000139054	0.000137369	m_atp[c] + m_h2o[c] + m_trnacys[c] + m_cys[c] -> m_amp[c] + m_h[c] + m_ppi[c] + m_cystrna[c]
tRNA_fmt	0	0	m_fthf[c] + m_mettrna[c] <=> m_thf[c] + m_fmettrna[c]
trna_ggas	-6.7907e-19	-6.7907e-19	m_atp[c] + m_h2o[c] + m_asptrna[c] + m_gln[c] -> m_adp[c] + m_h[c] + m_pi[c] + m_asntrna[c] + m_glu[c]
tRNA_gln	0.0170264	0.0168201	m_atp[c] + m_h2o[c] + m_trnagln[c] + m_gln[c] <=> m_amp[c] + m_h[c] + m_ppi[c] + m_glntrna[c]
tRNA_glu	0.0114803	0.0113412	m_atp[c] + m_h2o[c] + m_trnaglu[c] + m_glu[c] -> m_amp[c] + m_h[c] + m_ppi[c] + m_glutrna[c]
tRNA_gly	0.0013411	0.00132485	m_atp[c] + m_h2o[c] + m_trnagly[c] + m_gly[c] -> m_amp[c] + m_h[c] + m_ppi[c] + m_glytrna[c]
tRNA_hemA	0.00944392	0.00932947	m_nadph[c] + 2 m_h[c] + m_glutrna[c] -> m_nadp[c] + m_h2o[c] + m_trnaglu[c] + m_gsal[c]
tRNA_his	0.000200856	0.000198422	m_atp[c] + m_h2o[c] + m_trnahis[c] + m_his[c] <=> m_amp[c] + m_h[c] + m_ppi[c] + m_histrna[c]
tRNA_ile	0.00067055	0.000662423	m_atp[c] + m_h2o[c] + m_trnaile[c] + m_ile[c] -> m_amp[c] + m_h[c] + m_ppi[c] + m_iletrna[c]
tRNA_leu	0.000846685	0.000836424	m_atp[c] + m_h2o[c] + m_trnaleu[c] + m_leu[c] -> m_amp[c] + m_h[c] + m_ppi[c] + m_leutrna[c]
tRNA_lys	0.00067055	0.000662423	m_atp[c] + m_h2o[c] + m_trnalys[c] + m_lys[c] -> m_amp[c] + m_h[c] + m_ppi[c] + m_lystrna[c]
tRNA_met	0.000284288	0.000280843	m_atp[c] + m_h2o[c] + m_trnamet[c] + m_met[c] -> m_amp[c] + m_ppi[c] + m_mettrna[c]
tRNA_phe	0.000163775	0.00016179	m_atp[c] + m_h2o[c] + m_trnaphe[c] + m_phe[c] -> m_amp[c] + m_ppi[c] + m_phetrna[c]
tRNA_pro	0.000398622	0.000393791	m_atp[c] + m_h2o[c] + m_trnapro[c] + m_pro[c] -> m_amp[c] + m_h[c] + m_ppi[c] + m_protrna[c]
tRNA_ser	0.000803423	0.000793687	m_atp[c] + m_h2o[c] + m_trnaser[c] + m_ser[c] -> m_amp[c] + m_h[c] + m_ppi[c] + m_sertrna[c]
tRNA_thr	0.00068291	0.000674634	m_atp[c] + m_h2o[c] + m_trnathr[c] + m_thr[c] -> m_amp[c] + m_h[c] + m_ppi[c] + m_thrtrna[c]
tRNA_trp	0.000200856	0.000198422	m_atp[c] + m_h2o[c] + m_trnatrp[c] + m_trp[c] -> m_amp[c] + m_h[c] + m_ppi[c] + m_trptrna[c]
tRNA_tyr	0.000275018	0.000271685	m_atp[c] + m_h2o[c] + m_trnatyr[c] + m_tyr[c] -> m_amp[c] + m_h[c] + m_ppi[c] + m_tyrtrna[c]
tRNA_val	0.000457333	0.000451791	m_atp[c] + m_h2o[c] + m_trnaval[c] + m_val[c] -> m_amp[c] + m_h[c] + m_ppi[c] + m_valtrna[c]
TRP_AN	0.000200856	0.000198422	m_gln[c] + m_chor[c] -> m_h[c] + m_glu[c] + m_pyr[c] + m_an[c]
TRP_I3GPS	0.000200856	0.000198422	m_h[c] + m_1_2cpheam_1dr5p[c] -> m_h2o[c] + m_co2[c] + m_igly_pi[c]
TRP_NPRANI	0.000200856	0.000198422	m_npran[c] <=> m_1_2cpheam_1dr5p[c]
TRP_trpD	0.000200856	0.000198422	m_prpp[c] + m_an[c] -> m_ppi[c] + m_npran[c]
TRP_TRPSYN	0.000200856	0.000198422	m_ser[c] + m_igly_pi[c] -> m_h2o[c] + m_gap[c] + m_trp[c]
TYR_ArDH	0.000275018	0.000271685	m_nadp[c] + m_pre_tyr[c] -> m_nadph[c] + m_co2[c] + m_tyr[c]
TYR_CHMUT	0.000438793	0.000433475	m_chor[c] -> m_phen[c]
TYR_DHPG	0	0	m_nad[c] + m_dhpg[c] <=> m_nadh[c] + m_h[c] + m_dhpgald[c]
TYR_PHEN	-0.000275018	-0.000271685	m_akg[c] + m_pre_tyr[c] <=> m_glu[c] + m_phen[c]
TYR_PREPHEN	0.000163775	0.00016179	m_h[c] + m_phen[c] -> m_h2o[c] + m_co2[c] + m_phepyr[c]
VAL_2DMOR	0	0.00148606	m_nadph[c] + m_h[c] + m_alctt[c] -> m_nadp[c] + m_23dhival[c]
VAL_3mop	0	0	m_coa[c] + m_nad[c] + m_3mop[c] -> m_nadh[c] + m_co2[c] + m_2mbcoa[c]
VAL_4mop	0	0	m_coa[c] + m_nad[c] + m_4mop[c] -> m_nadh[c] + m_co2[c] + m_ival_coa[c]
VAL_avtA	0	0.000451791	m_ala[c] + m_omval[c] <=> m_pyr[c] + m_val[c]
VAL_KARISalctt	0.00150429	0	m_nadph[c] + m_h[c] + m_alctt[c] <=> m_nadp[c] + m_2o3hxisoval[c]
VAL_KARISO	0.00150429	0	m_nadph[c] + m_h[c] + m_2o3hxisoval[c] -> m_nadp[c] + m_23dhival[c]
VAL_KARISO2	0.00067055	0.000662423	m_nadph[c] + m_h[c] + m_2ac2hxbut[c] <=> m_nadp[c] + m_dhxmval[c]
VAL_VALSYN	0.000457333	0	m_glu[c] + m_omval[c] -> m_akg[c] + m_val[c]
VIT_246HOP	0	0	m_atp[c] + m_6hxm_dhop[c] -> m_amp[c] + m_h[c] + m_78h2_pyrop[c]
VIT_4PPNTO	0.000200268	0.000197841	m_atp[c] + m_pan[c] -> m_adp[c] + m_h[c] + m_4ppnto[c]
VIT_ACTCP	0	0	m_sam[c] + m_ctcp[c] -> m_h[c] + m_sah[c] + m_atcp[c]
VIT_B12	0	0	m_atp[c] + m_cbl[c] -> m_pppi[c] + m_calomide[c]
VIT_BCOAL	0	0	m_atp[c] + m_h[c] + m_biot[c] -> m_ppi[c] + m_bio5amp[c]
VIT_BDTCP	0	0	m_sam[c] + m_dtcp[c] -> m_h[c] + m_sah[c] + m_btcp[c]
VIT_CHGLNAT	3.14192e-05	3.10384e-05	m_gln[c] + m_chor[c] -> m_glu[c] + m_adc[c]
VIT_cobS	0	0	m_a_ribazole[c] + m_adncoam_gdp[c] -> m_h[c] + m_gmp[c] + m_calomide[c]
VIT_DHFSYN	3.14192e-05	3.10384e-05	m_atp[c] + m_glu[c] + m_dihydropteroate[c] -> m_adp[c] + m_h[c] + m_pi[c] + m_dhf[c]
VIT_DX5PSYN	0.000583261	0.000576192	m_h[c] + m_gap[c] + m_pyr[c] -> m_co2[c] + m_1do_x5p[c]
VIT_E	0	0	m_h[c] + m_phypp[c] + m_hgent[c] -> m_ppi[c] + m_co2[c] + m_2m6pq[c]
VIT_E23DMPB	0	0	m_dmphquon[c] -> m_ctcp[c]
VIT_ECTCP	0	0	m_sam[c] + m_2m6pq[c] -> m_h[c] + m_sah[c] + m_dmphquon[c]
VIT_EDTCP	0	0	m_2m6pq[c] -> m_dtcp[c]
VIT_GLYOX	0	0	m_h2o[c] + m_o2[c] + m_gly[c] -> m_nh4[c] + m_glx[c] + m_h2o2[c]
VIT_METHF	0	0	m_atp[c] + m_5fthf[c] -> m_adp[c] + m_pi[c] + m_methf[c]
VIT_MTHFCH	0.0075232	0.00743203	m_h2o[c] + m_methf[c] <=> m_fthf[c] + m_h[c]
VIT_MTHRED	0	0.000424891	m_nadph[c] + m_metthf[c] + 2 m_h[c] -> m_nadp[c] + m_5mthf[c]
VIT_MTHREDF	0.000430103	0	m_metthf[c] + 2 m_h[c] + 2 m_red_fedox[c] -> 2 m_ox_fedox[c] + m_5mthf[c]
VIT_P5PS	0	0	m_1do_x5p[c] + m_3am2opropp[c] -> 2 m_h2o[c] + m_pi[c] + m_p5p[c]
VIT_pdxA	0	0	m_nad[c] + m_4phx_thr[c] -> m_nadh[c] + m_h[c] + m_amophb[c]
VIT_pdxA2	0	0	m_h[c] + m_amophb[c] -> m_co2[c] + m_3am2opropp[c]
VIT_THFLGLU	0	0	m_atp[c] + m_glu[c] + m_thf[c] -> m_adp[c] + m_pi[c] + m_thf_l_glu[c]
VIT_THIPP2	0	0	m_4am2m5ppmpyr[c] + m_thzp[c] -> m_ppi[c] + m_thip[c]
