# Supplementary material for: The use of genome-scale metabolic network reconstruction to predict fluxes and equilibrium composition of N-fixing versus C-fixing cells in a diazotrophic cyanobacterium, Trichodesmium erythraeum
Source: BMC Syst Biol. 2017 Jan 19;11:4. doi: 10.1186/s12918-016-0383-z (PMC5244712; doi:10.1186/s12918-016-0383-z)
Supplement: Additional file 6: — List of effects of gene and reaction deletion identified by in silico knockout analysis. This file contains the list of effects from each gene and reaction deletion in separate tabs. Gene/reaction deletions that result in lethality are colored red, those that reduce function are colored yellow, and those that cause no change are white. The single green reaction (deletion of biomass maintenance, EN_ATP) improves gene function. Reactions have associated genes listed alongside and genes have associated reactions listed alongside. There are reports for both diazotrophs and photoautotrophs. Data is reported as ratio (growth rate of knockout divided by “wild type” growth rate), raw knockout growth rate, and change in growth rate calculated using the following equation: \documentclass[12pt]{minimal} \usepackage{amsmath} \usepackage{wasysym} \usepackage{amsfonts} \usepackage{amssymb} \usepackage{amsbsy} \usepackage{mathrsfs} \usepackage{upgreek} \setlength{\oddsidemargin}{-69pt} \begin{document}$$ \varDelta \mu =\frac{\mu_{WT}-{\mu}_{mutant}}{\mu_{WT}} $$\end{document}Δμ=μWT−μmutantμWT (XLSX 182 kb) [file 12918_2016_383_MOESM6_ESM.xlsx]

## Sheet: Reactions
Diazotroph Growth Rate = 0.0146/h					Photoautotroph Growth Rate = 0.0146/h
Reaction Name	Growth Rate Ratio (muKO/muWT)	Growth Rate KO (1/h)	Change in Rate (1 - Ratio)		Rxn name	Growth Rate Ratio (muKO/muWT)	Growth Rate KO (1/h)	Change in Rate (1 - Ratio)
biomass_12dgr	0	0	1		EN_ATP	1.01227	0.0146	1.01227
biomass_carb	0	0	1		biomass_12dgr	0	0	1
biomass	0	0	1		biomass_carb	0	0	1
biomass_dgdgc	0	0	1		biomass	0	0	1
biomass_DNA	0	0	1		biomass_dgdgc	0	0	1
biomass_lipid	0	0	1		biomass_DNA	0	0	1
biomass_pgp	0	0	1		biomass_lipid	0	0	1
biomass_protein	0	0	1		biomass_pgp	0	0	1
biomass_rna	0	0	1		biomass_protein	0	0	1
biomass_sqdg	0	0	1		biomass_rna	0	0	1
CAR_dCoAKIN	0	0	1		biomass_sqdg	0	0	1
CDP_12DHD	0	0	1		CAR_dCoAKIN	0	0	1
CDP_12DHX9E	0	0	1		CDP_12DHD	0	0	1
CDP_12DOD	0	0	1		CDP_12DHX9E	0	0	1
CDP_12DOD11E	0	0	1		CDP_12DOD	0	0	1
CDP_12DTD	0	0	1		CDP_12DOD11E	0	0	1
CDP_12DTDE	0	0	1		CDP_12DTD	0	0	1
CDP_NDG3POR	0	0	1		CDP_12DTDE	0	0	1
CFIX_CDH	0	0	1		CDP_NDG3POR	0	0	1
CFIX_PEPCX	0	0	1		CFIX_CDH	0	0	1
CAR_6HXMDHOP	0	0	1		CFIX_PEPCX	0	0	1
CAR_DHN	0	0	1		CFIX_R5PIA	0	0	1
CAR_DHPP	0	0	1		CFIX_rbcL	0	0	1
CAR_PPANTAT	0	0	1		CFIX_RL3EPI	0	0	1
CAR_PPNTES	0	0	1		CFIX_RuBisCo	0	0	1
CAR_UPRG	0	0	1		CFIX_TK_FGXE	0	0	1
CYS_CYSSYN	0	0	1		CFIX_TKGSXR	0	0	1
EN_AKIN	0	0	1		CAR_6HXMDHOP	0	0	1
EN_ATP_syn	0	0	1		CAR_DHN	0	0	1
EN_FEDH2	0	0	1		CAR_DHPP	0	0	1
EN_NAD	0	0	1		CAR_PPANTAT	0	0	1
EN_NADHPQ9H	0	0	1		CAR_PPNTES	0	0	1
EN_p_pp	0	0	1		CAR_UPRG	0	0	1
EN_ppnK	0	0	1		CYS_CYSSYN	0	0	1
EN_TRDR	0	0	1		EN_AKIN	0	0	1
CAR_3DHQDH	0	0	1		EN_ATP_syn	0	0	1
CAR_AMDCHL	0	0	1		EN_p_pp	0	0	1
CAR_aroB	0	0	1		EN_ppnK	0	0	1
CAR_AUDA	0	0	1		EN_TRDR	0	0	1
CAR_CHORSYN	0	0	1		CAR_3DHQDH	0	0	1
CAR_FMNAT	0	0	1		CAR_AMDCHL	0	0	1
CAR_folE	0	0	1		CAR_aroB	0	0	1
CAR_GTPMoaA	0	0	1		CAR_AUDA	0	0	1
CAR_MTHFOR	0	0	1		CAR_CHORSYN	0	0	1
CAR_NNPP	0	0	1		CAR_FMNAT	0	0	1
CAR_PRPPK	0	0	1		CAR_folE	0	0	1
CAR_RIB5PT	0	0	1		CAR_GTPMoaA	0	0	1
CAR_ribH	0	0	1		CAR_MTHFOR	0	0	1
CAR_THFOR	0	0	1		CAR_NNPP	0	0	1
EX_biomass	0	0	1		CAR_PRPPK	0	0	1
EX_co	0	0	1		CAR_RIB5PT	0	0	1
EX_co2	0	0	1		CAR_ribH	0	0	1
EX_mg	0	0	1		CAR_THFOR	0	0	1
EX_n2	0	0	1		EX_biomass	0	0	1
EX_nh4	0	0	1		EX_co	0	0	1
EX_o2	0	0	1		EX_co2	0	0	1
EX_photon	0	0	1		EX_h2o	0	0	1
EX_pi	0	0	1		EX_mg	0	0	1
EX_slf	0	0	1		EX_nh4	0	0	1
FA_2EDD	0	0	1		EX_o2	0	0	1
FA_2HDACP	0	0	1		EX_photon	0	0	1
FA_3HXC18	0	0	1		EX_pi	0	0	1
FA_3HXHD	0	0	1		EX_slf	0	0	1
FA_3HXTD	0	0	1		FA_2EDD	0	0	1
FA_3OC14	0	0	1		FA_2HDACP	0	0	1
FA_3OC14_A	0	0	1		FA_3HXC18	0	0	1
FA_3OD	0	0	1		FA_3HXHD	0	0	1
FA_3OD_A	0	0	1		FA_3HXTD	0	0	1
FA_3ODD	0	0	1		FA_3OC14	0	0	1
FA_3ODD_A	0	0	1		FA_3OC14_A	0	0	1
FA_3OHD	0	0	1		FA_3OD	0	0	1
FA_3OHEXD	0	0	1		FA_3OD_A	0	0	1
FA_3OHEXD_A	0	0	1		FA_3ODD	0	0	1
FA_3OO	0	0	1		FA_3ODD_A	0	0	1
FA_3OO_A	0	0	1		FA_3OHD	0	0	1
FA_3OTD	0	0	1		FA_3OHEXD	0	0	1
FA_3OXOHEX	0	0	1		FA_3OHEXD_A	0	0	1
FA_3OXOHEX_A	0	0	1		FA_3OO	0	0	1
FA_AC	0	0	1		FA_3OO_A	0	0	1
FA_ACAC	0	0	1		FA_3OTD	0	0	1
FA_ACAC_A	0	0	1		FA_3OXOHEX	0	0	1
FA_ACSER	0	0	1		FA_3OXOHEX_A	0	0	1
FA_BUT2E	0	0	1		FA_AC	0	0	1
FA_C141	0	0	1		FA_ACAC	0	0	1
FA_CTD	0	0	1		FA_ACAC_A	0	0	1
FA_DECE	0	0	1		FA_ACSER	0	0	1
FA_DSLIN	0	0	1		FA_BUT2E	0	0	1
FA_DSOCDCY	0	0	1		FA_C141	0	0	1
FA_DSSA	0	0	1		FA_CTD	0	0	1
FA_EACP_160	0	0	1		FA_DECE	0	0	1
FA_EACP_but	0	0	1		FA_DSLIN	0	0	1
FA_EACP_d	0	0	1		FA_DSOCDCY	0	0	1
FA_EACP_dd	0	0	1		FA_DSSA	0	0	1
FA_EACP_h	0	0	1		FA_EACP_160	0	0	1
FA_EACP_myr	0	0	1		FA_EACP_but	0	0	1
FA_EACP_o	0	0	1		FA_EACP_d	0	0	1
FA_HDACP	0	0	1		FA_EACP_dd	0	0	1
FA_HEXE	0	0	1		FA_EACP_h	0	0	1
FA_OCT	0	0	1		FA_EACP_myr	0	0	1
FA_OD	0	0	1		FA_EACP_o	0	0	1
FA_TCHD	0	0	1		FA_HDACP	0	0	1
FA_TD	0	0	1		FA_HEXE	0	0	1
CAR_A6RP5PR	0	0	1		FA_OCT	0	0	1
CAR_D8RL	0	0	1		FA_OD	0	0	1
CAR_DB4PSYN	0	0	1		FA_TCHD	0	0	1
CAR_RAAU	0	0	1		FA_TD	0	0	1
G3P_12DHD9E	0	0	1		CAR_A6RP5PR	0	0	1
G3P_12DHD9Eb	0	0	1		CAR_D8RL	0	0	1
G3P_12DHDb	0	0	1		CAR_DB4PSYN	0	0	1
G3P_12DOD11E	0	0	1		CAR_RAAU	0	0	1
G3P_12DOD11Eb	0	0	1		G3P_12DHD9E	0	0	1
G3P_12DTDb	0	0	1		G3P_12DHD9Eb	0	0	1
G3P_12DTDEb	0	0	1		G3P_12DHDb	0	0	1
G3P_1HD9EG3P	0	0	1		G3P_12DOD11E	0	0	1
G3P_1O11EG3P	0	0	1		G3P_12DOD11Eb	0	0	1
G3P_DODb	0	0	1		G3P_12DTDb	0	0	1
GLU_argC	0	0	1		G3P_12DTDEb	0	0	1
GLU_G5SADHOR	0	0	1		G3P_1HD9EG3P	0	0	1
GLX_ALATA	0	0	1		G3P_1O11EG3P	0	0	1
GLX_FORH	0	0	1		G3P_DODb	0	0	1
GLX_GLYDE2	0	0	1		GLU_argC	0	0	1
GLY_ACCOASYN	0	0	1		GLU_G5SADHOR	0	0	1
GLY_PGLCM	0	0	1		GLX_ALATA	0	0	1
HIS_hisB	0	0	1		GLX_FORH	0	0	1
HIS_hisB_ol	0	0	1		GLX_GLYDE2	0	0	1
HIS_hisD1	0	0	1		GLY_ACCOASYN	0	0	1
HIS_hisD2	0	0	1		GLY_pgi	0	0	1
HIS_hisH	0	0	1		GLY_pgk	0	0	1
HIS_hisI	0	0	1		GLY_PGLCM	0	0	1
HIS_HPANT	0	0	1		GLY_tpiA	0	0	1
HIS_pramp	0	0	1		HIS_hisB	0	0	1
HIS_prfaicarp	0	0	1		HIS_hisB_ol	0	0	1
HIS_prpp_prbatp	0	0	1		HIS_hisD1	0	0	1
ILE_AKGAT	0	0	1		HIS_hisD2	0	0	1
ILE_DHADH3M	0	0	1		HIS_hisH	0	0	1
ILE_DHADHVAL	0	0	1		HIS_hisI	0	0	1
ILE_ilvHB	0	0	1		HIS_HPANT	0	0	1
LEU_AKGAT	0	0	1		HIS_pramp	0	0	1
LEU_IPPMAL	0	0	1		HIS_prfaicarp	0	0	1
LEU_IPPMAL2	0	0	1		HIS_prpp_prbatp	0	0	1
LIP_12GALC14	0	0	1		ILE_AKGAT	0	0	1
LIP_12GALC141	0	0	1		ILE_DHADH3M	0	0	1
LIP_12GALC16	0	0	1		ILE_DHADHVAL	0	0	1
LIP_12GALC16_1	0	0	1		ILE_ilvHB	0	0	1
LIP_12GALC18	0	0	1		LEU_AKGAT	0	0	1
LIP_12GALC18_1	0	0	1		LEU_IPPMAL	0	0	1
LIP_12GALC18_2	0	0	1		LEU_IPPMAL2	0	0	1
LIP_12GALC18_3	0	0	1		LIP_12GALC14	0	0	1
LIP_3OOD	0	0	1		LIP_12GALC141	0	0	1
LIP_CDPDODE	0	0	1		LIP_12GALC16	0	0	1
LIP_CDPDOTE	0	0	1		LIP_12GALC16_1	0	0	1
LIP_DGDGC14	0	0	1		LIP_12GALC18	0	0	1
LIP_DGDGC141	0	0	1		LIP_12GALC18_1	0	0	1
LIP_DGDGC16	0	0	1		LIP_12GALC18_2	0	0	1
LIP_DGDGC16_1	0	0	1		LIP_12GALC18_3	0	0	1
LIP_DGDGC18	0	0	1		LIP_3OOD	0	0	1
LIP_DGDGC18_1	0	0	1		LIP_CDPDODE	0	0	1
LIP_DGDGC18_2	0	0	1		LIP_CDPDOTE	0	0	1
LIP_DGDGC18_3	0	0	1		LIP_DGDGC14	0	0	1
LIP_DGDODE	0	0	1		LIP_DGDGC141	0	0	1
LIP_DGDOTE	0	0	1		LIP_DGDGC16	0	0	1
LIP_DODEG3P_ACP	0	0	1		LIP_DGDGC16_1	0	0	1
LIP_DOTEG3P_ACP	0	0	1		LIP_DGDGC18	0	0	1
LIP_MALACP	0	0	1		LIP_DGDGC18_1	0	0	1
LIP_ODEG3P	0	0	1		LIP_DGDGC18_2	0	0	1
LIP_OTEG3P	0	0	1		LIP_DGDGC18_3	0	0	1
LIP_PDPDOTE	0	0	1		LIP_DGDODE	0	0	1
LIP_PGDH	0	0	1		LIP_DGDOTE	0	0	1
LIP_PGDH9E	0	0	1		LIP_DODEG3P_ACP	0	0	1
LIP_PGDO11E	0	0	1		LIP_DOTEG3P_ACP	0	0	1
LIP_PGDODE	0	0	1		LIP_MALACP	0	0	1
LIP_PGDOTE	0	0	1		LIP_ODEG3P	0	0	1
LIP_PGDT	0	0	1		LIP_OTEG3P	0	0	1
LIP_PGDTE	0	0	1		LIP_PDPDOTE	0	0	1
LIP_PGPDODE	0	0	1		LIP_PGDH	0	0	1
LIP_SQDG14	0	0	1		LIP_PGDH9E	0	0	1
LIP_SQDG141	0	0	1		LIP_PGDO11E	0	0	1
LIP_SQDG16	0	0	1		LIP_PGDODE	0	0	1
LIP_SQDG16_1	0	0	1		LIP_PGDOTE	0	0	1
LIP_SQDG18	0	0	1		LIP_PGDT	0	0	1
LIP_SQDG18_1	0	0	1		LIP_PGDTE	0	0	1
LIP_SQDG18_2	0	0	1		LIP_PGPDODE	0	0	1
LIP_SQDG18_3	0	0	1		LIP_SQDG14	0	0	1
LIP_TOD2E	0	0	1		LIP_SQDG141	0	0	1
LIP_UDP6GSH	0	0	1		LIP_SQDG16	0	0	1
LYS_dapDCXL	0	0	1		LIP_SQDG16_1	0	0	1
LYS_dapF	0	0	1		LIP_SQDG18	0	0	1
LYS_DIAMAT	0	0	1		LIP_SQDG18_1	0	0	1
LIP_ASPSA	0	0	1		LIP_SQDG18_2	0	0	1
MET_CYSTH	0	0	1		LIP_SQDG18_3	0	0	1
MET_HCYS	0	0	1		LIP_TOD2E	0	0	1
MET_MTHFHC	0	0	1		LIP_UDP6GSH	0	0	1
MET_SUCHSER	0	0	1		LYS_dapDCXL	0	0	1
N_chIL	0	0	1		LYS_dapF	0	0	1
N_GLNSYN	0	0	1		LYS_DIAMAT	0	0	1
CAR_QUISYN	0	0	1		LIP_ASPSA	0	0	1
NUC_ADNPRT	0	0	1		MET_CYSTH	0	0	1
NUC_ADNRH	0	0	1		MET_HCYS	0	0	1
NUC_ADNSUC	0	0	1		MET_MTHFHC	0	0	1
NUC_ADNSUCCL2	0	0	1		MET_SUCHSER	0	0	1
NUC_ADNSUCL	0	0	1		N_GLNSYN	0	0	1
NUC_AIRSYN	0	0	1		CAR_QUISYN	0	0	1
NUC_APRT	0	0	1		NUC_ADNPRT	0	0	1
NUC_CAPASP	0	0	1		NUC_ADNRH	0	0	1
NUC_FAICAR	0	0	1		NUC_ADNSUC	0	0	1
NUC_FGARFT	0	0	1		NUC_ADNSUCCL2	0	0	1
NUC_GARGL	0	0	1		NUC_ADNSUCL	0	0	1
NUC_guaA	0	0	1		NUC_AIRSYN	0	0	1
NUC_IOR	0	0	1		NUC_APRT	0	0	1
NUC_ndk_AC	0	0	1		NUC_CAPASP	0	0	1
NUC_ndk_ADA	0	0	1		NUC_FAICAR	0	0	1
NUC_ndk_ADC	0	0	1		NUC_FGARFT	0	0	1
NUC_ndk_ADG	0	0	1		NUC_GARGL	0	0	1
NUC_ndk_ADT	0	0	1		NUC_guaA	0	0	1
NUC_ndk_ADU	0	0	1		NUC_IOR	0	0	1
NUC_ndk_AU	0	0	1		NUC_ndk_AC	0	0	1
NUC_NMP_AU	0	0	1		NUC_ndk_ADA	0	0	1
NUC_ORO5P	0	0	1		NUC_ndk_ADC	0	0	1
NUC_PRIBCXAIS	0	0	1		NUC_ndk_ADG	0	0	1
NUC_RIBK	0	0	1		NUC_ndk_ADT	0	0	1
NUC_rnredADP	0	0	1		NUC_ndk_ADU	0	0	1
NUC_rnredGDP	0	0	1		NUC_ndk_AU	0	0	1
NUC_rnredUDP	0	0	1		NUC_NMP_AU	0	0	1
NUC_nadD	0	0	1		NUC_ORO5P	0	0	1
PG_DHD	0	0	1		NUC_PRIBCXAIS	0	0	1
PG_DHX9E	0	0	1		NUC_RIBK	0	0	1
PG_DO11E	0	0	1		NUC_rnredADP	0	0	1
PG_DOD	0	0	1		NUC_rnredGDP	0	0	1
PG_TTD	0	0	1		NUC_rnredUDP	0	0	1
PG_TTDE	0	0	1		NUC_nadD	0	0	1
PHE_PHEPYR	0	0	1		PG_DHD	0	0	1
Photo_FXNADP	0	0	1		PG_DHX9E	0	0	1
Photo_Ia	0	0	1		PG_DO11E	0	0	1
Photo_PQPC	0	0	1		PG_DOD	0	0	1
PIG_3PSVT	0	0	1		PG_TTD	0	0	1
PIG_ALAVDH	0	0	1		PG_TTDE	0	0	1
PIG_aroK	0	0	1		PHE_PHEPYR	0	0	1
PIG_ChlA	0	0	1		Photo_Ia	0	0	1
PIG_CPPOR	0	0	1		Photo_II	0	0	1
PIG_DAHPSYN	0	0	1		Photo_PQPC	0	0	1
PIG_fe_oxred	0	0	1		PIG_3PSVT	0	0	1
PIG_fe_oxred_hbiliv	0	0	1		PIG_ALAVDH	0	0	1
PIG_fe_oxred_phye	0	0	1		PIG_aroK	0	0	1
PIG_GGRED	0	0	1		PIG_ChlA	0	0	1
PIG_GLU1SAAT	0	0	1		PIG_CPPOR	0	0	1
PIG_hemC	0	0	1		PIG_DAHPSYN	0	0	1
PIG_hemE	0	0	1		PIG_fe_oxred	0	0	1
PIG_hemH	0	0	1		PIG_fe_oxred_hbiliv	0	0	1
PIG_MgPIXC1	0	0	1		PIG_fe_oxred_phye	0	0	1
PIG_MgPIXC2	0	0	1		PIG_GGRED	0	0	1
PIG_MgPIXC3	0	0	1		PIG_GLU1SAAT	0	0	1
PIG_MgPIXMT	0	0	1		PIG_hemC	0	0	1
PIG_PIXCHEA	0	0	1		PIG_hemE	0	0	1
PIG_PIXORED	0	0	1		PIG_hemH	0	0	1
PIG_SMEaroE	0	0	1		PIG_MgPIXC1	0	0	1
PRO_G5SADH2	0	0	1		PIG_MgPIXC2	0	0	1
PRO_GLUK	0	0	1		PIG_MgPIXC3	0	0	1
PRO_P5CCRED	0	0	1		PIG_MgPIXMT	0	0	1
PUPY_DHORO	0	0	1		PIG_PIXCHEA	0	0	1
PUPY_FGAR	0	0	1		PIG_PIXORED	0	0	1
PUPY_IMPHL	0	0	1		PIG_SMEaroE	0	0	1
PUPY_mazG	0	0	1		PRO_G5SADH2	0	0	1
PUPY_O5PDCX	0	0	1		PRO_GLUK	0	0	1
PUPY_PLCK	0	0	1		PRO_P5CCRED	0	0	1
PUPY_THDT	0	0	1		PUPY_DHORO	0	0	1
PUPY_THYSYN	0	0	1		PUPY_FGAR	0	0	1
PYR_IPPMALSYN	0	0	1		PUPY_IMPHL	0	0	1
AA_4MOP1	0	0	1		PUPY_mazG	0	0	1
AA_4MOP2	0	0	1		PUPY_O5PDCX	0	0	1
AA_ASP2ARG	0	0	1		PUPY_PLCK	0	0	1
AA_ASPARG2	0	0	1		PUPY_THDT	0	0	1
AA_CY1	0	0	1		PUPY_THYSYN	0	0	1
AA_ilvH	0	0	1		PYR_IPPMALSYN	0	0	1
AA_PIGOOR	0	0	1		AA_4MOP1	0	0	1
AA_SAMSYN	0	0	1		AA_4MOP2	0	0	1
AA_panB	0	0	1		AA_ASP2ARG	0	0	1
AA_PANTOR	0	0	1		AA_ASPARG2	0	0	1
AA_SAHHL	0	0	1		AA_CY1	0	0	1
AGLY_GCV	0	0	1		AA_ilvH	0	0	1
AGLY_glyA	0	0	1		AA_PIGOOR	0	0	1
ALA_ALADH	0	0	1		AA_SAMSYN	0	0	1
ALA_ASPCX	0	0	1		AA_panB	0	0	1
ARG_ACGLUK	0	0	1		AA_PANTOR	0	0	1
ARG_ACOAT	0	0	1		AA_SAHHL	0	0	1
ARG_ARGSUC	0	0	1		AGLY_GCV	0	0	1
ARG_ARGSUCCL	0	0	1		AGLY_glyA	0	0	1
ARG_carB	0	0	1		ALA_ALADH	0	0	1
ARG_ORNCAT	0	0	1		ALA_ASPCX	0	0	1
ASN_ASNSYN	0	0	1		ARG_ACGLUK	0	0	1
ASP_ASPAT	0	0	1		ARG_ACOAT	0	0	1
ASP_ASPKIN	0	0	1		ARG_ARGSUC	0	0	1
ASP_ASPSAOR	0	0	1		ARG_ARGSUCCL	0	0	1
S_35BPN	0	0	1		ARG_carB	0	0	1
S_aps_paps	0	0	1		ARG_ORNCAT	0	0	1
S_PAPS_so3	0	0	1		ASN_ASNSYN	0	0	1
S_slf_aps	0	0	1		ASP_ASPAT	0	0	1
SER_HSOR	0	0	1		ASP_ASPKIN	0	0	1
SO_H2O2	0	0	1		ASP_ASPSAOR	0	0	1
CARB_glycogen_phosphorylase	0	0	1		S_35BPN	0	0	1
CARB_glyP	0	0	1		S_aps_paps	0	0	1
CARB_udpg_g1p	0	0	1		S_PAPS_so3	0	0	1
CARB_UDPGEPI	0	0	1		S_slf_aps	0	0	1
TCA_fumC	0	0	1		SER_HSOR	0	0	1
TCA_ICDH	0	0	1		SO_H2O2	0	0	1
TCA_icit	0	0	1		CARB_g1p_adpg	0	0	1
TCA_oaacit	0	0	1		CARB_glgA	0	0	1
TCA_succoa	0	0	1		CARB_udpg_g1p	0	0	1
TERP_4PPC2MEK	0	0	1		CARB_UDPGEPI	0	0	1
TERP_CPPMERY	0	0	1		TCA_fumC	0	0	1
TERP_DX5PRED	0	0	1		TCA_ICDH	0	0	1
TERP_FPP	0	0	1		TCA_icit	0	0	1
TERP_FPP2	0	0	1		TCA_oaacit	0	0	1
TERP_GGPP	0	0	1		TCA_succoa	0	0	1
TERP_ispF	0	0	1		TERP_4PPC2MEK	0	0	1
TERP_ispG	0	0	1		TERP_CPPMERY	0	0	1
THR_HSKIN	0	0	1		TERP_DX5PRED	0	0	1
THR_THRSYN	0	0	1		TERP_FPP	0	0	1
TR_biomass	0	0	1		TERP_FPP2	0	0	1
TR_co	0	0	1		TERP_GGPP	0	0	1
TR_co2	0	0	1		TERP_ispF	0	0	1
TR_n2	0	0	1		TERP_ispG	0	0	1
TR_nh4	0	0	1		THR_HSKIN	0	0	1
TR_o2	0	0	1		THR_THRSYN	0	0	1
TR_photon	0	0	1		TR_biomass	0	0	1
tRNA_ala	0	0	1		TR_co	0	0	1
tRNA_arg	0	0	1		TR_co2	0	0	1
tRNA_asn	0	0	1		TR_h2o	0	0	1
tRNA_asp	0	0	1		TR_nh4	0	0	1
tRNA_cys	0	0	1		TR_o2	0	0	1
tRNA_gln	0	0	1		TR_photon	0	0	1
tRNA_glu	0	0	1		tRNA_ala	0	0	1
tRNA_gly	0	0	1		tRNA_arg	0	0	1
tRNA_hemA	0	0	1		tRNA_asn	0	0	1
tRNA_his	0	0	1		tRNA_asp	0	0	1
tRNA_ile	0	0	1		tRNA_cys	0	0	1
tRNA_leu	0	0	1		tRNA_gln	0	0	1
tRNA_lys	0	0	1		tRNA_glu	0	0	1
tRNA_met	0	0	1		tRNA_gly	0	0	1
tRNA_phe	0	0	1		tRNA_hemA	0	0	1
tRNA_pro	0	0	1		tRNA_his	0	0	1
tRNA_ser	0	0	1		tRNA_ile	0	0	1
tRNA_thr	0	0	1		tRNA_leu	0	0	1
tRNA_trp	0	0	1		tRNA_lys	0	0	1
tRNA_tyr	0	0	1		tRNA_met	0	0	1
tRNA_val	0	0	1		tRNA_phe	0	0	1
TRP_AN	0	0	1		tRNA_pro	0	0	1
TRP_I3GPS	0	0	1		tRNA_ser	0	0	1
TRP_NPRANI	0	0	1		tRNA_thr	0	0	1
TRP_trpD	0	0	1		tRNA_trp	0	0	1
TRP_TRPSYN	0	0	1		tRNA_tyr	0	0	1
TYR_ArDH	0	0	1		tRNA_val	0	0	1
TYR_CHMUT	0	0	1		TRP_AN	0	0	1
TYR_PHEN	0	0	1		TRP_I3GPS	0	0	1
TYR_PREPHEN	0	0	1		TRP_NPRANI	0	0	1
VAL_KARISO2	0	0	1		TRP_trpD	0	0	1
VIT_4PPNTO	0	0	1		TRP_TRPSYN	0	0	1
VIT_CHGLNAT	0	0	1		TYR_ArDH	0	0	1
VIT_DHFSYN	0	0	1		TYR_CHMUT	0	0	1
VIT_DX5PSYN	0	0	1		TYR_PHEN	0	0	1
VIT_MTHFCH	0	0	1		TYR_PREPHEN	0	0	1
EX_glycogen	0	0	1		Photo_FXNADP	0.761842	0.0109881	0.238158
TR_glycogen	0	0	1		GLY_2PGM	0.965192	0.013921	0.0348082
CARB_EMMADH	1	0.0146	0		GLY_eno	0.965192	0.013921	0.0348082
CDP_12DAIH	1	0.0146	0		GLY_PYRK	0.987157	0.0142378	0.0128432
CDP_12DDD	1	0.0146	0		THR_THRAL	0.989838	0.0142765	0.0101619
CDP_12DHXD	1	0.0146	0		S_PSRED	0.989878	0.0142771	0.0101219
CDP_12DIPD	1	0.0146	0		S_h2s_so3	0.989915	0.0142776	0.010085
CDP_12DISOHD	1	0.0146	0		N_GLUDH	0.991167	0.0142957	0.00883267
CDP_12DITD	1	0.0146	0		CARB_glycogen_phosphorylase	0.994468	0.0143433	0.00553249
CDP_12DPDG	1	0.0146	0		GLX_ADHACAL	0.99591	0.0143641	0.00408968
CDP_12DTD7E	1	0.0146	0		FA_acmalcoa	0.996087	0.0143666	0.00391307
CFIX_F16BA	1	0.0146	0		GLX_mdh	0.998912	0.0144074	0.00108829
CFIX_glpX	1	0.0146	0		FA_NAGLU	0.999357	0.0144138	0.000643372
CFIX_R5PIA	1	0.0146	0		VAL_2DMOR	0.999548	0.0144165	0.000452489
CFIX_rbcL	1	0.0146	0		NUC_PRIBCXAI	0.99956	0.0144167	0.000439572
CFIX_RL3EPI	1	0.0146	0		SM_Doro	0.999613	0.0144175	0.000387227
CFIX_RuBisCo	1	0.0146	0		THR_THRNL	0.999677	0.0144184	0.000322763
CFIX_TAGSFE	1	0.0146	0		r_NUC_CTPSYN_NH3	0.999872	0.0144212	0.000128027
CFIX_TK_FGXE	1	0.0146	0		TR_slf_sym	0.999912	0.0144218	8.77106e-05
CFIX_TKGSXR	1	0.0146	0		ASP_ASPOXS	0.999952	0.0144224	4.77517e-05
SM_SHGD	1	0.0146	0		NUC_rnredCDP	0.999958	0.0144225	4.17534e-05
CAR_ACOBAMP1	1	0.0146	0		TCA_FSPQ9	0.999958	0.0144225	4.1566e-05
CAR_ACOBAMP2	1	0.0146	0		EN_FADPQ	0.999958	0.0144225	4.1566e-05
CAR_COB2AM	1	0.0146	0		CAR_nadE	0.99997	0.0144226	3.01854e-05
CAR_COBAM	1	0.0146	0		NUC_PAN1	0.999976	0.0144227	2.41066e-05
CAR_COBASYN	1	0.0146	0		TR_mg_SP	0.999982	0.0144228	1.75521e-05
CAR_COBIISYN	1	0.0146	0		GLX_GLYDE1	0.999991	0.0144229	9.45507e-06
CAR_cobyrinate	1	0.0146	0		CAR_DHPSYN2	0.999992	0.014423	7.56407e-06
CAR_coprecor2	1	0.0146	0		CARB_EMMADH	1	0.0144231	0
CAR_coprecor5b	1	0.0146	0		CDP_12DAIH	1	0.0144231	0
CAR_coprecor6	1	0.0146	0		CDP_12DDD	1	0.0144231	0
CAR_coprecor7	1	0.0146	0		CDP_12DHXD	1	0.0144231	0
CAR_coprecor8	1	0.0146	0		CDP_12DIPD	1	0.0144231	0
CAR_DHPSYN	1	0.0146	0		CDP_12DISOHD	1	0.0144231	0
CAR_DHPSYN2	1	0.0146	0		CDP_12DITD	1	0.0144231	0
CAR_6HXDHPP	1	0.0146	0		CDP_12DPDG	1	0.0144231	0
CAR_FOSYN	1	0.0146	0		CDP_12DTD7E	1	0.0144231	0
CAR_hbyr	1	0.0146	0		CFIX_F16BA	1	0.0144231	0
CAR_MenE	1	0.0146	0		CFIX_glpX	1	0.0144231	0
CAR_SELP	1	0.0146	0		CFIX_TAGSFE	1	0.0144231	0
CAR_SHCHC	1	0.0146	0		SM_SHGD	1	0.0144231	0
EN_ATP	1	0.0146	0		CAR_ACOBAMP1	1	0.0144231	0
EN_cAMP	1	0.0146	0		CAR_ACOBAMP2	1	0.0144231	0
CAR_CoAcRED	1	0.0146	0		CAR_COB2AM	1	0.0144231	0
EN_DMQNP	1	0.0146	0		CAR_COBAM	1	0.0144231	0
EN_FADPQ	1	0.0146	0		CAR_COBASYN	1	0.0144231	0
EN_FMNRED	1	0.0146	0		CAR_COBIISYN	1	0.0144231	0
EN_FMNREDP	1	0.0146	0		CAR_cobyrinate	1	0.0144231	0
EN_NADTH	1	0.0146	0		CAR_coprecor2	1	0.0144231	0
EN_OROPQ9	1	0.0146	0		CAR_coprecor5b	1	0.0144231	0
EN_pppi	1	0.0146	0		CAR_coprecor6	1	0.0144231	0
EN_FADPRO	1	0.0146	0		CAR_coprecor7	1	0.0144231	0
CAR_surE	1	0.0146	0		CAR_coprecor8	1	0.0144231	0
EN_TRDRF	1	0.0146	0		CAR_DHPSYN	1	0.0144231	0
CAR_14dhx_nth	1	0.0146	0		CAR_6HXDHPP	1	0.0144231	0
CAR_14dih2ncoa	1	0.0146	0		CAR_FOSYN	1	0.0144231	0
CAR_copreco3	1	0.0146	0		CAR_hbyr	1	0.0144231	0
CAR_coprecor4	1	0.0146	0		CAR_MenE	1	0.0144231	0
CAR_coprecor5	1	0.0146	0		CAR_SELP	1	0.0144231	0
CAR_coprecor6b	1	0.0146	0		CAR_SHCHC	1	0.0144231	0
CAR_FOLH	1	0.0146	0		EN_cAMP	1	0.0144231	0
CAR_GSHRED	1	0.0146	0		CAR_CoAcRED	1	0.0144231	0
CAR_GSHREDN	1	0.0146	0		EN_DMQNP	1	0.0144231	0
CAR_M1PGT	1	0.0146	0		EN_FEDH2	1	0.0144231	0
CAR_nadE	1	0.0146	0		EN_FMNRED	1	0.0144231	0
CAR_NICAMD	1	0.0146	0		EN_FMNREDP	1	0.0144231	0
CAR_NICPRT	1	0.0146	0		EN_NAD	1	0.0144231	0
CAR_OROMQ8	1	0.0146	0		EN_NADHPQ9H	1	0.0144231	0
CAR_OROU8	1	0.0146	0		EN_NADTH	1	0.0144231	0
CAR_precor3a	1	0.0146	0		EN_OROPQ9	1	0.0144231	0
CAR_precor4	1	0.0146	0		EN_pppi	1	0.0144231	0
CAR_precor5	1	0.0146	0		EN_FADPRO	1	0.0144231	0
CAR_precor6	1	0.0146	0		CAR_surE	1	0.0144231	0
CAR_precor8	1	0.0146	0		EN_TRDRF	1	0.0144231	0
CAR_SFGH	1	0.0146	0		CAR_14dhx_nth	1	0.0144231	0
CAR_ubiE	1	0.0146	0		CAR_14dih2ncoa	1	0.0144231	0
CAR_ubiE2	1	0.0146	0		CAR_copreco3	1	0.0144231	0
EX_bet	1	0.0146	0		CAR_coprecor4	1	0.0144231	0
EX_biot	1	0.0146	0		CAR_coprecor5	1	0.0144231	0
EX_ca2	1	0.0146	0		CAR_coprecor6b	1	0.0144231	0
EX_cobalt2	1	0.0146	0		CAR_FOLH	1	0.0144231	0
EX_cu2	1	0.0146	0		CAR_GSHRED	1	0.0144231	0
EX_fe2	1	0.0146	0		CAR_GSHREDN	1	0.0144231	0
EX_fe3	1	0.0146	0		CAR_M1PGT	1	0.0144231	0
EX_h2	1	0.0146	0		CAR_NICAMD	1	0.0144231	0
EX_h2o	1	0.0146	0		CAR_NICPRT	1	0.0144231	0
EX_hco3	1	0.0146	0		CAR_OROMQ8	1	0.0144231	0
EX_k	1	0.0146	0		CAR_OROU8	1	0.0144231	0
EX_mn2	1	0.0146	0		CAR_precor3a	1	0.0144231	0
EX_na	1	0.0146	0		CAR_precor4	1	0.0144231	0
EX_no2	1	0.0146	0		CAR_precor5	1	0.0144231	0
EX_NO3	1	0.0146	0		CAR_precor6	1	0.0144231	0
EX_proton	1	0.0146	0		CAR_precor8	1	0.0144231	0
EX_urea	1	0.0146	0		CAR_SFGH	1	0.0144231	0
EX_zn2	1	0.0146	0		CAR_ubiE	1	0.0144231	0
FA_10M3HXDD	1	0.0146	0		CAR_ubiE2	1	0.0144231	0
FA_10M3HXUD	1	0.0146	0		EX_bet	1	0.0144231	0
FA_10MDD	1	0.0146	0		EX_biot	1	0.0144231	0
FA_10MUD	1	0.0146	0		EX_ca2	1	0.0144231	0
FA_11M3HODD	1	0.0146	0		EX_cobalt2	1	0.0144231	0
FA_11MC12	1	0.0146	0		EX_cu2	1	0.0144231	0
FA_12M3HTD	1	0.0146	0		EX_fe2	1	0.0144231	0
FA_12M3HXTRID	1	0.0146	0		EX_fe3	1	0.0144231	0
FA_12MTD	1	0.0146	0		EX_h2	1	0.0144231	0
FA_12MTRID	1	0.0146	0		EX_hco3	1	0.0144231	0
FA_13M3HXTD	1	0.0146	0		EX_k	1	0.0144231	0
FA_13MTD	1	0.0146	0		EX_mn2	1	0.0144231	0
FA_14M3HXHD	1	0.0146	0		EX_n2	1	0.0144231	0
FA_14M3HXPD	1	0.0146	0		EX_na	1	0.0144231	0
FA_14MHD	1	0.0146	0		EX_no2	1	0.0144231	0
FA_14MPD	1	0.0146	0		EX_NO3	1	0.0144231	0
FA_15M3HXHD	1	0.0146	0		EX_proton	1	0.0144231	0
FA_15MHD	1	0.0146	0		EX_urea	1	0.0144231	0
FA_2TCVE	1	0.0146	0		EX_zn2	1	0.0144231	0
FA_3HXV	1	0.0146	0		FA_10M3HXDD	1	0.0144231	0
FA_3OVE	1	0.0146	0		FA_10M3HXUD	1	0.0144231	0
FA_4M3HHX	1	0.0146	0		FA_10MDD	1	0.0144231	0
FA_4M3HXP	1	0.0146	0		FA_10MUD	1	0.0144231	0
FA_4MH	1	0.0146	0		FA_11M3HODD	1	0.0144231	0
FA_4MP	1	0.0146	0		FA_11MC12	1	0.0144231	0
FA_5M3HXH	1	0.0146	0		FA_12M3HTD	1	0.0144231	0
FA_5MH	1	0.0146	0		FA_12M3HXTRID	1	0.0144231	0
FA_5MO	1	0.0146	0		FA_12MTD	1	0.0144231	0
FA_6M3HOHEP	1	0.0146	0		FA_12MTRID	1	0.0144231	0
FA_6M3HXO	1	0.0146	0		FA_13M3HXTD	1	0.0144231	0
FA_6MH	1	0.0146	0		FA_13MTD	1	0.0144231	0
FA_7M3HO	1	0.0146	0		FA_14M3HXHD	1	0.0144231	0
FA_7MO	1	0.0146	0		FA_14M3HXPD	1	0.0144231	0
FA_8M3HD	1	0.0146	0		FA_14MHD	1	0.0144231	0
FA_8M3HXN	1	0.0146	0		FA_14MPD	1	0.0144231	0
FA_8MD	1	0.0146	0		FA_15M3HXHD	1	0.0144231	0
FA_8MN	1	0.0146	0		FA_15MHD	1	0.0144231	0
FA_9M3HXD	1	0.0146	0		FA_2TCVE	1	0.0144231	0
FA_9MD	1	0.0146	0		FA_3HXV	1	0.0144231	0
FA_ADH_Oct	1	0.0146	0		FA_3OVE	1	0.0144231	0
FA_AONA	1	0.0146	0		FA_4M3HHX	1	0.0144231	0
FA_DSPA	1	0.0146	0		FA_4M3HXP	1	0.0144231	0
FA_NAGA1P	1	0.0146	0		FA_4MH	1	0.0144231	0
FA_NAGLU	1	0.0146	0		FA_4MP	1	0.0144231	0
FA_PAL	1	0.0146	0		FA_5M3HXH	1	0.0144231	0
FA_palm	1	0.0146	0		FA_5MH	1	0.0144231	0
FA_palmol	1	0.0146	0		FA_5MO	1	0.0144231	0
FA_stear	1	0.0146	0		FA_6M3HOHEP	1	0.0144231	0
FA_STR	1	0.0146	0		FA_6M3HXO	1	0.0144231	0
FA_vacc	1	0.0146	0		FA_6MH	1	0.0144231	0
FA_vacc_acp	1	0.0146	0		FA_7M3HO	1	0.0144231	0
FA_acmalcoa	1	0.0146	0		FA_7MO	1	0.0144231	0
CARB_FPAL	1	0.0146	0		FA_8M3HD	1	0.0144231	0
CARB_GDMDH	1	0.0146	0		FA_8M3HXN	1	0.0144231	0
CARB_GDPFSYN	1	0.0146	0		FA_8MD	1	0.0144231	0
CARB_glmM	1	0.0146	0		FA_8MN	1	0.0144231	0
CARB_M1PGT	1	0.0146	0		FA_9M3HXD	1	0.0144231	0
CARB_M6PI	1	0.0146	0		FA_9MD	1	0.0144231	0
G3P_12DDDb	1	0.0146	0		FA_ADH_Oct	1	0.0144231	0
G3P_12DDDG3P	1	0.0146	0		FA_AONA	1	0.0144231	0
G3P_12DHD	1	0.0146	0		FA_DSPA	1	0.0144231	0
G3P_12DHD1	1	0.0146	0		FA_NAGA1P	1	0.0144231	0
G3P_12DHX	1	0.0146	0		FA_PAL	1	0.0144231	0
G3P_12DIHD	1	0.0146	0		FA_palm	1	0.0144231	0
G3P_12DIHDb	1	0.0146	0		FA_palmol	1	0.0144231	0
G3P_12DIP	1	0.0146	0		FA_stear	1	0.0144231	0
G3P_12DIPDb	1	0.0146	0		FA_STR	1	0.0144231	0
G3P_12DISOHD	1	0.0146	0		FA_vacc	1	0.0144231	0
G3P_12DISOHDb	1	0.0146	0		FA_vacc_acp	1	0.0144231	0
G3P_12DISOHDc	1	0.0146	0		CARB_FPAL	1	0.0144231	0
G3P_12DISOPDb	1	0.0146	0		CARB_GDMDH	1	0.0144231	0
G3P_12DITD	1	0.0146	0		CARB_GDPFSYN	1	0.0144231	0
G3P_12DITDb	1	0.0146	0		CARB_glmM	1	0.0144231	0
G3P_12DPDG	1	0.0146	0		CARB_M1PGT	1	0.0144231	0
G3P_12DTd	1	0.0146	0		CARB_M6PI	1	0.0144231	0
G3P_12DTde	1	0.0146	0		G3P_12DDDb	1	0.0144231	0
G3P_12DTD7E	1	0.0146	0		G3P_12DDDG3P	1	0.0144231	0
G3P_12DTD7Eb	1	0.0146	0		G3P_12DHD	1	0.0144231	0
G3P_12DTDG3P	1	0.0146	0		G3P_12DHD1	1	0.0144231	0
G3P_12DTDEG3P	1	0.0146	0		G3P_12DHX	1	0.0144231	0
G3P_1AISOPDG3P	1	0.0146	0		G3P_12DIHD	1	0.0144231	0
G3P_1C16G3P	1	0.0146	0		G3P_12DIHDb	1	0.0144231	0
G3P_1C16G3P2	1	0.0146	0		G3P_12DIP	1	0.0144231	0
G3P_1DDG3P	1	0.0146	0		G3P_12DIPDb	1	0.0144231	0
G3P_1ISODG3P	1	0.0146	0		G3P_12DISOHD	1	0.0144231	0
G3P_1ISOHDG3P	1	0.0146	0		G3P_12DISOHDb	1	0.0144231	0
G3P_1ISOHXG3P	1	0.0146	0		G3P_12DISOHDc	1	0.0144231	0
G3P_1ITDG3P	1	0.0146	0		G3P_12DISOPDb	1	0.0144231	0
G3P_1ODG3P	1	0.0146	0		G3P_12DITD	1	0.0144231	0
G3P_1ODG3P2	1	0.0146	0		G3P_12DITDb	1	0.0144231	0
G3P_1TD7EG3P	1	0.0146	0		G3P_12DPDG	1	0.0144231	0
G3P_1TDG3P	1	0.0146	0		G3P_12DTd	1	0.0144231	0
G3P_1TDEG3P	1	0.0146	0		G3P_12DTde	1	0.0144231	0
G3P_1TDG3P2	1	0.0146	0		G3P_12DTD7E	1	0.0144231	0
G3P_1TDEG3P2	1	0.0146	0		G3P_12DTD7Eb	1	0.0144231	0
G3P_C141	1	0.0146	0		G3P_12DTDG3P	1	0.0144231	0
G3P_C140	1	0.0146	0		G3P_12DTDEG3P	1	0.0144231	0
G3P_CPD15672	1	0.0146	0		G3P_1AISOPDG3P	1	0.0144231	0
G3P_DOD	1	0.0146	0		G3P_1C16G3P	1	0.0144231	0
G3P_DODG3P	1	0.0146	0		G3P_1C16G3P2	1	0.0144231	0
G3P_UDPHXM	1	0.0146	0		G3P_1DDG3P	1	0.0144231	0
GLN_carB	1	0.0146	0		G3P_1ISODG3P	1	0.0144231	0
GLN_nadE	1	0.0146	0		G3P_1ISOHDG3P	1	0.0144231	0
GLU_5OPROA	1	0.0146	0		G3P_1ISOHXG3P	1	0.0144231	0
GLU_argJ	1	0.0146	0		G3P_1ITDG3P	1	0.0144231	0
GLU_GLUCYS	1	0.0146	0		G3P_1ODG3P	1	0.0144231	0
GLU_GLURAC	1	0.0146	0		G3P_1ODG3P2	1	0.0144231	0
GLU_GluSYN	1	0.0146	0		G3P_1TD7EG3P	1	0.0144231	0
GLX_3GKIN	1	0.0146	0		G3P_1TDG3P	1	0.0144231	0
GLX_4H2AKGA	1	0.0146	0		G3P_1TDEG3P	1	0.0144231	0
GLX_4H2AKGALD	1	0.0146	0		G3P_1TDG3P2	1	0.0144231	0
GLX_ADH_gly	1	0.0146	0		G3P_1TDEG3P2	1	0.0144231	0
GLX_ADH_imzac	1	0.0146	0		G3P_C141	1	0.0144231	0
GLX_ADHACAL	1	0.0146	0		G3P_C140	1	0.0144231	0
GLX_ICITLY	1	0.0146	0		G3P_CPD15672	1	0.0144231	0
GLX_DHLIPAM	1	0.0146	0		G3P_DOD	1	0.0144231	0
GLX_GLGRAL	1	0.0146	0		G3P_DODG3P	1	0.0144231	0
GLX_GLKIN	1	0.0146	0		G3P_UDPHXM	1	0.0144231	0
GLX_GLOR	1	0.0146	0		GLN_carB	1	0.0144231	0
GLX_GLYDE1	1	0.0146	0		GLN_nadE	1	0.0144231	0
GLX_GLYOX	1	0.0146	0		GLU_5OPROA	1	0.0144231	0
GLX_GLYPOX	1	0.0146	0		GLU_argJ	1	0.0144231	0
GLX_mdh	1	0.0146	0		GLU_GLUCYS	1	0.0144231	0
GLX_MGLXSYN	1	0.0146	0		GLU_GLURAC	1	0.0144231	0
GLX_PADNCL	1	0.0146	0		GLU_GluSYN	1	0.0144231	0
GLX_PGLYP	1	0.0146	0		GLX_3GKIN	1	0.0144231	0
GLX_POCL	1	0.0146	0		GLX_4H2AKGA	1	0.0144231	0
GLX_RuBPCL	1	0.0146	0		GLX_4H2AKGALD	1	0.0144231	0
GLX_SGTAMN	1	0.0146	0		GLX_ADH_gly	1	0.0144231	0
GLX_SPA	1	0.0146	0		GLX_ADH_imzac	1	0.0144231	0
GLY_2PGM	1	0.0146	0		GLX_ICITLY	1	0.0144231	0
GLY_ALDDH	1	0.0146	0		GLX_DHLIPAM	1	0.0144231	0
GLY_ALDDHP	1	0.0146	0		GLX_GLGRAL	1	0.0144231	0
GLY_eno	1	0.0146	0		GLX_GLKIN	1	0.0144231	0
GLY_ethacal	1	0.0146	0		GLX_GLOR	1	0.0144231	0
GLY_ethacalP	1	0.0146	0		GLX_GLYOX	1	0.0144231	0
GLY_FPAL	1	0.0146	0		GLX_GLYPOX	1	0.0144231	0
GLY_G3PDH	1	0.0146	0		GLX_MGLXSYN	1	0.0144231	0
GLY_G3PDH_P	1	0.0146	0		GLX_PADNCL	1	0.0144231	0
GLY_glmM	1	0.0146	0		GLX_PGLYP	1	0.0144231	0
GLY_glpX	1	0.0146	0		GLX_POCL	1	0.0144231	0
GLY_GSHSYN	1	0.0146	0		GLX_RuBPCL	1	0.0144231	0
GLY_HEXK	1	0.0146	0		GLX_SGTAMN	1	0.0144231	0
GLY_KpsFGutQ	1	0.0146	0		GLX_SPA	1	0.0144231	0
GLY_PFK	1	0.0146	0		GLY_ALDDH	1	0.0144231	0
GLY_pgi	1	0.0146	0		GLY_ALDDHP	1	0.0144231	0
GLY_pgk	1	0.0146	0		GLY_ethacal	1	0.0144231	0
GLY_PYRK	1	0.0146	0		GLY_ethacalP	1	0.0144231	0
GLY_tpiA	1	0.0146	0		GLY_FPAL	1	0.0144231	0
H_MK8	1	0.0146	0		GLY_G3PDH	1	0.0144231	0
H_UB8	1	0.0146	0		GLY_G3PDH_P	1	0.0144231	0
ILE_AKB	1	0.0146	0		GLY_glmM	1	0.0144231	0
ILE_IBEN	1	0.0146	0		GLY_glpX	1	0.0144231	0
LIP_10M3OUD	1	0.0146	0		GLY_GSHSYN	1	0.0144231	0
LIP_10MTDD2E	1	0.0146	0		GLY_HEXK	1	0.0144231	0
LIP_10MTU2E	1	0.0146	0		GLY_KpsFGutQ	1	0.0144231	0
LIP_11M3OD	1	0.0146	0		GLY_PFK	1	0.0144231	0
LIP_11MTD2E	1	0.0146	0		H_MK8	1	0.0144231	0
LIP_12M3ODDD	1	0.0146	0		H_UB8	1	0.0144231	0
LIP_12M3OTD	1	0.0146	0		ILE_AKB	1	0.0144231	0
LIP_12MTTD2E	1	0.0146	0		ILE_IBEN	1	0.0144231	0
LIP_12MTTRID2E	1	0.0146	0		LIP_10M3OUD	1	0.0144231	0
LIP_13M3OTD	1	0.0146	0		LIP_10MTDD2E	1	0.0144231	0
LIP_13MTTD2E	1	0.0146	0		LIP_10MTU2E	1	0.0144231	0
LIP_14M3OHD	1	0.0146	0		LIP_11M3OD	1	0.0144231	0
LIP_14M3OPD	1	0.0146	0		LIP_11MTD2E	1	0.0144231	0
LIP_14MTHD2E	1	0.0146	0		LIP_12M3ODDD	1	0.0144231	0
LIP_14MTPD2E	1	0.0146	0		LIP_12M3OTD	1	0.0144231	0
LIP_15M3OHD	1	0.0146	0		LIP_12MTTD2E	1	0.0144231	0
LIP_15MTHD2E	1	0.0146	0		LIP_12MTTRID2E	1	0.0144231	0
LIP_19M3O	1	0.0146	0		LIP_13M3OTD	1	0.0144231	0
LIP_2MBACP	1	0.0146	0		LIP_13MTTD2E	1	0.0144231	0
LIP_4M3OH	1	0.0146	0		LIP_14M3OHD	1	0.0144231	0
LIP_4M3OP	1	0.0146	0		LIP_14M3OPD	1	0.0144231	0
LIP_4MTH2E	1	0.0146	0		LIP_14MTHD2E	1	0.0144231	0
LIP_4MTP2E	1	0.0146	0		LIP_14MTPD2E	1	0.0144231	0
LIP_5M3OH	1	0.0146	0		LIP_15M3OHD	1	0.0144231	0
LIP_5MTH2E	1	0.0146	0		LIP_15MTHD2E	1	0.0144231	0
LIP_6M3OH	1	0.0146	0		LIP_19M3O	1	0.0144231	0
LIP_6M3OO	1	0.0146	0		LIP_2MBACP	1	0.0144231	0
LIP_6MTH2E	1	0.0146	0		LIP_4M3OH	1	0.0144231	0
LIP_6MTO2E	1	0.0146	0		LIP_4M3OP	1	0.0144231	0
LIP_7M3OO	1	0.0146	0		LIP_4MTH2E	1	0.0144231	0
LIP_7MTO2E	1	0.0146	0		LIP_4MTP2E	1	0.0144231	0
LIP_8M3OD	1	0.0146	0		LIP_5M3OH	1	0.0144231	0
LIP_8M3ON	1	0.0146	0		LIP_5MTH2E	1	0.0144231	0
LIP_8MTD2E	1	0.0146	0		LIP_6M3OH	1	0.0144231	0
LIP_8MTNON2E	1	0.0146	0		LIP_6M3OO	1	0.0144231	0
LIP_9M3OD	1	0.0146	0		LIP_6MTH2E	1	0.0144231	0
LIP_9MTD2E	1	0.0146	0		LIP_6MTO2E	1	0.0144231	0
LIP_ACMURL	1	0.0146	0		LIP_7M3OO	1	0.0144231	0
LIP_AHCAR	1	0.0146	0		LIP_7MTO2E	1	0.0144231	0
LIP_AMCURAG	1	0.0146	0		LIP_8M3OD	1	0.0144231	0
LIP_AMUDP	1	0.0146	0		LIP_8M3ON	1	0.0144231	0
LIP_DODEG3P	1	0.0146	0		LIP_8MTD2E	1	0.0144231	0
LIP_DOTEG3P	1	0.0146	0		LIP_8MTNON2E	1	0.0144231	0
LIP_dTDPMOR	1	0.0146	0		LIP_9M3OD	1	0.0144231	0
LIP_FA11COA	1	0.0146	0		LIP_9MTD2E	1	0.0144231	0
LIP_FA12COA	1	0.0146	0		LIP_ACMURL	1	0.0144231	0
LIP_FA1COA	1	0.0146	0		LIP_AHCAR	1	0.0144231	0
LIP_FA3COA	1	0.0146	0		LIP_AMCURAG	1	0.0144231	0
LIP_FA4COA	1	0.0146	0		LIP_AMUDP	1	0.0144231	0
LIP_FA6COA	1	0.0146	0		LIP_DODEG3P	1	0.0144231	0
LIP_GAFAT	1	0.0146	0		LIP_DOTEG3P	1	0.0144231	0
LIP_glmU	1	0.0146	0		LIP_dTDPMOR	1	0.0144231	0
LIP_HCAR	1	0.0146	0		LIP_FA11COA	1	0.0144231	0
LIP_IBACP	1	0.0146	0		LIP_FA12COA	1	0.0144231	0
LIP_ISOVAL	1	0.0146	0		LIP_FA1COA	1	0.0144231	0
LIP_IVA	1	0.0146	0		LIP_FA3COA	1	0.0144231	0
LIP_LADIS	1	0.0146	0		LIP_FA4COA	1	0.0144231	0
LIP_LIPX	1	0.0146	0		LIP_FA6COA	1	0.0144231	0
LIP_mraY1	1	0.0146	0		LIP_GAFAT	1	0.0144231	0
LIP_mraY2	1	0.0146	0		LIP_glmU	1	0.0144231	0
LIP_murE	1	0.0146	0		LIP_HCAR	1	0.0144231	0
LIP_MYRT	1	0.0146	0		LIP_IBACP	1	0.0144231	0
LIP_NAG6P2E	1	0.0146	0		LIP_ISOVAL	1	0.0144231	0
LIP_PEPS	1	0.0146	0		LIP_IVA	1	0.0144231	0
LIP_PGC36	1	0.0146	0		LIP_LADIS	1	0.0144231	0
LIP_SCAR	1	0.0146	0		LIP_LIPX	1	0.0144231	0
LIP_UAMOR	1	0.0146	0		LIP_mraY1	1	0.0144231	0
LIP_UDPAAAL	1	0.0146	0		LIP_mraY2	1	0.0144231	0
LIP_UDPAEP	1	0.0146	0		LIP_murE	1	0.0144231	0
LIP_UDPETC1	1	0.0146	0		LIP_MYRT	1	0.0144231	0
LIP_UDPETC2	1	0.0146	0		LIP_NAG6P2E	1	0.0144231	0
LIP_UDPG23A	1	0.0146	0		LIP_PEPS	1	0.0144231	0
LIP_UDPPP	1	0.0146	0		LIP_PGC36	1	0.0144231	0
LIP_UNAGLUEPI	1	0.0146	0		LIP_SCAR	1	0.0144231	0
LIP_ACMURA	1	0.0146	0		LIP_UAMOR	1	0.0144231	0
LIP_GA6PDA	1	0.0146	0		LIP_UDPAAAL	1	0.0144231	0
LIP_GDPEA	1	0.0146	0		LIP_UDPAEP	1	0.0144231	0
LIP_GLPGL	1	0.0146	0		LIP_UDPETC1	1	0.0144231	0
LIP_nagB	1	0.0146	0		LIP_UDPETC2	1	0.0144231	0
LYS_PIMPICO	1	0.0146	0		LIP_UDPG23A	1	0.0144231	0
LIP_CGPA	1	0.0146	0		LIP_UDPPP	1	0.0144231	0
MET_AMDCL	1	0.0146	0		LIP_UNAGLUEPI	1	0.0144231	0
MET_MTHRPD	1	0.0146	0		LIP_ACMURA	1	0.0144231	0
N_AGMA	1	0.0146	0		LIP_GA6PDA	1	0.0144231	0
N_GLUDH	1	0.0146	0		LIP_GDPEA	1	0.0144231	0
N_nirA	1	0.0146	0		LIP_GLPGL	1	0.0144231	0
N_NO3R	1	0.0146	0		LIP_nagB	1	0.0144231	0
N_truB	1	0.0146	0		LYS_PIMPICO	1	0.0144231	0
N_ure	1	0.0146	0		LIP_CGPA	1	0.0144231	0
NUC_AIRMUT	1	0.0146	0		MET_AMDCL	1	0.0144231	0
NUC_ARDO	1	0.0146	0		MET_MTHRPD	1	0.0144231	0
NUC_BPPCDXA	1	0.0146	0		N_AGMA	1	0.0144231	0
NUC_BPPCDXC	1	0.0146	0		N_chIL	1	0.0144231	0
NUC_CTPSYN	1	0.0146	0		N_nirA	1	0.0144231	0
r_NUC_CTPSYN_NH3	1	0.0146	0		N_NO3R	1	0.0144231	0
NUC_D_TTP	1	0.0146	0		N_truB	1	0.0144231	0
NUC_dIMP	1	0.0146	0		N_ure	1	0.0144231	0
NUC_DRIBK	1	0.0146	0		NUC_AIRMUT	1	0.0144231	0
NUC_DTDR35E	1	0.0146	0		NUC_ARDO	1	0.0144231	0
NUC_DTGLCDH	1	0.0146	0		NUC_BPPCDXA	1	0.0144231	0
NUC_G1PTP	1	0.0146	0		NUC_BPPCDXC	1	0.0144231	0
NUC_gmk_AG	1	0.0146	0		NUC_CTPSYN	1	0.0144231	0
NUC_GSNRH	1	0.0146	0		NUC_D_TTP	1	0.0144231	0
NUC_INSRH	1	0.0146	0		NUC_dIMP	1	0.0144231	0
NUC_ndk_AG	1	0.0146	0		NUC_DRIBK	1	0.0144231	0
NUC_ndk_AI	1	0.0146	0		NUC_DTDR35E	1	0.0144231	0
NUC_ndk_DAG	1	0.0146	0		NUC_DTGLCDH	1	0.0144231	0
NUC_PAN1	1	0.0146	0		NUC_G1PTP	1	0.0144231	0
NUC_PAN2	1	0.0146	0		NUC_gmk_AG	1	0.0144231	0
NUC_PRIBCXAI	1	0.0146	0		NUC_GSNRH	1	0.0144231	0
NUC_rnredCDP	1	0.0146	0		NUC_INSRH	1	0.0144231	0
NUC_TTP_3P	1	0.0146	0		NUC_ndk_AG	1	0.0144231	0
NUC_UKIN_dUMP	1	0.0146	0		NUC_ndk_AI	1	0.0144231	0
NUC_XTPPP	1	0.0146	0		NUC_ndk_DAG	1	0.0144231	0
NUC_XTSRH	1	0.0146	0		NUC_PAN2	1	0.0144231	0
NUC_ADNSDA	1	0.0146	0		NUC_TTP_3P	1	0.0144231	0
NUC_DADNSDA	1	0.0146	0		NUC_UKIN_dUMP	1	0.0144231	0
NUC_DRIB5P	1	0.0146	0		NUC_XTPPP	1	0.0144231	0
NUC_MTAP	1	0.0146	0		NUC_XTSRH	1	0.0144231	0
CAR_nadD2	1	0.0146	0		NUC_ADNSDA	1	0.0144231	0
NUC_NTD1	1	0.0146	0		NUC_DADNSDA	1	0.0144231	0
NUC_NTD10	1	0.0146	0		NUC_DRIB5P	1	0.0144231	0
NUC_NTD2	1	0.0146	0		NUC_MTAP	1	0.0144231	0
NUC_NTD3	1	0.0146	0		CAR_nadD2	1	0.0144231	0
NUC_NTD4	1	0.0146	0		NUC_NTD1	1	0.0144231	0
NUC_NTD5	1	0.0146	0		NUC_NTD10	1	0.0144231	0
NUC_NTD6	1	0.0146	0		NUC_NTD2	1	0.0144231	0
NUC_NTD7	1	0.0146	0		NUC_NTD3	1	0.0144231	0
NUC_NTD8	1	0.0146	0		NUC_NTD4	1	0.0144231	0
NUC_NTD9	1	0.0146	0		NUC_NTD5	1	0.0144231	0
NUC_URPRT	1	0.0146	0		NUC_NTD6	1	0.0144231	0
EN_2DQ8	1	0.0146	0		NUC_NTD7	1	0.0144231	0
EN_MEHLER1	1	0.0146	0		NUC_NTD8	1	0.0144231	0
EN_MEHLER2	1	0.0146	0		NUC_NTD9	1	0.0144231	0
EN_MQ8	1	0.0146	0		NUC_URPRT	1	0.0144231	0
EN_NADHPQ	1	0.0146	0		EN_2DQ8	1	0.0144231	0
EN_PPIK	1	0.0146	0		EN_MEHLER1	1	0.0144231	0
EN_PYRFOR	1	0.0146	0		EN_MEHLER2	1	0.0144231	0
EN_UQ8	1	0.0146	0		EN_MQ8	1	0.0144231	0
P_IP1	1	0.0146	0		EN_NADHPQ	1	0.0144231	0
P_IP3	1	0.0146	0		EN_PPIK	1	0.0144231	0
P_IP4	1	0.0146	0		EN_PYRFOR	1	0.0144231	0
PEP_ppgdimer	1	0.0146	0		EN_UQ8	1	0.0144231	0
PG_C36	1	0.0146	0		P_IP1	1	0.0144231	0
PG_DIHDP	1	0.0146	0		P_IP3	1	0.0144231	0
PG_DISOHD	1	0.0146	0		P_IP4	1	0.0144231	0
PG_CPD15721	1	0.0146	0		PEP_ppgdimer	1	0.0144231	0
PG_DAIHD	1	0.0146	0		PG_C36	1	0.0144231	0
PG_DDD	1	0.0146	0		PG_DIHDP	1	0.0144231	0
PG_DIAHDPS	1	0.0146	0		PG_DISOHD	1	0.0144231	0
PG_DIHD	1	0.0146	0		PG_CPD15721	1	0.0144231	0
PG_DIHDPS	1	0.0146	0		PG_DAIHD	1	0.0144231	0
PG_DIPD	1	0.0146	0		PG_DDD	1	0.0144231	0
PG_DIPDP	1	0.0146	0		PG_DIAHDPS	1	0.0144231	0
PG_DITD	1	0.0146	0		PG_DIHD	1	0.0144231	0
PG_DTD7E	1	0.0146	0		PG_DIHDPS	1	0.0144231	0
PG_PSDOD	1	0.0146	0		PG_DIPD	1	0.0144231	0
Photo_CC6	1	0.0146	0		PG_DIPDP	1	0.0144231	0
Photo_FDXPQ9	1	0.0146	0		PG_DITD	1	0.0144231	0
Photo_I	1	0.0146	0		PG_DTD7E	1	0.0144231	0
Photo_II	1	0.0146	0		PG_PSDOD	1	0.0144231	0
Photo_PC	1	0.0146	0		Photo_CC6	1	0.0144231	0
PIG_2S5E6H3C1C	1	0.0146	0		Photo_FDXPQ9	1	0.0144231	0
PIG_BILIRED	1	0.0146	0		Photo_I	1	0.0144231	0
PIG_ChlARED	1	0.0146	0		Photo_PC	1	0.0144231	0
PIG_ChlARED2	1	0.0146	0		PIG_2S5E6H3C1C	1	0.0144231	0
PIG_cobU_ATP_P	1	0.0146	0		PIG_BILIRED	1	0.0144231	0
PIG_cobU_GTP_P	1	0.0146	0		PIG_ChlARED	1	0.0144231	0
PIG_cobU_GTP_PP	1	0.0146	0		PIG_ChlARED2	1	0.0144231	0
PIG_CPPOROI	1	0.0146	0		PIG_cobU_ATP_P	1	0.0144231	0
PIG_gcvT	1	0.0146	0		PIG_cobU_GTP_P	1	0.0144231	0
PIG_hemE2	1	0.0146	0		PIG_cobU_GTP_PP	1	0.0144231	0
PIG_HOSYN	1	0.0146	0		PIG_CPPOROI	1	0.0144231	0
PIG_hoxy	1	0.0146	0		PIG_gcvT	1	0.0144231	0
PIG_hoxy_P	1	0.0146	0		PIG_hemE2	1	0.0144231	0
PIG_ISOHM	1	0.0146	0		PIG_HOSYN	1	0.0144231	0
PIG_LIPRED	1	0.0146	0		PIG_hoxy	1	0.0144231	0
PIG_MTHPT	1	0.0146	0		PIG_hoxy_P	1	0.0144231	0
PIG_OSBZSYN	1	0.0146	0		PIG_ISOHM	1	0.0144231	0
PIG_PCOX	1	0.0146	0		PIG_LIPRED	1	0.0144231	0
PIG_PCOX2	1	0.0146	0		PIG_MTHPT	1	0.0144231	0
PIG_UPRGMT	1	0.0146	0		PIG_OSBZSYN	1	0.0144231	0
CFIX_6PGLCL	1	0.0146	0		PIG_PCOX	1	0.0144231	0
CFIX_6PGOR	1	0.0146	0		PIG_PCOX2	1	0.0144231	0
CFIX_G6P1DH	1	0.0146	0		PIG_UPRGMT	1	0.0144231	0
CFIX_GLKIN	1	0.0146	0		CFIX_6PGLCL	1	0.0144231	0
CFIX_PGMR1P	1	0.0146	0		CFIX_6PGOR	1	0.0144231	0
PRO_G5SADH	1	0.0146	0		CFIX_G6P1DH	1	0.0144231	0
PUPY_5MCYTSDA	1	0.0146	0		CFIX_GLKIN	1	0.0144231	0
PUPY_C5MT	1	0.0146	0		CFIX_PGMR1P	1	0.0144231	0
PUPY_CDA	1	0.0146	0		PRO_G5SADH	1	0.0144231	0
PUPY_CNPA	1	0.0146	0		PUPY_5MCYTSDA	1	0.0144231	0
PUPY_CNPG	1	0.0146	0		PUPY_C5MT	1	0.0144231	0
PUPY_CYTSDA	1	0.0146	0		PUPY_CDA	1	0.0144231	0
PUPY_DAKA	1	0.0146	0		PUPY_CNPA	1	0.0144231	0
PUPY_GCYC	1	0.0146	0		PUPY_CNPG	1	0.0144231	0
PUPY_NUDIXH	1	0.0146	0		PUPY_CYTSDA	1	0.0144231	0
PUPY_PDPC	1	0.0146	0		PUPY_DAKA	1	0.0144231	0
PUPY_PMPK	1	0.0146	0		PUPY_GCYC	1	0.0144231	0
PUPY_THDG	1	0.0146	0		PUPY_NUDIXH	1	0.0144231	0
PUPY_TMPKIN	1	0.0146	0		PUPY_PDPC	1	0.0144231	0
PYR_ADHLALDD	1	0.0146	0		PUPY_PMPK	1	0.0144231	0
PYR_ADHLALDL	1	0.0146	0		PUPY_THDG	1	0.0144231	0
PYR_HAGTHHL	1	0.0146	0		PUPY_TMPKIN	1	0.0144231	0
PYR_LACDPYR	1	0.0146	0		PYR_ADHLALDD	1	0.0144231	0
PYR_LGTHL	1	0.0146	0		PYR_ADHLALDL	1	0.0144231	0
PYR_LLACDH	1	0.0146	0		PYR_HAGTHHL	1	0.0144231	0
PYR_MDH_P	1	0.0146	0		PYR_LACDPYR	1	0.0144231	0
PYR_PEPSYN	1	0.0146	0		PYR_LGTHL	1	0.0144231	0
AA_ASPARG	1	0.0146	0		PYR_LLACDH	1	0.0144231	0
AA_bAHAN	1	0.0146	0		PYR_MDH_P	1	0.0144231	0
AA_FMETDF	1	0.0146	0		PYR_PEPSYN	1	0.0144231	0
AA_GPOR	1	0.0146	0		AA_ASPARG	1	0.0144231	0
AA_orn	1	0.0146	0		AA_bAHAN	1	0.0144231	0
AA_P5CGLUOR	1	0.0146	0		AA_FMETDF	1	0.0144231	0
AA_SDPTA	1	0.0146	0		AA_GPOR	1	0.0144231	0
AA_BIODEGP	1	0.0146	0		AA_orn	1	0.0144231	0
AA_mtnA	1	0.0146	0		AA_P5CGLUOR	1	0.0144231	0
AA_phhB	1	0.0146	0		AA_SDPTA	1	0.0144231	0
AA_SGDS	1	0.0146	0		AA_BIODEGP	1	0.0144231	0
AA_THRP	1	0.0146	0		AA_mtnA	1	0.0144231	0
AA_tynA	1	0.0146	0		AA_phhB	1	0.0144231	0
AA_tynA2	1	0.0146	0		AA_SGDS	1	0.0144231	0
AGLY_GDH	1	0.0146	0		AA_THRP	1	0.0144231	0
ALA_ALAALAH	1	0.0146	0		AA_tynA	1	0.0144231	0
ALA_ALAALAS	1	0.0146	0		AA_tynA2	1	0.0144231	0
ALA_alr	1	0.0146	0		AGLY_GDH	1	0.0144231	0
SM_but	1	0.0146	0		ALA_ALAALAH	1	0.0144231	0
SM_butP	1	0.0146	0		ALA_ALAALAS	1	0.0144231	0
ARG_ARGDA	1	0.0146	0		ALA_alr	1	0.0144231	0
ARG_ARGDCX	1	0.0146	0		SM_but	1	0.0144231	0
ARG_SPMDSYN	1	0.0146	0		SM_butP	1	0.0144231	0
ASN_ASNAH	1	0.0146	0		ARG_ARGDA	1	0.0144231	0
ASP_ASPASE	1	0.0146	0		ARG_ARGDCX	1	0.0144231	0
ASP_ASPOX	1	0.0146	0		ARG_SPMDSYN	1	0.0144231	0
ASP_ASPOXH	1	0.0146	0		ASN_ASNAH	1	0.0144231	0
ASP_ASPOXS	1	0.0146	0		ASP_ASPASE	1	0.0144231	0
CAR_ACCXBCX	1	0.0146	0		ASP_ASPOX	1	0.0144231	0
CAR_ACCXBCX2	1	0.0146	0		ASP_ASPOXH	1	0.0144231	0
CAR_BIOT	1	0.0146	0		CAR_ACCXBCX	1	0.0144231	0
CAR_DTB	1	0.0146	0		CAR_ACCXBCX2	1	0.0144231	0
REG_pGpase	1	0.0146	0		CAR_BIOT	1	0.0144231	0
REG_ppGppase	1	0.0146	0		CAR_DTB	1	0.0144231	0
REG_pppGpase	1	0.0146	0		REG_pGpase	1	0.0144231	0
REG_pppGpp	1	0.0146	0		REG_ppGppase	1	0.0144231	0
REG_pppGppSYN	1	0.0146	0		REG_pppGpase	1	0.0144231	0
rxn_2o6mph	1	0.0146	0		REG_pppGpp	1	0.0144231	0
rxn_AIPROP	1	0.0146	0		REG_pppGppSYN	1	0.0144231	0
rxn_APROP	1	0.0146	0		rxn_2o6mph	1	0.0144231	0
rxn_CDIGMP	1	0.0146	0		rxn_AIPROP	1	0.0144231	0
CARB_CICOS	1	0.0146	0		rxn_APROP	1	0.0144231	0
CARB_CIMAS	1	0.0146	0		rxn_CDIGMP	1	0.0144231	0
rxn_CXMLDCX	1	0.0146	0		CARB_CICOS	1	0.0144231	0
CARB_EMMAS	1	0.0146	0		CARB_CIMAS	1	0.0144231	0
rxn_IPROP	1	0.0146	0		rxn_CXMLDCX	1	0.0144231	0
S_ARDIO	1	0.0146	0		CARB_EMMAS	1	0.0144231	0
S_h2s_so3	1	0.0146	0		rxn_IPROP	1	0.0144231	0
S_OSHTL	1	0.0146	0		S_ARDIO	1	0.0144231	0
S_PMOXRED	1	0.0146	0		S_OSHTL	1	0.0144231	0
S_PSRED	1	0.0146	0		S_PMOXRED	1	0.0144231	0
S_taur_so2	1	0.0146	0		S_taur_so2	1	0.0144231	0
SER_SER	1	0.0146	0		SER_SER	1	0.0144231	0
SM_AP4AP	1	0.0146	0		SM_AP4AP	1	0.0144231	0
SM_Doro	1	0.0146	0		SM_gshCG	1	0.0144231	0
SM_gshCG	1	0.0146	0		SM_KDGPAL	1	0.0144231	0
SM_KDGPAL	1	0.0146	0		SM_SACDH	1	0.0144231	0
SM_SACDH	1	0.0146	0		SO_SORED	1	0.0144231	0
SO_SORED	1	0.0146	0		CARB_cdpglc_g1p	1	0.0144231	0
CARB_cdpglc_g1p	1	0.0146	0		CARB_FRUK	1	0.0144231	0
CARB_FRUK	1	0.0146	0		CARB_glycogen	1	0.0144231	0
CARB_g1p_adpg	1	0.0146	0		CARB_glyP	1	0.0144231	0
CARB_glgA	1	0.0146	0		CARB_udpglc_udpgcln	1	0.0144231	0
CARB_glycogen	1	0.0146	0		STE_squalene	1	0.0144231	0
CARB_udpglc_udpgcln	1	0.0146	0		TCA_AKGSSA	1	0.0144231	0
STE_squalene	1	0.0146	0		TCA_DHLIPODH	1	0.0144231	0
TCA_AKGSSA	1	0.0146	0		TCA_FRED1	1	0.0144231	0
TCA_DHLIPODH	1	0.0146	0		TCA_Oro	1	0.0144231	0
TCA_FRED1	1	0.0146	0		TCA_SF_ubi	1	0.0144231	0
TCA_FSPQ9	1	0.0146	0		TCA_SSAOR	1	0.0144231	0
TCA_Oro	1	0.0146	0		TERP_14DHNOT	1	0.0144231	0
TCA_SF_ubi	1	0.0146	0		TERP_3OP4HXBZ	1	0.0144231	0
TCA_SSAOR	1	0.0146	0		TERP_CHLY	1	0.0144231	0
TERP_14DHNOT	1	0.0146	0		TERP_HBZOT	1	0.0144231	0
TERP_3OP4HXBZ	1	0.0146	0		TERP_HGGGT	1	0.0144231	0
TERP_CHLY	1	0.0146	0		TERP_HMPPRED	1	0.0144231	0
TERP_HBZOT	1	0.0146	0		TERP_HMPPRED2	1	0.0144231	0
TERP_HGGGT	1	0.0146	0		TERP_HMPPRED4	1	0.0144231	0
TERP_HMPPRED	1	0.0146	0		TERP_HMPPREDH	1	0.0144231	0
TERP_HMPPRED2	1	0.0146	0		TERP_HXPT	1	0.0144231	0
TERP_HMPPRED4	1	0.0146	0		TERP_IPPI	1	0.0144231	0
TERP_HMPPREDH	1	0.0146	0		TERP_LYCO	1	0.0144231	0
TERP_HXPT	1	0.0146	0		TERP_PHENE	1	0.0144231	0
TERP_IPPI	1	0.0146	0		TERP_PHENE2	1	0.0144231	0
TERP_LYCO	1	0.0146	0		TERP_PHPYROX	1	0.0144231	0
TERP_PHENE	1	0.0146	0		TERP_PQ91	1	0.0144231	0
TERP_PHENE2	1	0.0146	0		TERP_PQ92	1	0.0144231	0
TERP_PHPYROX	1	0.0146	0		TERP_SPP1	1	0.0144231	0
TERP_PQ91	1	0.0146	0		TERP_SPP2	1	0.0144231	0
TERP_PQ92	1	0.0146	0		TERP_UDPSYN	1	0.0144231	0
TERP_SPP1	1	0.0146	0		TERP_ZCARDS	1	0.0144231	0
TERP_SPP2	1	0.0146	0		TERP_ZCARDS2	1	0.0144231	0
TERP_UDPSYN	1	0.0146	0		TERP_ZCARDS3	1	0.0144231	0
TERP_ZCARDS	1	0.0146	0		TR_arsi	1	0.0144231	0
TERP_ZCARDS2	1	0.0146	0		TR_bet	1	0.0144231	0
TERP_ZCARDS3	1	0.0146	0		TR_biot	1	0.0144231	0
THR_THRAL	1	0.0146	0		TR_ca2	1	0.0144231	0
THR_THRNL	1	0.0146	0		TR_cobalt2	1	0.0144231	0
TR_arsi	1	0.0146	0		TR_cu2_abc	1	0.0144231	0
TR_bet	1	0.0146	0		TR_fe2	1	0.0144231	0
TR_biot	1	0.0146	0		TR_fe2_Sp	1	0.0144231	0
TR_ca2	1	0.0146	0		TR_fe3	1	0.0144231	0
TR_cobalt2	1	0.0146	0		TR_h2	1	0.0144231	0
TR_cu2_abc	1	0.0146	0		TR_k_ACT	1	0.0144231	0
TR_fe2	1	0.0146	0		TR_k_SYM	1	0.0144231	0
TR_fe2_Sp	1	0.0146	0		TR_mg	1	0.0144231	0
TR_fe3	1	0.0146	0		TR_mn2	1	0.0144231	0
TR_h2	1	0.0146	0		TR_n2	1	0.0144231	0
TR_h2o	1	0.0146	0		TR_na_h	1	0.0144231	0
TR_k_ACT	1	0.0146	0		TR_no2	1	0.0144231	0
TR_k_SYM	1	0.0146	0		TR_hco3	1	0.0144231	0
TR_mg	1	0.0146	0		TR_Ca2Na	1	0.0144231	0
TR_mg_SP	1	0.0146	0		TR_pi_ABC	1	0.0144231	0
TR_mn2	1	0.0146	0		TR_no3	1	0.0144231	0
TR_na_h	1	0.0146	0		TR_no3abc	1	0.0144231	0
TR_no2	1	0.0146	0		TR_orthopi	1	0.0144231	0
TR_hco3	1	0.0146	0		TR_pb2	1	0.0144231	0
TR_Ca2Na	1	0.0146	0		TR_slf_ABC	1	0.0144231	0
TR_pi_ABC	1	0.0146	0		TR_urea	1	0.0144231	0
TR_no3	1	0.0146	0		TR_zn2	1	0.0144231	0
TR_no3abc	1	0.0146	0		tRNA_fmt	1	0.0144231	0
TR_orthopi	1	0.0146	0		trna_ggas	1	0.0144231	0
TR_pb2	1	0.0146	0		TYR_DHPG	1	0.0144231	0
TR_slf_ABC	1	0.0146	0		VAL_3mop	1	0.0144231	0
TR_slf_sym	1	0.0146	0		VAL_4mop	1	0.0144231	0
TR_urea	1	0.0146	0		VAL_KARISalctt	1	0.0144231	0
TR_zn2	1	0.0146	0		VAL_KARISO	1	0.0144231	0
tRNA_fmt	1	0.0146	0		VAL_KARISO2	0	0	0
trna_ggas	1	0.0146	0		VAL_VALSYN	1	0.0144231	0
TYR_DHPG	1	0.0146	0		VIT_246HOP	1	0.0144231	0
VAL_2DMOR	1	0.0146	0		VIT_4PPNTO	0	0	0
VAL_3mop	1	0.0146	0		VIT_ACTCP	1	0.0144231	0
VAL_4mop	1	0.0146	0		VIT_B12	1	0.0144231	0
VAL_avtA	1	0.0146	0		VIT_BCOAL	1	0.0144231	0
VAL_KARISalctt	1	0.0146	0		VIT_BDTCP	1	0.0144231	0
VAL_KARISO	1	0.0146	0		VIT_CHGLNAT	0	0	0
VAL_VALSYN	1	0.0146	0		VIT_cobS	1	0.0144231	0
VIT_246HOP	1	0.0146	0		VIT_DHFSYN	0	0	0
VIT_ACTCP	1	0.0146	0		VIT_DX5PSYN	0	0	0
VIT_B12	1	0.0146	0		VIT_E	1	0.0144231	0
VIT_BCOAL	1	0.0146	0		VIT_E23DMPB	1	0.0144231	0
VIT_BDTCP	1	0.0146	0		VIT_ECTCP	1	0.0144231	0
VIT_cobS	1	0.0146	0		VIT_EDTCP	1	0.0144231	0
VIT_E	1	0.0146	0		VIT_GLYOX	1	0.0144231	0
VIT_E23DMPB	1	0.0146	0		VIT_METHF	1	0.0144231	0
VIT_ECTCP	1	0.0146	0		VIT_MTHFCH	0	0	0
VIT_EDTCP	1	0.0146	0		VIT_MTHRED	1	0.0144231	0
VIT_GLYOX	1	0.0146	0		VIT_MTHREDF	1	0.0144231	0
VIT_METHF	1	0.0146	0		VIT_P5PS	1	0.0144231	0
VIT_MTHRED	1	0.0146	0		VIT_pdxA	1	0.0144231	0
VIT_MTHREDF	1	0.0146	0		VIT_pdxA2	1	0.0144231	0
VIT_P5PS	1	0.0146	0		VIT_THFLGLU	1	0.0144231	0
VIT_pdxA	1	0.0146	0		VIT_THIPP2	1	0.0144231	0
VIT_pdxA2	1	0.0146	0		EX_glycogen	0	0	0
VIT_THFLGLU	1	0.0146	0		TR_glycogen	0	0	0
VIT_THIPP2	1	0.0146	0		VAL_avtA	1	0.0144231

## Sheet: Genes
Diazotroph Growth Rate = 0.0146/h																									Photoautotroph Growth Rate = 0.0146/h
Gene Name	Growth Rate Ratio (muKO/muWT)	Growth Rate KO (1/h)	Change in Rate (1 - Ratio)	Associated Reactions																					Gene Name	Growth Rate Ratio (muKO/muWT)	Growth Rate KO	Change in Rate (1 - Ratio)	Associated Reaction(s)
BIOMASS	0	0	1	biomass_carb	biomass	biomass_dgdgc	biomass_DNA	biomass_lipid	biomass_pgp	biomass_protein	biomass_rna	biomass_sqdg													Tery_2554	1.01227	0.0146	1.01227	EN_ATP
hisB	0	0	1	HIS_hisB_ol																					BIOMASS	0	0	1	biomass_carb	biomass	biomass_dgdgc	biomass_DNA	biomass_lipid	biomass_pgp	biomass_protein	biomass_rna	biomass_sqdg
Spontaneous	0	0	1	ILE_IBEN	PRO_G5SADH2	rxn_AIPROP																			hisB	0	0	1	HIS_hisB_ol
Tery_0019	0	0	1	ILE_DHADH3M	ILE_DHADHVAL																				Spontaneous	0	0	1	ILE_IBEN	PRO_G5SADH2	rxn_AIPROP
Tery_0071	0	0	1	TCA_ICDH																					Tery_0019	0	0	1	ILE_DHADH3M	ILE_DHADHVAL
Tery_0087	0	0	1	ASP_ASPKIN																					Tery_0071	0	0	1	TCA_ICDH
Tery_0109	0	0	1	PIG_ChlA	PIG_PCOX	PIG_PCOX2																			Tery_0087	0	0	1	ASP_ASPKIN
Tery_0142	0	0	1	FA_DSOCDCY																					Tery_0109	0	0	1	PIG_ChlA	PIG_PCOX	PIG_PCOX2
Tery_0171	0	0	1	PIG_DAHPSYN																					Tery_0142	0	0	1	FA_DSOCDCY
Tery_0188	0	0	1	tRNA_gln	tRNA_glu																				Tery_0164	0	0	1	Photo_II
Tery_0218	0	0	1	CARB_glycogen_phosphorylase	CARB_glyP																				Tery_0171	0	0	1	PIG_DAHPSYN
Tery_0286	0	0	1	PYR_IPPMALSYN																					Tery_0182	0	0	1	Photo_II
Tery_0298	0	0	1	PG_CPD15721	PG_DAIHD	PG_DDD	PG_DHD	PG_DHX9E	PG_DIHD	PG_DIPD	PG_DIPDP	PG_DITD	PG_DO11E	PG_DOD	PG_DTD7E	PG_TTD	PG_TTDE								Tery_0188	0	0	1	tRNA_gln	tRNA_glu
Tery_0319	0	0	1	NUC_nadD	CAR_nadD2																				Tery_0286	0	0	1	PYR_IPPMALSYN
Tery_0335	0	0	1	PIG_hoxy	PIG_hoxy_P																				Tery_0298	0	0	1	PG_CPD15721	PG_DAIHD	PG_DDD	PG_DHD	PG_DHX9E	PG_DIHD	PG_DIPD	PG_DIPDP	PG_DITD	PG_DO11E	PG_DOD	PG_DTD7E	PG_TTD	PG_TTDE
Tery_0362	0	0	1	CAR_dCoAKIN																					Tery_0319	0	0	1	NUC_nadD	CAR_nadD2
Tery_0398	0	0	1	LIP_UDP6GSH																					Tery_0335	0	0	1	PIG_hoxy	PIG_hoxy_P
Tery_0404	0	0	1	GLX_FORH																					Tery_0362	0	0	1	CAR_dCoAKIN
Tery_0416	0	0	1	TERP_DX5PRED																					Tery_0398	0	0	1	LIP_UDP6GSH
Tery_0435	0	0	1	NUC_ADNPRT																					Tery_0404	0	0	1	GLX_FORH
Tery_0445	0	0	1	tRNA_tyr																					Tery_0416	0	0	1	TERP_DX5PRED
Tery_0451	0	0	1	FA_3OC14_A	FA_3OD_A	FA_3ODD_A	FA_3OHD	FA_3OHEXD_A	FA_3OO_A	FA_3OTD	FA_3OVE	FA_3OXOHEX	FA_3OXOHEX_A	FA_AC	FA_ACAC	FA_ACAC_A	FA_C141	FA_DECE	FA_HEXE	FA_OCT					Tery_0435	0	0	1	NUC_ADNPRT
Tery_0454	0	0	1	Photo_I	Photo_Ia																				Tery_0445	0	0	1	tRNA_tyr
Tery_0480	0	0	1	TYR_PREPHEN																					Tery_0451	0	0	1	FA_3OC14_A	FA_3OD_A	FA_3ODD_A	FA_3OHD	FA_3OHEXD_A	FA_3OO_A	FA_3OTD	FA_3OVE	FA_3OXOHEX	FA_3OXOHEX_A	FA_AC	FA_ACAC	FA_ACAC_A	FA_C141	FA_DECE	FA_HEXE	FA_OCT
Tery_0577	0	0	1	HIS_prpp_prbatp	tRNA_his																				Tery_0454	0	0	1	Photo_I	Photo_Ia
Tery_0578	0	0	1	HIS_prpp_prbatp																					Tery_0480	0	0	1	TYR_PREPHEN
Tery_0581	0	0	1	TRP_TRPSYN																					Tery_0513	0	0	1	Photo_II
Tery_0587	0	0	1	ASP_ASPSAOR																					Tery_0577	0	0	1	HIS_prpp_prbatp	tRNA_his
Tery_0588	0	0	1	LIP_ASPSA																					Tery_0578	0	0	1	HIS_prpp_prbatp
Tery_0597	0	0	1	CAR_PRPPK																					Tery_0581	0	0	1	TRP_TRPSYN
Tery_0602	0	0	1	PIG_hemH																					Tery_0587	0	0	1	ASP_ASPSAOR
Tery_0609	0	0	1	TERP_CPPMERY																					Tery_0588	0	0	1	LIP_ASPSA
Tery_0664	0	0	1	TCA_icit																					Tery_0597	0	0	1	CAR_PRPPK
Tery_0687	0	0	1	CAR_6HXMDHOP																					Tery_0602	0	0	1	PIG_hemH
Tery_0692	0	0	1	ALA_ASPCX																					Tery_0609	0	0	1	TERP_CPPMERY
Tery_0728	0	0	1	PIG_MgPIXC1	PIG_MgPIXC2	PIG_MgPIXC3																			Tery_0664	0	0	1	TCA_icit
Tery_0740	0	0	1	ARG_ARGSUCCL																					Tery_0687	0	0	1	CAR_6HXMDHOP
Tery_0754	0	0	1	Photo_CC6	Photo_FXNADP																				Tery_0692	0	0	1	ALA_ASPCX
Tery_0758	0	0	1	tRNA_his																					Tery_0728	0	0	1	PIG_MgPIXC1	PIG_MgPIXC2	PIG_MgPIXC3
Tery_0836	0	0	1	CFIX_PEPCX																					Tery_0740	0	0	1	ARG_ARGSUCCL
Tery_0865	0	0	1	NUC_DRIBK	NUC_RIBK																				Tery_0758	0	0	1	tRNA_his
Tery_0866	0	0	1	PIG_PIXCHEA																					Tery_0836	0	0	1	CFIX_PEPCX
Tery_0876	0	0	1	PIG_ChlA																					Tery_0865	0	0	1	NUC_DRIBK	NUC_RIBK
Tery_0882	0	0	1	ARG_ARGSUC																					Tery_0866	0	0	1	PIG_PIXCHEA
Tery_0889	0	0	1	ILE_AKGAT	LEU_AKGAT	VAL_VALSYN																			Tery_0876	0	0	1	PIG_ChlA
Tery_0907	0	0	1	NUC_guaA																					Tery_0882	0	0	1	ARG_ARGSUC
Tery_0949	0	0	1	tRNA_hemA																					Tery_0889	0	0	1	ILE_AKGAT	LEU_AKGAT	VAL_VALSYN
Tery_1014	0	0	1	Photo_I	Photo_Ia																				Tery_0907	0	0	1	NUC_guaA
Tery_1018	0	0	1	THR_HSKIN																					Tery_0949	0	0	1	tRNA_hemA
Tery_1041	0	0	1	LEU_IPPMAL	LEU_IPPMAL2	CARB_CICOS	CARB_EMMAS																		Tery_1014	0	0	1	Photo_I	Photo_Ia
Tery_1128	0	0	1	NUC_FAICAR	PUPY_IMPHL																				Tery_1018	0	0	1	THR_HSKIN
Tery_1136	0	0	1	Photo_CC6	Photo_PQPC																				Tery_1041	0	0	1	LEU_IPPMAL	LEU_IPPMAL2	CARB_CICOS	CARB_EMMAS
Tery_1137	0	0	1	Photo_CC6	Photo_PQPC																				Tery_1128	0	0	1	NUC_FAICAR	PUPY_IMPHL
Tery_1141	0	0	1	NUC_D_TTP	NUC_ndk_AC	NUC_ndk_ADA	NUC_ndk_ADC	NUC_ndk_ADG	NUC_ndk_ADT	NUC_ndk_ADU	NUC_ndk_AG	NUC_ndk_AI	NUC_ndk_AU												Tery_1136	0	0	1	Photo_CC6	Photo_PQPC
Tery_1153	0	0	1	ARG_ACGLUK																					Tery_1137	0	0	1	Photo_CC6	Photo_PQPC
Tery_1166	0	0	1	PIG_CPPOR																					Tery_1141	0	0	1	NUC_D_TTP	NUC_ndk_AC	NUC_ndk_ADA	NUC_ndk_ADC	NUC_ndk_ADG	NUC_ndk_ADT	NUC_ndk_ADU	NUC_ndk_AG	NUC_ndk_AI	NUC_ndk_AU
Tery_1173	0	0	1	LYS_dapF																					Tery_1153	0	0	1	ARG_ACGLUK
Tery_1204	0	0	1	Photo_I	Photo_Ia																				Tery_1166	0	0	1	PIG_CPPOR
Tery_1205	0	0	1	Photo_I	Photo_Ia																				Tery_1173	0	0	1	LYS_dapF
Tery_1235	0	0	1	CYS_CYSSYN																					Tery_1204	0	0	1	Photo_I	Photo_Ia
Tery_1291	0	0	1	CDP_12DAIH	CDP_12DDD	CDP_12DHD	CDP_12DHX9E	CDP_12DHXD	CDP_12DIPD	CDP_12DISOHD	CDP_12DITD	CDP_12DOD	CDP_12DOD11E	CDP_12DPDG	CDP_12DTD	CDP_12DTDE	CDP_12DTD7E								Tery_1205	0	0	1	Photo_I	Photo_Ia
Tery_1318	0	0	1	tRNA_pro																					Tery_1230	0	0	1	Photo_II
Tery_1323	0	0	1	ARG_ORNCAT																					Tery_1235	0	0	1	CYS_CYSSYN
Tery_1328	0	0	1	TCA_fumC																					Tery_1291	0	0	1	CDP_12DAIH	CDP_12DDD	CDP_12DHD	CDP_12DHX9E	CDP_12DHXD	CDP_12DIPD	CDP_12DISOHD	CDP_12DITD	CDP_12DOD	CDP_12DOD11E	CDP_12DPDG	CDP_12DTD	CDP_12DTDE	CDP_12DTD7E
Tery_1435	0	0	1	CAR_ribH	CAR_D8RL																				Tery_1318	0	0	1	tRNA_pro
Tery_1437	0	0	1	FA_DSPA	FA_DSSA																				Tery_1323	0	0	1	ARG_ORNCAT
Tery_1438	0	0	1	MET_CYSTH	MET_HCYS	rxn_APROP	rxn_IPROP																		Tery_1328	0	0	1	TCA_fumC
Tery_1457	0	0	1	tRNA_thr																					Tery_1380	0	0	1	GLY_tpiA
Tery_1471	0	0	1	NUC_GARGL																					Tery_1434	0	0	1	Photo_II
Tery_1473	0	0	1	NUC_AIRMUT	NUC_PRIBCXAI																				Tery_1435	0	0	1	CAR_ribH	CAR_D8RL
Tery_1506	0	0	1	PIG_aroK																					Tery_1437	0	0	1	FA_DSPA	FA_DSSA
Tery_1519	0	0	1	CAR_DHN	CAR_DHPP	EN_p_pp																			Tery_1438	0	0	1	MET_CYSTH	MET_HCYS	rxn_APROP	rxn_IPROP
Tery_1532	0	0	1	N_chIL	PIG_LIPRED																				Tery_1457	0	0	1	tRNA_thr
Tery_1564	0	0	1	PUPY_THDT																					Tery_1471	0	0	1	NUC_GARGL
Tery_1572	0	0	1	CAR_PPANTAT																					Tery_1473	0	0	1	NUC_AIRMUT	NUC_PRIBCXAI
Tery_1580	0	0	1	TCA_oaacit																					Tery_1506	0	0	1	PIG_aroK
Tery_1603	0	0	1	VIT_DHFSYN	VIT_THFLGLU																				Tery_1519	0	0	1	CAR_DHN	CAR_DHPP	EN_p_pp
Tery_1633	0	0	1	Photo_I	Photo_Ia																				Tery_1564	0	0	1	PUPY_THDT
Tery_1634	0	0	1	Photo_I	Photo_Ia																				Tery_1572	0	0	1	CAR_PPANTAT
Tery_1661	0	0	1	CAR_AUDA	CAR_A6RP5PR																				Tery_1574	0	0	1	CFIX_rbcL	GLX_RuBPCL
Tery_1699	0	0	1	EN_TRDR																					Tery_1580	0	0	1	TCA_oaacit
Tery_1704	0	0	1	tRNA_leu																					Tery_1603	0	0	1	VIT_DHFSYN	VIT_THFLGLU
Tery_1714	0	0	1	PIG_hemE	PIG_hemE2																				Tery_1633	0	0	1	Photo_I	Photo_Ia
Tery_1759	0	0	1	SO_H2O2																					Tery_1634	0	0	1	Photo_I	Photo_Ia
Tery_1760	0	0	1	SO_H2O2																					Tery_1661	0	0	1	CAR_AUDA	CAR_A6RP5PR
Tery_1761	0	0	1	SO_H2O2																					Tery_1699	0	0	1	EN_TRDR
Tery_1766	0	0	1	HIS_hisH																					Tery_1704	0	0	1	tRNA_leu
Tery_1792	0	0	1	S_35BPN																					Tery_1714	0	0	1	PIG_hemE	PIG_hemE2
Tery_1798	0	0	1	Photo_CC6	Photo_PQPC																				Tery_1740	0	0	1	Photo_II
Tery_1799	0	0	1	Photo_CC6	Photo_PC	Photo_PQPC																			Tery_1759	0	0	1	SO_H2O2
Tery_1806	0	0	1	tRNA_met																					Tery_1760	0	0	1	SO_H2O2
Tery_1811	0	0	1	CDP_NDG3POR																					Tery_1761	0	0	1	SO_H2O2
Tery_1816	0	0	1	FA_PAL	G3P_12DDDG3P	G3P_12DHD	G3P_12DHD1	G3P_12DHD9E	G3P_1C16G3P	G3P_1HD9EG3P	G3P_1ISODG3P	G3P_1O11EG3P	G3P_1TDG3P	G3P_1TDEG3P	G3P_1TDG3P2	G3P_1TDEG3P2	G3P_CPD15672	G3P_DOD	G3P_DODG3P						Tery_1766	0	0	1	HIS_hisH
Tery_1817	0	0	1	FA_3OC14_A	FA_3OD_A	FA_3ODD_A	FA_3OHD	FA_3OHEXD_A	FA_3OO_A	FA_3OTD	FA_3OVE	FA_3OXOHEX	FA_3OXOHEX_A	FA_AC	FA_ACAC	FA_ACAC_A	FA_C141	FA_DECE	FA_HEXE	FA_OCT					Tery_1792	0	0	1	S_35BPN
Tery_1819	0	0	1	G3P_12DHX	G3P_12DIHD	G3P_12DIP	G3P_12DISOHD	G3P_12DITD	G3P_12DOD11E	G3P_12DPDG	G3P_12DTd	G3P_12DTde	G3P_12DTD7E	G3P_12DTDG3P	G3P_12DTDEG3P	G3P_1AISOPDG3P	G3P_1C16G3P2	G3P_1DDG3P	G3P_1ISOHDG3P	G3P_1ISOHXG3P	G3P_1ITDG3P	G3P_1ODG3P	G3P_1ODG3P2		Tery_1798	0	0	1	Photo_CC6	Photo_PQPC
Tery_1850	0	0	1	ILE_ilvHB	AA_ilvH	TCA_AKGSSA																			Tery_1799	0	0	1	Photo_CC6	Photo_PC	Photo_PQPC
Tery_1864	0	0	1	CAR_FMNAT	CAR_RIB5PT																				Tery_1806	0	0	1	tRNA_met
Tery_1913	0	0	1	PRO_GLUK																					Tery_1811	0	0	1	CDP_NDG3POR
Tery_1923	0	0	1	S_aps_paps																					Tery_1816	0	0	1	FA_PAL	G3P_12DDDG3P	G3P_12DHD	G3P_12DHD1	G3P_12DHD9E	G3P_1C16G3P	G3P_1HD9EG3P	G3P_1ISODG3P	G3P_1O11EG3P	G3P_1TDG3P	G3P_1TDEG3P	G3P_1TDG3P2	G3P_1TDEG3P2	G3P_CPD15672	G3P_DOD	G3P_DODG3P
Tery_1954	0	0	1	PUPY_FGAR																					Tery_1817	0	0	1	FA_3OC14_A	FA_3OD_A	FA_3ODD_A	FA_3OHD	FA_3OHEXD_A	FA_3OO_A	FA_3OTD	FA_3OVE	FA_3OXOHEX	FA_3OXOHEX_A	FA_AC	FA_ACAC	FA_ACAC_A	FA_C141	FA_DECE	FA_HEXE	FA_OCT
Tery_1955	0	0	1	PUPY_FGAR																					Tery_1819	0	0	1	G3P_12DHX	G3P_12DIHD	G3P_12DIP	G3P_12DISOHD	G3P_12DITD	G3P_12DOD11E	G3P_12DPDG	G3P_12DTd	G3P_12DTde	G3P_12DTD7E	G3P_12DTDG3P	G3P_12DTDEG3P	G3P_1AISOPDG3P	G3P_1C16G3P2	G3P_1DDG3P	G3P_1ISOHDG3P	G3P_1ISOHXG3P	G3P_1ITDG3P	G3P_1ODG3P	G3P_1ODG3P2	G3P_1TD7EG3P
Tery_1964	0	0	1	AA_ASP2ARG	AA_ASPARG	AA_ASPARG2	AA_CY1																		Tery_1850	0	0	1	ILE_ilvHB	AA_ilvH	TCA_AKGSSA
Tery_2007	0	0	1	EN_OROPQ9	CAR_OROMQ8	CAR_OROU8	SM_Doro	TCA_Oro																	Tery_1864	0	0	1	CAR_FMNAT	CAR_RIB5PT
Tery_2024	0	0	1	FA_EACP_160	FA_EACP_but	FA_EACP_d	FA_EACP_dd	FA_EACP_h	FA_EACP_myr	FA_EACP_o	FA_HDACP	FA_TD	FA_vacc_acp												Tery_1913	0	0	1	PRO_GLUK
Tery_2028	0	0	1	HIS_hisB																					Tery_1923	0	0	1	S_aps_paps
Tery_2041	0	0	1	PIG_gcvT	AGLY_GCV																				Tery_1954	0	0	1	PUPY_FGAR
Tery_2062	0	0	1	EN_NADHPQ9H																					Tery_1955	0	0	1	PUPY_FGAR
Tery_2063	0	0	1	tRNA_phe																					Tery_1964	0	0	1	AA_ASP2ARG	AA_ASPARG	AA_ASPARG2	AA_CY1
Tery_2080	0	0	1	PUPY_THYSYN																					Tery_2007	0	0	1	EN_OROPQ9	CAR_OROMQ8	CAR_OROU8	SM_Doro	TCA_Oro
Tery_2082	0	0	1	PUPY_THYSYN																					Tery_2024	0	0	1	FA_EACP_160	FA_EACP_but	FA_EACP_d	FA_EACP_dd	FA_EACP_h	FA_EACP_myr	FA_EACP_o	FA_HDACP	FA_TD	FA_vacc_acp
Tery_2083	0	0	1	PUPY_mazG																					Tery_2028	0	0	1	HIS_hisB
Tery_2112	0	0	1	CARB_udpg_g1p																					Tery_2041	0	0	1	PIG_gcvT	AGLY_GCV
Tery_2141	0	0	1	Photo_CC6	Photo_PQPC																				Tery_2063	0	0	1	tRNA_phe
Tery_2143	0	0	1	HIS_hisH																					Tery_2080	0	0	1	PUPY_THYSYN
Tery_2177	0	0	1	PUPY_DHORO																					Tery_2082	0	0	1	PUPY_THYSYN
Tery_2179	0	0	1	PUPY_DHORO																					Tery_2083	0	0	1	PUPY_mazG
Tery_2187	0	0	1	PIG_SMEaroE																					Tery_2112	0	0	1	CARB_udpg_g1p
Tery_2198	0	0	1	EN_ATP_syn																					Tery_2141	0	0	1	Photo_CC6	Photo_PQPC
Tery_2199	0	0	1	EN_ATP_syn																					Tery_2143	0	0	1	HIS_hisH
Tery_2200	0	0	1	EN_ATP_syn																					Tery_2147	0	0	1	CARB_glgA	CARB_glycogen
Tery_2201	0	0	1	EN_ATP_syn																					Tery_2177	0	0	1	PUPY_DHORO
Tery_2202	0	0	1	EN_ATP_syn																					Tery_2179	0	0	1	PUPY_DHORO
Tery_2203	0	0	1	EN_ATP_syn																					Tery_2187	0	0	1	PIG_SMEaroE
Tery_2204	0	0	1	EN_ATP_syn																					Tery_2198	0	0	1	EN_ATP_syn
Tery_2205	0	0	1	EN_ATP_syn																					Tery_2199	0	0	1	EN_ATP_syn
Tery_2218	0	0	1	PIG_PIXORED																					Tery_2200	0	0	1	EN_ATP_syn
Tery_2246	0	0	1	tRNA_asn																					Tery_2201	0	0	1	EN_ATP_syn
Tery_2253	0	0	1	PYR_IPPMALSYN	CARB_CIMAS																				Tery_2202	0	0	1	EN_ATP_syn
Tery_2275	0	0	1	GLU_G5SADHOR																					Tery_2203	0	0	1	EN_ATP_syn
Tery_2308	0	0	1	TRP_trpD																					Tery_2204	0	0	1	EN_ATP_syn
Tery_2310	0	0	1	ARG_carB																					Tery_2205	0	0	1	EN_ATP_syn
Tery_2354	0	0	1	tRNA_asp																					Tery_2218	0	0	1	PIG_PIXORED
Tery_2366	0	0	1	tRNA_lys																					Tery_2246	0	0	1	tRNA_asn
Tery_2371	0	0	1	GLX_PADNCL	GLX_POCL	GLY_ACCOASYN																			Tery_2253	0	0	1	PYR_IPPMALSYN	CARB_CIMAS
Tery_2435	0	0	1	LYS_dapDCXL																					Tery_2275	0	0	1	GLU_G5SADHOR
Tery_2490	0	0	1	HIS_hisI																					Tery_2308	0	0	1	TRP_trpD
Tery_2493	0	0	1	TYR_CHMUT																					Tery_2310	0	0	1	ARG_carB
Tery_2569	0	0	1	CAR_ribH	CAR_D8RL																				Tery_2354	0	0	1	tRNA_asp
Tery_2596	0	0	1	PUPY_FGAR																					Tery_2366	0	0	1	tRNA_lys
Tery_2599	0	0	1	GLX_GLYDE2	GLY_ALDDH	GLY_ALDDHP																			Tery_2371	0	0	1	GLX_PADNCL	GLX_POCL	GLY_ACCOASYN
Tery_2623	0	0	1	AA_SAHHL																					Tery_2408	0	0	1	Photo_II
Tery_2625	0	0	1	S_slf_aps																					Tery_2435	0	0	1	LYS_dapDCXL
Tery_2643	0	0	1	CAR_PPNTES	NUC_BPPCDXA	NUC_BPPCDXC																			Tery_2484	0	0	1	Photo_II
Tery_2649	0	0	1	ARG_ACOAT																					Tery_2485	0	0	1	Photo_II
Tery_2660	0	0	1	AGLY_glyA																					Tery_2490	0	0	1	HIS_hisI
Tery_2664	0	0	1	CAR_3DHQDH																					Tery_2493	0	0	1	TYR_CHMUT
Tery_2701	0	0	1	TYR_ArDH																					Tery_2528	0	0	1	CFIX_R5PIA
Tery_2728	0	0	1	LEU_IPPMAL	LEU_IPPMAL2	CARB_CICOS	CARB_EMMAS																		Tery_2569	0	0	1	CAR_ribH	CAR_D8RL
Tery_2740	0	0	1	HIS_hisI	HIS_pramp																				Tery_2596	0	0	1	PUPY_FGAR
Tery_2741	0	0	1	PIG_GLU1SAAT																					Tery_2599	0	0	1	GLX_GLYDE2	GLY_ALDDH	GLY_ALDDHP
Tery_2750	0	0	1	TCA_succoa																					Tery_2606	0	0	1	CFIX_RL3EPI
Tery_2751	0	0	1	TCA_succoa																					Tery_2623	0	0	1	AA_SAHHL
Tery_2788	0	0	1	GLU_argC																					Tery_2625	0	0	1	S_slf_aps
Tery_2799	0	0	1	NUC_NMP_AU	NUC_PAN1	NUC_PAN2	PUPY_PDPC	PUPY_PLCK																	Tery_2643	0	0	1	CAR_PPNTES	NUC_BPPCDXA	NUC_BPPCDXC
Tery_2801	0	0	1	NUC_AIRSYN																					Tery_2649	0	0	1	ARG_ACOAT
Tery_2807	0	0	1	AA_PANTOR																					Tery_2660	0	0	1	AGLY_glyA
Tery_2834	0	0	1	NUC_gmk_AG	NUC_ndk_DAG	PUPY_THDG																			Tery_2664	0	0	1	CAR_3DHQDH
Tery_2837	0	0	1	S_PAPS_so3	S_PSRED																				Tery_2686	0	0	1	Photo_II
Tery_2866	0	0	1	CAR_CHORSYN																					Tery_2687	0	0	1	Photo_II
Tery_2872	0	0	1	NUC_CTPSYN	r_NUC_CTPSYN_NH3																				Tery_2701	0	0	1	TYR_ArDH
Tery_2877	0	0	1	ARG_carB																					Tery_2728	0	0	1	LEU_IPPMAL	LEU_IPPMAL2	CARB_CICOS	CARB_EMMAS
Tery_2942	0	0	1	HIS_hisD1	HIS_hisD2																				Tery_2740	0	0	1	HIS_hisI	HIS_pramp
Tery_2977	0	0	1	CAR_aroB																					Tery_2741	0	0	1	PIG_GLU1SAAT
Tery_2993	0	0	1	EN_AKIN	PUPY_DAKA																				Tery_2750	0	0	1	TCA_succoa
Tery_3042	0	0	1	VIT_DX5PSYN																					Tery_2751	0	0	1	TCA_succoa
Tery_3167	0	0	1	GLX_ALATA	GLX_SGTAMN	GLX_SPA																			Tery_2788	0	0	1	GLU_argC
Tery_3169	0	0	1	TRP_I3GPS																					Tery_2799	0	0	1	NUC_NMP_AU	NUC_PAN1	NUC_PAN2	PUPY_PDPC	PUPY_PLCK
Tery_3171	0	0	1	GLX_DHLIPAM	AGLY_GCV																				Tery_2801	0	0	1	NUC_AIRSYN
Tery_3174	0	0	1	ALA_ALADH																					Tery_2807	0	0	1	AA_PANTOR
Tery_3282	0	0	1	NUC_ADNSUC																					Tery_2834	0	0	1	NUC_gmk_AG	NUC_ndk_DAG	PUPY_THDG
Tery_3319	0	0	1	FA_2TCVE	FA_CTD	FA_TCHD																			Tery_2837	0	0	1	S_PAPS_so3	S_PSRED
Tery_3325	0	0	1	CAR_UPRG	PIG_UPRGMT																				Tery_2866	0	0	1	CAR_CHORSYN
Tery_3368	0	0	1	EN_FEDH2	H_MK8	H_UB8																			Tery_2868	0	0	1	Photo_II
Tery_3369	0	0	1	EN_FEDH2	EN_2DQ8	EN_MQ8	EN_UQ8																		Tery_2872	0	0	1	NUC_CTPSYN	r_NUC_CTPSYN_NH3
Tery_3441	0	0	1	tRNA_val																					Tery_2877	0	0	1	ARG_carB
Tery_3465	0	0	1	NUC_ADNRH	NUC_GSNRH	NUC_INSRH	NUC_XTSRH																		Tery_2942	0	0	1	HIS_hisD1	HIS_hisD2
Tery_3482	0	0	1	tRNA_phe																					Tery_2977	0	0	1	CAR_aroB
Tery_3523	0	0	1	tRNA_ser																					Tery_2993	0	0	1	EN_AKIN	PUPY_DAKA
Tery_3563	0	0	1	PIG_ChlARED	PIG_ChlARED2																				Tery_3042	0	0	1	VIT_DX5PSYN
Tery_3586	0	0	1	tRNA_ile																					Tery_3167	0	0	1	GLX_ALATA	GLX_SGTAMN	GLX_SPA
Tery_3622	0	0	1	PIG_PIXCHEA																					Tery_3169	0	0	1	TRP_I3GPS
Tery_3623	0	0	1	AA_PIGOOR																					Tery_3171	0	0	1	GLX_DHLIPAM	AGLY_GCV
Tery_3658	0	0	1	Photo_CC6	Photo_FXNADP																				Tery_3174	0	0	1	ALA_ALADH
Tery_3661	0	0	1	EN_NADHPQ9H																					Tery_3194	0	0	1	Photo_II
Tery_3688	0	0	1	MET_CYSTH	VAL_avtA																				Tery_3282	0	0	1	NUC_ADNSUC
Tery_3694	0	0	1	CARB_glycogen_phosphorylase	CARB_glyP																				Tery_3319	0	0	1	FA_2TCVE	FA_CTD	FA_TCHD
Tery_3699	0	0	1	NUC_APRT																					Tery_3325	0	0	1	CAR_UPRG	PIG_UPRGMT
Tery_3731	0	0	1	HIS_prfaicarp																					Tery_3376	0	0	1	GLY_pgk
Tery_3757	0	0	1	PYR_IPPMALSYN																					Tery_3441	0	0	1	tRNA_val
Tery_3758	0	0	1	FA_10M3HXUD	FA_3HXHD	FA_3HXTD	FA_3HXV																		Tery_3465	0	0	1	NUC_ADNRH	NUC_GSNRH	NUC_INSRH	NUC_XTSRH
Tery_3791	0	0	1	Photo_I	Photo_Ia																				Tery_3482	0	0	1	tRNA_phe
Tery_3792	0	0	1	TRP_AN	VIT_CHGLNAT																				Tery_3504	0	0	1	Photo_II
Tery_3849	0	0	1	CFIX_CDH																					Tery_3505	0	0	1	Photo_II
Tery_3866	0	0	1	tRNA_gly																					Tery_3506	0	0	1	Photo_II
Tery_3920	0	0	1	TRP_NPRANI																					Tery_3507	0	0	1	Photo_II
Tery_3921	0	0	1	Photo_I	Photo_Ia																				Tery_3523	0	0	1	tRNA_ser
Tery_3968	0	0	1	S_aps_paps																					Tery_3563	0	0	1	PIG_ChlARED	PIG_ChlARED2
Tery_3985	0	0	1	tRNA_arg																					Tery_3586	0	0	1	tRNA_ile
Tery_4002	0	0	1	tRNA_cys																					Tery_3622	0	0	1	PIG_PIXCHEA
Tery_4094	0	0	1	ILE_AKGAT	LEU_AKGAT	VAL_VALSYN																			Tery_3623	0	0	1	AA_PIGOOR
Tery_4096	0	0	1	EN_NADHPQ9H																					Tery_3688	0	0	1	MET_CYSTH	VAL_avtA
Tery_4136	0	0	1	N_chIL																					Tery_3699	0	0	1	NUC_APRT
Tery_4137	0	0	1	N_chIL																					Tery_3731	0	0	1	HIS_prfaicarp
Tery_4138	0	0	1	N_chIL																					Tery_3757	0	0	1	PYR_IPPMALSYN
Tery_4139	0	0	1	N_chIL																					Tery_3758	0	0	1	FA_10M3HXUD	FA_3HXHD	FA_3HXTD	FA_3HXV
Tery_4165	0	0	1	PIG_fe_oxred																					Tery_3791	0	0	1	Photo_I	Photo_Ia
Tery_4169	0	0	1	NUC_ADNSUCCL2	NUC_ADNSUCL																				Tery_3792	0	0	1	TRP_AN	VIT_CHGLNAT
Tery_4172	0	0	1	CAR_MTHFOR	VIT_MTHFCH																				Tery_3849	0	0	1	CFIX_CDH
Tery_4173	0	0	1	TERP_FPP	TERP_FPP2	TERP_GGPP																			Tery_3866	0	0	1	tRNA_gly
Tery_4313	0	0	1	PIG_hemH																					Tery_3892	0	0	1	Photo_II
Tery_4335	0	0	1	VAL_KARISalctt	VAL_KARISO	VAL_KARISO2																			Tery_3917	0	0	1	Photo_II
Tery_4352	0	0	1	CAR_NNPP																					Tery_3920	0	0	1	TRP_NPRANI
Tery_4368	0	0	1	NUC_CAPASP																					Tery_3921	0	0	1	Photo_I	Photo_Ia
Tery_4376	0	0	1	CAR_AMDCHL																					Tery_3968	0	0	1	S_aps_paps
Tery_4403	0	0	1	CARB_EMMADH	AA_4MOP1	AA_4MOP2	VAL_3mop	VAL_4mop																	Tery_3985	0	0	1	tRNA_arg
Tery_4423	0	0	1	AA_panB																					Tery_4002	0	0	1	tRNA_cys
Tery_4432	0	0	1	FA_DSLIN																					Tery_4024	0	0	1	GLY_pgi
Tery_4459	0	0	1	MET_CYSTH	MET_HCYS	rxn_APROP	rxn_IPROP																		Tery_4094	0	0	1	ILE_AKGAT	LEU_AKGAT	VAL_VALSYN
Tery_4462	0	0	1	CAR_GTPMoaA	GLX_PGLYP																				Tery_4165	0	0	1	PIG_fe_oxred
Tery_4469	0	0	1	PIG_MgPIXMT																					Tery_4169	0	0	1	NUC_ADNSUCCL2	NUC_ADNSUCL
Tery_4479	0	0	1	TERP_HMPPRED	TERP_HMPPRED2	TERP_HMPPRED4	TERP_HMPPREDH																		Tery_4172	0	0	1	CAR_MTHFOR	VIT_MTHFCH
Tery_4481	0	0	1	tRNA_gly																					Tery_4173	0	0	1	TERP_FPP	TERP_FPP2	TERP_GGPP
Tery_4492	0	0	1	PIG_hoxy	PIG_hoxy_P																				Tery_4313	0	0	1	PIG_hemH
Tery_4493	0	0	1	TRP_TRPSYN																					Tery_4335	0	0	1	VAL_KARISalctt	VAL_KARISO	VAL_KARISO2
Tery_4522	0	0	1	TERP_ispG																					Tery_4352	0	0	1	CAR_NNPP
Tery_4537	0	0	1	PIG_DAHPSYN																					Tery_4368	0	0	1	NUC_CAPASP
Tery_4567	0	0	1	SER_HSOR																					Tery_4376	0	0	1	CAR_AMDCHL
Tery_4608	0	0	1	PIG_ALAVDH																					Tery_4395	0	0	1	CARB_g1p_adpg
Tery_4621	0	0	1	PIG_hemC																					Tery_4403	0	0	1	CARB_EMMADH	AA_4MOP1	AA_4MOP2	VAL_3mop	VAL_4mop
Tery_4633	0	0	1	NUC_FGARFT																					Tery_4410	0	0	1	CFIX_rbcL	GLX_RuBPCL
Tery_4655	0	0	1	NUC_PRIBCXAIS																					Tery_4423	0	0	1	AA_panB
Tery_4661	0	0	1	AA_SAMSYN																					Tery_4432	0	0	1	FA_DSLIN
Tery_4668	0	0	1	Photo_I	Photo_Ia																				Tery_4459	0	0	1	MET_CYSTH	MET_HCYS	rxn_APROP	rxn_IPROP
Tery_4669	0	0	1	Photo_I	Photo_Ia																				Tery_4462	0	0	1	CAR_GTPMoaA	GLX_PGLYP
Tery_4690	0	0	1	HIS_HPANT																					Tery_4469	0	0	1	PIG_MgPIXMT
Tery_4692	0	0	1	VIT_MTHRED	VIT_MTHREDF																				Tery_4479	0	0	1	TERP_HMPPRED	TERP_HMPPRED2	TERP_HMPPRED4	TERP_HMPPREDH
Tery_4693	0	0	1	tRNA_trp																					Tery_4481	0	0	1	tRNA_gly
Tery_4700	0	0	1	TERP_4PPC2MEK																					Tery_4485	0	0	1	Photo_II
Tery_4703	0	0	1	EN_NAD																					Tery_4492	0	0	1	PIG_hoxy	PIG_hoxy_P
Tery_4705	0	0	1	EN_NAD																					Tery_4493	0	0	1	TRP_TRPSYN
Tery_4716	0	0	1	TERP_ispF																					Tery_4522	0	0	1	TERP_ispG
Tery_4742	0	0	1	CYS_CYSSYN	THR_THRNL																				Tery_4537	0	0	1	PIG_DAHPSYN
Tery_4806	0	0	1	tRNA_ala																					Tery_4567	0	0	1	SER_HSOR
Tery_4846	0	0	1	Photo_I	Photo_Ia																				Tery_4608	0	0	1	PIG_ALAVDH
Tery_4895	0	0	1	PIG_3PSVT																					Tery_4621	0	0	1	PIG_hemC
Tery_4908	0	0	1	EN_FADPRO	PRO_P5CCRED																				Tery_4633	0	0	1	NUC_FGARFT
Tery_4967	0	0	1	PIG_PIXCHEA																					Tery_4655	0	0	1	NUC_PRIBCXAIS
Tery_5008	0	0	1	CAR_aroB																					Tery_4661	0	0	1	AA_SAMSYN
Tery_5028	0	0	1	G3P_12DDDb	G3P_12DHD9Eb	G3P_12DHDb	G3P_12DIHDb	G3P_12DIPDb	G3P_12DISOHDb	G3P_12DISOHDc	G3P_12DISOPDb	G3P_12DITDb	G3P_12DOD11Eb	G3P_12DTD7Eb	G3P_12DTDb	G3P_12DTDEb	G3P_DODb								Tery_4665	0	0	1	Photo_II
Tery_5029	0	0	1	TRP_AN																					Tery_4666	0	0	1	Photo_II
Tery_5031	0	0	1	AGLY_GCV	AGLY_GDH																				Tery_4668	0	0	1	Photo_I	Photo_Ia
Tery_5050	0	0	1	PIG_fe_oxred_phye																					Tery_4669	0	0	1	Photo_I	Photo_Ia
Tery_5051	0	0	1	PIG_fe_oxred_hbiliv																					Tery_4690	0	0	1	HIS_HPANT
Tery_0001	1	0.0146	0	ILE_AKB																					Tery_4692	0	0	1	VIT_MTHRED	VIT_MTHREDF
Tery_0043	1	0.0146	0	GLU_argJ																					Tery_4693	0	0	1	tRNA_trp
Tery_0069	1	0.0146	0	LIP_CGPA																					Tery_4700	0	0	1	TERP_4PPC2MEK
Tery_0108	1	0.0146	0	SM_AP4AP																					Tery_4716	0	0	1	TERP_ispF
Tery_0140	1	0.0146	0	THR_THRSYN																					Tery_4742	0	0	1	CYS_CYSSYN	THR_THRNL
Tery_0143	1	0.0146	0	CAR_COBIISYN																					Tery_4796	0	0	1	Photo_II
Tery_0157	1	0.0146	0	TERP_HXPT	TERP_SPP1	TERP_SPP2																			Tery_4806	0	0	1	tRNA_ala
Tery_0161	1	0.0146	0	GLU_GLURAC																					Tery_4846	0	0	1	Photo_I	Photo_Ia
Tery_0164	1	0.0146	0	Photo_II																					Tery_4895	0	0	1	PIG_3PSVT
Tery_0173	1	0.0146	0	CAR_FOSYN																					Tery_4908	0	0	1	EN_FADPRO	PRO_P5CCRED
Tery_0182	1	0.0146	0	Photo_II																					Tery_4967	0	0	1	PIG_PIXCHEA
Tery_0183	1	0.0146	0	Photo_II																					Tery_5008	0	0	1	CAR_aroB
Tery_0207	1	0.0146	0	LIP_UDPETC1	LIP_UDPETC2																				Tery_5028	0	0	1	G3P_12DDDb	G3P_12DHD9Eb	G3P_12DHDb	G3P_12DIHDb	G3P_12DIPDb	G3P_12DISOHDb	G3P_12DISOHDc	G3P_12DISOPDb	G3P_12DITDb	G3P_12DOD11Eb	G3P_12DTD7Eb	G3P_12DTDb	G3P_12DTDEb	G3P_DODb
Tery_0210	1	0.0146	0	CAR_coprecor8	CAR_precor8																				Tery_5029	0	0	1	TRP_AN
Tery_0220	1	0.0146	0	PIG_CPPOROI																					Tery_5031	0	0	1	AGLY_GCV	AGLY_GDH
Tery_0231	1	0.0146	0	REG_pGpase																					Tery_5050	0	0	1	PIG_fe_oxred_phye
Tery_0232	1	0.0146	0	TERP_HBZOT																					Tery_5051	0	0	1	PIG_fe_oxred_hbiliv
Tery_0242	1	0.0146	0	GLU_GLUCYS																					Tery_0754	0.761842	0.0109881	0.238158	Photo_CC6	Photo_FXNADP
Tery_0248	1	0.0146	0	ARG_SPMDSYN																					Tery_3658	0.761842	0.0109881	0.238158	Photo_CC6	Photo_FXNADP
Tery_0258	1	0.0146	0	ASN_ASNAH																					Tery_2793	0.965192	0.013921	0.0348082	GLY_eno
Tery_0283	1	0.0146	0	CFIX_TAGSFE																					Tery_2926	0.987157	0.0142378	0.0128432	GLY_PYRK
Tery_0284	1	0.0146	0	VIT_GLYOX																					Tery_1646	0.989838	0.0142765	0.0101619	THR_THRAL
Tery_0293	1	0.0146	0	GLX_4H2AKGALD	PHE_PHEPYR	ASP_ASPAT	TYR_PHEN																		Tery_2652	0.989838	0.0142765	0.0101619	FA_ADH_Oct	GLX_ADH_gly	GLX_ADH_imzac	GLX_ADHACAL	GLY_ALDDH	GLY_ALDDHP	PYR_ADHLALDD	PYR_ADHLALDL
Tery_0295	1	0.0146	0	LIP_CGPA																					Tery_3544	0.989915	0.0142776	0.010085	S_h2s_so3
Tery_0318	1	0.0146	0	CAR_NICPRT																					Tery_4311	0.991167	0.0142957	0.00883267	N_GLUDH
Tery_0339	1	0.0146	0	LIP_ACMURA																					Tery_0218	0.994468	0.0143433	0.00553249	CARB_glycogen_phosphorylase	CARB_glyP
Tery_0349	1	0.0146	0	EN_2DQ8	EN_MQ8	EN_UQ8																			Tery_3694	0.994468	0.0143433	0.00553249	CARB_glycogen_phosphorylase	CARB_glyP
Tery_0352	1	0.0146	0	FA_AONA	S_OSHTL																				Tery_1926	0.99591	0.0143641	0.00408968	FA_ADH_Oct	GLX_ADH_gly	GLX_ADH_imzac	GLX_ADHACAL	PYR_ADHLALDD	PYR_ADHLALDL	TCA_SF_ubi	TCA_SSAOR
Tery_0376	1	0.0146	0	NUC_ORO5P	PUPY_O5PDCX																				Tery_0968	0.996087	0.0143666	0.00391307	FA_acmalcoa	CAR_ACCXBCX2
Tery_0400	1	0.0146	0	EN_cAMP	PUPY_CNPA	PUPY_CNPG																			Tery_4435	0.999548	0.0144165	0.000452489	VAL_2DMOR
Tery_0446	1	0.0146	0	PUPY_O5PDCX																					Tery_4476	0.99956	0.0144167	0.000439572	NUC_PRIBCXAI
Tery_0450	1	0.0146	0	CFIX_TK_FGXE	CFIX_TKGSXR																				Tery_4722	0.99956	0.0144167	0.000439572	NUC_PRIBCXAI
Tery_0453	1	0.0146	0	TCA_FSPQ9	TCA_SF_ubi																				Tery_1984	0.99997	0.0144226	3.01854e-05	CAR_nadE
Tery_0455	1	0.0146	0	LIP_GAFAT																					Tery_0001	1	0.0144231	0	ILE_AKB
Tery_0466	1	0.0146	0	GLU_GluSYN																					Tery_0043	1	0.0144231	0	GLU_argJ
Tery_0471	1	0.0146	0	CARB_M6PI																					Tery_0069	1	0.0144231	0	LIP_CGPA
Tery_0485	1	0.0146	0	PIG_CPPOROI																					Tery_0108	1	0.0144231	0	SM_AP4AP
Tery_0487	1	0.0146	0	LYS_DIAMAT																					Tery_0140	1	0.0144231	0	THR_THRSYN
Tery_0490	1	0.0146	0	CARB_GDMDH																					Tery_0143	1	0.0144231	0	CAR_COBIISYN
Tery_0491	1	0.0146	0	CARB_GDPFSYN																					Tery_0157	1	0.0144231	0	TERP_HXPT	TERP_SPP1	TERP_SPP2
Tery_0495	1	0.0146	0	LIP_UDPAAAL																					Tery_0161	1	0.0144231	0	GLU_GLURAC
Tery_0513	1	0.0146	0	Photo_II																					Tery_0173	1	0.0144231	0	CAR_FOSYN
Tery_0517	1	0.0146	0	CAR_COBIISYN	GLN_nadE																				Tery_0183	1	0.0144231	0	Photo_II
Tery_0519	1	0.0146	0	CFIX_TAGSFE																					Tery_0207	1	0.0144231	0	LIP_UDPETC1	LIP_UDPETC2
Tery_0531	1	0.0146	0	PUPY_C5MT																					Tery_0210	1	0.0144231	0	CAR_coprecor8	CAR_precor8
Tery_0535	1	0.0146	0	CFIX_6PGLCL																					Tery_0220	1	0.0144231	0	PIG_CPPOROI
Tery_0560	1	0.0146	0	FA_NAGA1P	LIP_glmU																				Tery_0231	1	0.0144231	0	REG_pGpase
Tery_0561	1	0.0146	0	GLX_GLGRAL	GLX_GLYPOX	GLY_ethacal	GLY_ethacalP	SM_but	SM_butP																Tery_0232	1	0.0144231	0	TERP_HBZOT
Tery_0562	1	0.0146	0	GLX_GLGRAL	GLX_GLYPOX	GLY_ethacal	GLY_ethacalP	SM_but	SM_butP																Tery_0242	1	0.0144231	0	GLU_GLUCYS
Tery_0641	1	0.0146	0	ASN_ASNAH																					Tery_0248	1	0.0144231	0	ARG_SPMDSYN
Tery_0644	1	0.0146	0	NUC_UKIN_dUMP																					Tery_0258	1	0.0144231	0	ASN_ASNAH
Tery_0647	1	0.0146	0	EN_cAMP	PUPY_CNPA	PUPY_CNPG																			Tery_0283	1	0.0144231	0	CFIX_TAGSFE
Tery_0661	1	0.0146	0	PUPY_CNPA	PUPY_CNPG																				Tery_0284	1	0.0144231	0	VIT_GLYOX
Tery_0662	1	0.0146	0	PUPY_CNPA	PUPY_CNPG																				Tery_0293	1	0.0144231	0	GLX_4H2AKGALD	PHE_PHEPYR	ASP_ASPAT	TYR_PHEN
Tery_0682	1	0.0146	0	GLY_glpX																					Tery_0295	1	0.0144231	0	LIP_CGPA
Tery_0683	1	0.0146	0	CFIX_TAGSFE																					Tery_0318	1	0.0144231	0	CAR_NICPRT
Tery_0684	1	0.0146	0	CFIX_G6P1DH																					Tery_0339	1	0.0144231	0	LIP_ACMURA
Tery_0688	1	0.0146	0	CAR_6HXDHPP	VIT_246HOP																				Tery_0349	1	0.0144231	0	EN_2DQ8	EN_MQ8	EN_UQ8
Tery_0696	1	0.0146	0	AA_BIODEGP																					Tery_0352	1	0.0144231	0	FA_AONA	S_OSHTL
Tery_0697	1	0.0146	0	CAR_DHPSYN	CAR_DHPSYN2																				Tery_0376	1	0.0144231	0	NUC_ORO5P	PUPY_O5PDCX
Tery_0699	1	0.0146	0	CAR_DHPSYN	CAR_DHPSYN2																				Tery_0400	1	0.0144231	0	EN_cAMP	PUPY_CNPA	PUPY_CNPG
Tery_0721	1	0.0146	0	CFIX_TK_FGXE	CFIX_TKGSXR																				Tery_0446	1	0.0144231	0	PUPY_O5PDCX
Tery_0722	1	0.0146	0	ARG_SPMDSYN																					Tery_0450	1	0.0144231	0	CFIX_TK_FGXE	CFIX_TKGSXR
Tery_0739	1	0.0146	0	SER_SER																					Tery_0453	1	0.0144231	0	TCA_FSPQ9	TCA_SF_ubi
Tery_0746	1	0.0146	0	N_ure																					Tery_0455	1	0.0144231	0	LIP_GAFAT
Tery_0747	1	0.0146	0	N_ure																					Tery_0466	1	0.0144231	0	GLU_GluSYN
Tery_0752	1	0.0146	0	N_ure																					Tery_0471	1	0.0144231	0	CARB_M6PI
Tery_0756	1	0.0146	0	P_IP1	P_IP3	P_IP4																			Tery_0485	1	0.0144231	0	PIG_CPPOROI
Tery_0768	1	0.0146	0	CAR_copreco3	CAR_precor3a																				Tery_0487	1	0.0144231	0	LYS_DIAMAT
Tery_0774	1	0.0146	0	GLY_HEXK																					Tery_0490	1	0.0144231	0	CARB_GDMDH
Tery_0786	1	0.0146	0	CAR_COB2AM	CAR_COBAM	VIT_B12																			Tery_0491	1	0.0144231	0	CARB_GDPFSYN
Tery_0808	1	0.0146	0	AA_FMETDF																					Tery_0495	1	0.0144231	0	LIP_UDPAAAL
Tery_0827	1	0.0146	0	GLX_MGLXSYN																					Tery_0517	1	0.0144231	0	CAR_COBIISYN	GLN_nadE
Tery_0847	1	0.0146	0	PIG_MTHPT																					Tery_0519	1	0.0144231	0	CFIX_TAGSFE
Tery_0879	1	0.0146	0	PIG_GGRED																					Tery_0531	1	0.0144231	0	PUPY_C5MT
Tery_0886	1	0.0146	0	ARG_SPMDSYN																					Tery_0535	1	0.0144231	0	CFIX_6PGLCL
Tery_0891	1	0.0146	0	SO_SORED																					Tery_0560	1	0.0144231	0	FA_NAGA1P	LIP_glmU
Tery_0905	1	0.0146	0	CAR_coprecor6																					Tery_0561	1	0.0144231	0	GLX_GLGRAL	GLX_GLYPOX	GLY_ethacal	GLY_ethacalP	SM_but	SM_butP
Tery_0909	1	0.0146	0	SM_gshCG																					Tery_0562	1	0.0144231	0	GLX_GLGRAL	GLX_GLYPOX	GLY_ethacal	GLY_ethacalP	SM_but	SM_butP
Tery_0910	1	0.0146	0	PYR_PEPSYN																					Tery_0641	1	0.0144231	0	ASN_ASNAH
Tery_0913	1	0.0146	0	PIG_BILIRED																					Tery_0644	1	0.0144231	0	NUC_UKIN_dUMP
Tery_0914	1	0.0146	0	Photo_CC6	Photo_FXNADP																				Tery_0647	1	0.0144231	0	EN_cAMP	PUPY_CNPA	PUPY_CNPG
Tery_0915	1	0.0146	0	Photo_CC6	Photo_FXNADP																				Tery_0661	1	0.0144231	0	PUPY_CNPA	PUPY_CNPG
Tery_0916	1	0.0146	0	Photo_CC6	Photo_FXNADP																				Tery_0662	1	0.0144231	0	PUPY_CNPA	PUPY_CNPG
Tery_0921	1	0.0146	0	SER_SER																					Tery_0682	1	0.0144231	0	GLY_glpX
Tery_0944	1	0.0146	0	AA_SDPTA																					Tery_0683	1	0.0144231	0	CFIX_TAGSFE
Tery_0948	1	0.0146	0	CFIX_glpX	GLY_glpX																				Tery_0684	1	0.0144231	0	CFIX_G6P1DH
Tery_0956	1	0.0146	0	NUC_UKIN_dUMP																					Tery_0688	1	0.0144231	0	CAR_6HXDHPP	VIT_246HOP
Tery_0957	1	0.0146	0	NUC_DTGLCDH																					Tery_0696	1	0.0144231	0	AA_BIODEGP
Tery_0968	1	0.0146	0	FA_acmalcoa	CAR_ACCXBCX2																				Tery_0697	1	0.0144231	0	CAR_DHPSYN	CAR_DHPSYN2
Tery_0969	1	0.0146	0	CAR_folE																					Tery_0699	1	0.0144231	0	CAR_DHPSYN	CAR_DHPSYN2
Tery_0970	1	0.0146	0	GLY_glmM	GLY_PGLCM	CFIX_PGMR1P																			Tery_0721	1	0.0144231	0	CFIX_TK_FGXE	CFIX_TKGSXR
Tery_1005	1	0.0146	0	NUC_dIMP																					Tery_0722	1	0.0144231	0	ARG_SPMDSYN
Tery_1011	1	0.0146	0	GLY_2PGM																					Tery_0739	1	0.0144231	0	SER_SER
Tery_1019	1	0.0146	0	GLU_5OPROA																					Tery_0746	1	0.0144231	0	N_ure
Tery_1022	1	0.0146	0	GLX_GLOR																					Tery_0747	1	0.0144231	0	N_ure
Tery_1023	1	0.0146	0	LYS_DIAMAT	PHE_PHEPYR	ASP_ASPAT	TYR_PHEN																		Tery_0752	1	0.0144231	0	N_ure
Tery_1053	1	0.0146	0	LIP_GDPEA	LIP_GLPGL																				Tery_0756	1	0.0144231	0	P_IP1	P_IP3	P_IP4
Tery_1068	1	0.0146	0	N_nirA																					Tery_0768	1	0.0144231	0	CAR_copreco3	CAR_precor3a
Tery_1070	1	0.0146	0	N_NO3R																					Tery_0774	1	0.0144231	0	GLY_HEXK
Tery_1073	1	0.0146	0	MET_MTHFHC																					Tery_0786	1	0.0144231	0	CAR_COB2AM	CAR_COBAM	VIT_B12
Tery_1084	1	0.0146	0	GLY_glmM	GLY_PGLCM	CFIX_PGMR1P																			Tery_0808	1	0.0144231	0	AA_FMETDF
Tery_1095	1	0.0146	0	GLY_glmM																					Tery_0827	1	0.0144231	0	GLX_MGLXSYN
Tery_1114	1	0.0146	0	EN_PPIK																					Tery_0847	1	0.0144231	0	PIG_MTHPT
Tery_1124	1	0.0146	0	PUPY_NUDIXH																					Tery_0879	1	0.0144231	0	PIG_GGRED
Tery_1142	1	0.0146	0	ARG_ARGDCX																					Tery_0886	1	0.0144231	0	ARG_SPMDSYN
Tery_1175	1	0.0146	0	PIG_UPRGMT																					Tery_0891	1	0.0144231	0	SO_SORED
Tery_1194	1	0.0146	0	PIG_CPPOROI																					Tery_0905	1	0.0144231	0	CAR_coprecor6
Tery_1230	1	0.0146	0	Photo_II																					Tery_0909	1	0.0144231	0	SM_gshCG
Tery_1232	1	0.0146	0	AA_phhB																					Tery_0910	1	0.0144231	0	PYR_PEPSYN
Tery_1276	1	0.0146	0	ARG_ARGDCX																					Tery_0913	1	0.0144231	0	PIG_BILIRED
Tery_1288	1	0.0146	0	CAR_coprecor7																					Tery_0914	1	0.0144231	0	Photo_CC6	Photo_FXNADP
Tery_1344	1	0.0146	0	LIP_dTDPMOR																					Tery_0915	1	0.0144231	0	Photo_CC6	Photo_FXNADP
Tery_1346	1	0.0146	0	NUC_DTDR35E																					Tery_0916	1	0.0144231	0	Photo_CC6	Photo_FXNADP
Tery_1350	1	0.0146	0	CAR_NICAMD																					Tery_0921	1	0.0144231	0	SER_SER
Tery_1366	1	0.0146	0	AA_tynA	AA_tynA2																				Tery_0944	1	0.0144231	0	AA_SDPTA
Tery_1380	1	0.0146	0	GLY_tpiA																					Tery_0948	1	0.0144231	0	CFIX_glpX	GLY_glpX
Tery_1381	1	0.0146	0	CAR_DHPSYN	CAR_DHPSYN2																				Tery_0956	1	0.0144231	0	NUC_UKIN_dUMP
Tery_1383	1	0.0146	0	AA_tynA																					Tery_0957	1	0.0144231	0	NUC_DTGLCDH
Tery_1417	1	0.0146	0	LIP_NAG6P2E																					Tery_0969	1	0.0144231	0	CAR_folE
Tery_1434	1	0.0146	0	Photo_II																					Tery_0970	1	0.0144231	0	GLY_glmM	GLY_PGLCM	CFIX_PGMR1P
Tery_1508	1	0.0146	0	TERP_3OP4HXBZ																					Tery_1005	1	0.0144231	0	NUC_dIMP
Tery_1530	1	0.0146	0	PIG_LIPRED																					Tery_1011	1	0.0144231	0	GLY_2PGM
Tery_1537	1	0.0146	0	NUC_G1PTP																					Tery_1019	1	0.0144231	0	GLU_5OPROA
Tery_1552	1	0.0146	0	CAR_coprecor5	CAR_precor5																				Tery_1022	1	0.0144231	0	GLX_GLOR
Tery_1567	1	0.0146	0	EN_TRDRF																					Tery_1023	1	0.0144231	0	LYS_DIAMAT	PHE_PHEPYR	ASP_ASPAT	TYR_PHEN
Tery_1574	1	0.0146	0	CFIX_rbcL	GLX_RuBPCL																				Tery_1053	1	0.0144231	0	LIP_GDPEA	LIP_GLPGL
Tery_1576	1	0.0146	0	EN_2DQ8	EN_MQ8	EN_UQ8																			Tery_1068	1	0.0144231	0	N_nirA
Tery_1577	1	0.0146	0	EN_2DQ8	EN_MQ8	EN_UQ8																			Tery_1070	1	0.0144231	0	N_NO3R
Tery_1578	1	0.0146	0	EN_2DQ8	EN_MQ8	EN_UQ8																			Tery_1073	1	0.0144231	0	MET_MTHFHC
Tery_1579	1	0.0146	0	EN_2DQ8	EN_MQ8	EN_UQ8																			Tery_1084	1	0.0144231	0	GLY_glmM	GLY_PGLCM	CFIX_PGMR1P
Tery_1583	1	0.0146	0	ALA_alr																					Tery_1095	1	0.0144231	0	GLY_glmM
Tery_1589	1	0.0146	0	TERP_IPPI																					Tery_1114	1	0.0144231	0	EN_PPIK
Tery_1611	1	0.0146	0	AA_THRP																					Tery_1124	1	0.0144231	0	PUPY_NUDIXH
Tery_1646	1	0.0146	0	THR_THRAL																					Tery_1142	1	0.0144231	0	ARG_ARGDCX
Tery_1670	1	0.0146	0	CAR_cobyrinate	CAR_hbyr																				Tery_1175	1	0.0144231	0	PIG_UPRGMT
Tery_1687	1	0.0146	0	CARB_FPAL	GLY_FPAL																				Tery_1194	1	0.0144231	0	PIG_CPPOROI
Tery_1724	1	0.0146	0	PIG_CPPOROI																					Tery_1232	1	0.0144231	0	AA_phhB
Tery_1740	1	0.0146	0	Photo_II																					Tery_1276	1	0.0144231	0	ARG_ARGDCX
Tery_1769	1	0.0146	0	tRNA_fmt																					Tery_1288	1	0.0144231	0	CAR_coprecor7
Tery_1770	1	0.0146	0	EN_ppnK																					Tery_1344	1	0.0144231	0	LIP_dTDPMOR
Tery_1774	1	0.0146	0	EN_pppi	CAR_surE																				Tery_1346	1	0.0144231	0	NUC_DTDR35E
Tery_1781	1	0.0146	0	PIG_HOSYN																					Tery_1350	1	0.0144231	0	CAR_NICAMD
Tery_1802	1	0.0146	0	VIT_ECTCP	VIT_EDTCP																				Tery_1366	1	0.0144231	0	AA_tynA	AA_tynA2
Tery_1823	1	0.0146	0	PIG_GGRED																					Tery_1381	1	0.0144231	0	CAR_DHPSYN	CAR_DHPSYN2
Tery_1832	1	0.0146	0	GLX_GLGRAL	GLX_GLYPOX	GLY_ethacal	GLY_ethacalP	SM_but	SM_butP																Tery_1383	1	0.0144231	0	AA_tynA
Tery_1834	1	0.0146	0	CFIX_6PGOR																					Tery_1417	1	0.0144231	0	LIP_NAG6P2E
Tery_1842	1	0.0146	0	CAR_DTB																					Tery_1508	1	0.0144231	0	TERP_3OP4HXBZ
Tery_1845	1	0.0146	0	CFIX_RuBisCo																					Tery_1530	1	0.0144231	0	PIG_LIPRED
Tery_1856	1	0.0146	0	CAR_M1PGT	CARB_M1PGT																				Tery_1532	1	0.0144231	0	N_chIL	PIG_LIPRED
Tery_1858	1	0.0146	0	NUC_URPRT																					Tery_1537	1	0.0144231	0	NUC_G1PTP
Tery_1861	1	0.0146	0	CAR_ACOBAMP1	CAR_ACOBAMP2																				Tery_1552	1	0.0144231	0	CAR_coprecor5	CAR_precor5
Tery_1879	1	0.0146	0	VIT_METHF																					Tery_1567	1	0.0144231	0	EN_TRDRF
Tery_1926	1	0.0146	0	FA_ADH_Oct	GLX_ADH_gly	GLX_ADH_imzac	GLX_ADHACAL	PYR_ADHLALDD	PYR_ADHLALDL	TCA_SF_ubi	TCA_SSAOR														Tery_1576	1	0.0144231	0	EN_2DQ8	EN_MQ8	EN_UQ8
Tery_1928	1	0.0146	0	ILE_ilvHB	AA_ilvH	TCA_AKGSSA																			Tery_1577	1	0.0144231	0	EN_2DQ8	EN_MQ8	EN_UQ8
Tery_1949	1	0.0146	0	EN_TRDRF																					Tery_1578	1	0.0144231	0	EN_2DQ8	EN_MQ8	EN_UQ8
Tery_1973	1	0.0146	0	FA_AONA																					Tery_1579	1	0.0144231	0	EN_2DQ8	EN_MQ8	EN_UQ8
Tery_1984	1	0.0146	0	CAR_nadE																					Tery_1583	1	0.0144231	0	ALA_alr
Tery_1986	1	0.0146	0	EN_cAMP	PUPY_CNPA	PUPY_CNPG																			Tery_1589	1	0.0144231	0	TERP_IPPI
Tery_1988	1	0.0146	0	PIG_CPPOROI																					Tery_1611	1	0.0144231	0	AA_THRP
Tery_2043	1	0.0146	0	STE_squalene																					Tery_1670	1	0.0144231	0	CAR_cobyrinate	CAR_hbyr
Tery_2054	1	0.0146	0	GLX_GLYOX																					Tery_1687	1	0.0144231	0	CARB_FPAL	GLY_FPAL
Tery_2065	1	0.0146	0	trna_ggas																					Tery_1724	1	0.0144231	0	PIG_CPPOROI
Tery_2078	1	0.0146	0	AA_mtnA																					Tery_1769	1	0.0144231	0	tRNA_fmt
Tery_2084	1	0.0146	0	PUPY_CDA																					Tery_1770	1	0.0144231	0	EN_ppnK
Tery_2088	1	0.0146	0	CAR_COB2AM	CAR_COBAM	VIT_B12																			Tery_1774	1	0.0144231	0	EN_pppi	CAR_surE
Tery_2096	1	0.0146	0	MET_AMDCL																					Tery_1781	1	0.0144231	0	PIG_HOSYN
Tery_2116	1	0.0146	0	CAR_FOSYN																					Tery_1802	1	0.0144231	0	VIT_ECTCP	VIT_EDTCP
Tery_2127	1	0.0146	0	GLY_2PGM																					Tery_1823	1	0.0144231	0	PIG_GGRED
Tery_2147	1	0.0146	0	CARB_glgA	CARB_glycogen																				Tery_1832	1	0.0144231	0	GLX_GLGRAL	GLX_GLYPOX	GLY_ethacal	GLY_ethacalP	SM_but	SM_butP
Tery_2173	1	0.0146	0	TERP_PQ92	VIT_E23DMPB																				Tery_1834	1	0.0144231	0	CFIX_6PGOR
Tery_2181	1	0.0146	0	GLY_2PGM																					Tery_1842	1	0.0144231	0	CAR_DTB
Tery_2191	1	0.0146	0	NUC_URPRT																					Tery_1845	1	0.0144231	0	CFIX_RuBisCo
Tery_2260	1	0.0146	0	CARB_cdpglc_g1p																					Tery_1856	1	0.0144231	0	CAR_M1PGT	CARB_M1PGT
Tery_2267	1	0.0146	0	CARB_udpglc_udpgcln																					Tery_1858	1	0.0144231	0	NUC_URPRT
Tery_2319	1	0.0146	0	N_truB																					Tery_1861	1	0.0144231	0	CAR_ACOBAMP1	CAR_ACOBAMP2
Tery_2384	1	0.0146	0	EN_pppi	CAR_surE																				Tery_1879	1	0.0144231	0	VIT_METHF
Tery_2401	1	0.0146	0	LIP_UNAGLUEPI																					Tery_1928	1	0.0144231	0	ILE_ilvHB	AA_ilvH	TCA_AKGSSA
Tery_2408	1	0.0146	0	Photo_II																					Tery_1949	1	0.0144231	0	EN_TRDRF
Tery_2417	1	0.0146	0	PUPY_GCYC																					Tery_1973	1	0.0144231	0	FA_AONA
Tery_2432	1	0.0146	0	TERP_UDPSYN																					Tery_1986	1	0.0144231	0	EN_cAMP	PUPY_CNPA	PUPY_CNPG
Tery_2440	1	0.0146	0	CAR_GSHREDN																					Tery_1988	1	0.0144231	0	PIG_CPPOROI
Tery_2445	1	0.0146	0	ASP_ASPOX	ASP_ASPOXH	ASP_ASPOXS																			Tery_2043	1	0.0144231	0	STE_squalene
Tery_2446	1	0.0146	0	CAR_QUISYN																					Tery_2054	1	0.0144231	0	GLX_GLYOX
Tery_2449	1	0.0146	0	GLX_GLGRAL	GLX_GLYPOX	GLY_ethacal	GLY_ethacalP	SM_but	SM_butP																Tery_2062	1	0.0144231	0	EN_NADHPQ9H
Tery_2454	1	0.0146	0	ASP_ASPOX	ASP_ASPOXH	ASP_ASPOXS																			Tery_2065	1	0.0144231	0	trna_ggas
Tery_2455	1	0.0146	0	TCA_FRED1	TCA_SF_ubi																				Tery_2078	1	0.0144231	0	AA_mtnA
Tery_2458	1	0.0146	0	VIT_cobS																					Tery_2084	1	0.0144231	0	PUPY_CDA
Tery_2462	1	0.0146	0	NUC_ORO5P																					Tery_2088	1	0.0144231	0	CAR_COB2AM	CAR_COBAM	VIT_B12
Tery_2474	1	0.0146	0	TCA_FRED1	TCA_FSPQ9	TCA_SF_ubi																			Tery_2096	1	0.0144231	0	MET_AMDCL
Tery_2477	1	0.0146	0	CARB_udpglc_udpgcln																					Tery_2116	1	0.0144231	0	CAR_FOSYN
Tery_2484	1	0.0146	0	Photo_II																					Tery_2127	1	0.0144231	0	GLY_2PGM
Tery_2485	1	0.0146	0	Photo_II																					Tery_2173	1	0.0144231	0	TERP_PQ92	VIT_E23DMPB
Tery_2488	1	0.0146	0	PYR_LLACDH																					Tery_2181	1	0.0144231	0	GLY_2PGM
Tery_2492	1	0.0146	0	MET_MTHFHC																					Tery_2191	1	0.0144231	0	NUC_URPRT
Tery_2499	1	0.0146	0	rxn_CDIGMP																					Tery_2260	1	0.0144231	0	CARB_cdpglc_g1p
Tery_2514	1	0.0146	0	CARB_UDPGEPI																					Tery_2267	1	0.0144231	0	CARB_udpglc_udpgcln
Tery_2515	1	0.0146	0	ASN_ASNSYN																					Tery_2319	1	0.0144231	0	N_truB
Tery_2528	1	0.0146	0	CFIX_R5PIA																					Tery_2384	1	0.0144231	0	EN_pppi	CAR_surE
Tery_2554	1	0.0146	0	EN_ATP																					Tery_2401	1	0.0144231	0	LIP_UNAGLUEPI
Tery_2561	1	0.0146	0	Photo_CC6																					Tery_2417	1	0.0144231	0	PUPY_GCYC
Tery_2563	1	0.0146	0	Photo_CC6	Photo_PC																				Tery_2432	1	0.0144231	0	TERP_UDPSYN
Tery_2583	1	0.0146	0	VIT_THIPP2																					Tery_2440	1	0.0144231	0	CAR_GSHREDN
Tery_2587	1	0.0146	0	EN_DMQNP	rxn_2o6mph																				Tery_2445	1	0.0144231	0	ASP_ASPOX	ASP_ASPOXH	ASP_ASPOXS
Tery_2606	1	0.0146	0	CFIX_RL3EPI																					Tery_2446	1	0.0144231	0	CAR_QUISYN
Tery_2627	1	0.0146	0	LIP_nagB																					Tery_2449	1	0.0144231	0	GLX_GLGRAL	GLX_GLYPOX	GLY_ethacal	GLY_ethacalP	SM_but	SM_butP
Tery_2633	1	0.0146	0	SM_gshCG																					Tery_2454	1	0.0144231	0	ASP_ASPOX	ASP_ASPOXH	ASP_ASPOXS
Tery_2652	1	0.0146	0	FA_ADH_Oct	GLX_ADH_gly	GLX_ADH_imzac	GLX_ADHACAL	GLY_ALDDH	GLY_ALDDHP	PYR_ADHLALDD	PYR_ADHLALDL														Tery_2455	1	0.0144231	0	TCA_FRED1	TCA_SF_ubi
Tery_2653	1	0.0146	0	REG_ppGppase	REG_pppGpase	REG_pppGpp	REG_pppGppSYN																		Tery_2458	1	0.0144231	0	VIT_cobS
Tery_2667	1	0.0146	0	NUC_UKIN_dUMP																					Tery_2462	1	0.0144231	0	NUC_ORO5P
Tery_2668	1	0.0146	0	NUC_ARDO	S_ARDIO																				Tery_2474	1	0.0144231	0	TCA_FRED1	TCA_FSPQ9	TCA_SF_ubi
Tery_2684	1	0.0146	0	FA_acmalcoa	CAR_ACCXBCX2																				Tery_2477	1	0.0144231	0	CARB_udpglc_udpgcln
Tery_2686	1	0.0146	0	Photo_II																					Tery_2488	1	0.0144231	0	PYR_LLACDH
Tery_2687	1	0.0146	0	Photo_II																					Tery_2492	1	0.0144231	0	MET_MTHFHC
Tery_2717	1	0.0146	0	TYR_PHEN																					Tery_2499	1	0.0144231	0	rxn_CDIGMP
Tery_2729	1	0.0146	0	PUPY_CNPA	PUPY_CNPG																				Tery_2514	1	0.0144231	0	CARB_UDPGEPI
Tery_2731	1	0.0146	0	EN_cAMP																					Tery_2515	1	0.0144231	0	ASN_ASNSYN
Tery_2732	1	0.0146	0	CFIX_GLKIN																					Tery_2561	1	0.0144231	0	Photo_CC6
Tery_2734	1	0.0146	0	CARB_FRUK																					Tery_2563	1	0.0144231	0	Photo_CC6	Photo_PC
Tery_2739	1	0.0146	0	CAR_coprecor6b	CAR_precor6																				Tery_2583	1	0.0144231	0	VIT_THIPP2
Tery_2777	1	0.0146	0	LIP_GDPEA	LIP_GLPGL																				Tery_2587	1	0.0144231	0	EN_DMQNP	rxn_2o6mph
Tery_2793	1	0.0146	0	GLY_eno																					Tery_2627	1	0.0144231	0	LIP_nagB
Tery_2838	1	0.0146	0	CAR_SFGH																					Tery_2633	1	0.0144231	0	SM_gshCG
Tery_2840	1	0.0146	0	SM_SHGD	PYR_LACDPYR	SM_but	SM_butP	TYR_DHPG																	Tery_2653	1	0.0144231	0	REG_ppGppase	REG_pppGpase	REG_pppGpp	REG_pppGppSYN
Tery_2843	1	0.0146	0	ILE_ilvHB	AA_ilvH	TCA_AKGSSA																			Tery_2667	1	0.0144231	0	NUC_UKIN_dUMP
Tery_2857	1	0.0146	0	EN_cAMP	PUPY_CNPA	PUPY_CNPG																			Tery_2668	1	0.0144231	0	NUC_ARDO	S_ARDIO
Tery_2868	1	0.0146	0	Photo_II																					Tery_2684	1	0.0144231	0	FA_acmalcoa	CAR_ACCXBCX2
Tery_2875	1	0.0146	0	GLY_HEXK																					Tery_2717	1	0.0144231	0	TYR_PHEN
Tery_2881	1	0.0146	0	GLY_G3PDH																					Tery_2729	1	0.0144231	0	PUPY_CNPA	PUPY_CNPG
Tery_2883	1	0.0146	0	EN_2DQ8	EN_MQ8	EN_UQ8																			Tery_2731	1	0.0144231	0	EN_cAMP
Tery_2906	1	0.0146	0	PIG_CPPOROI																					Tery_2732	1	0.0144231	0	CFIX_GLKIN
Tery_2910	1	0.0146	0	GLX_GLGRAL	GLX_GLYPOX	GLY_ethacal	GLY_ethacalP	SM_but	SM_butP																Tery_2734	1	0.0144231	0	CARB_FRUK
Tery_2926	1	0.0146	0	GLY_PYRK																					Tery_2739	1	0.0144231	0	CAR_coprecor6b	CAR_precor6
Tery_2928	1	0.0146	0	PIG_CPPOROI																					Tery_2777	1	0.0144231	0	LIP_GDPEA	LIP_GLPGL
Tery_2969	1	0.0146	0	CFIX_6PGOR																					Tery_2838	1	0.0144231	0	CAR_SFGH
Tery_2970	1	0.0146	0	ALA_ALAALAS																					Tery_2840	1	0.0144231	0	SM_SHGD	PYR_LACDPYR	SM_but	SM_butP	TYR_DHPG
Tery_2971	1	0.0146	0	ALA_ALAALAS																					Tery_2843	1	0.0144231	0	ILE_ilvHB	AA_ilvH	TCA_AKGSSA
Tery_2986	1	0.0146	0	N_truB																					Tery_2857	1	0.0144231	0	EN_cAMP	PUPY_CNPA	PUPY_CNPG
Tery_3013	1	0.0146	0	EN_2DQ8	EN_MQ8	EN_UQ8																			Tery_2875	1	0.0144231	0	GLY_HEXK
Tery_3017	1	0.0146	0	FA_ACSER																					Tery_2881	1	0.0144231	0	GLY_G3PDH
Tery_3050	1	0.0146	0	G3P_1C16G3P	G3P_1HD9EG3P	G3P_1ISODG3P	G3P_1O11EG3P	G3P_1TDG3P	G3P_1TDEG3P	G3P_1TDG3P2	G3P_1TDEG3P2	G3P_CPD15672	G3P_DOD	G3P_DODG3P											Tery_2883	1	0.0144231	0	EN_2DQ8	EN_MQ8	EN_UQ8
Tery_3105	1	0.0146	0	GLY_KpsFGutQ																					Tery_2906	1	0.0144231	0	PIG_CPPOROI
Tery_3110	1	0.0146	0	S_taur_so2																					Tery_2910	1	0.0144231	0	GLX_GLGRAL	GLX_GLYPOX	GLY_ethacal	GLY_ethacalP	SM_but	SM_butP
Tery_3155	1	0.0146	0	EN_cAMP	PUPY_CNPA	PUPY_CNPG																			Tery_2928	1	0.0144231	0	PIG_CPPOROI
Tery_3161	1	0.0146	0	VIT_pdxA	VIT_pdxA2																				Tery_2969	1	0.0144231	0	CFIX_6PGOR
Tery_3163	1	0.0146	0	EN_ppnK																					Tery_2970	1	0.0144231	0	ALA_ALAALAS
Tery_3177	1	0.0146	0	LIP_UDPAEP																					Tery_2971	1	0.0144231	0	ALA_ALAALAS
Tery_3188	1	0.0146	0	CARB_glmM																					Tery_2986	1	0.0144231	0	N_truB
Tery_3194	1	0.0146	0	Photo_II																					Tery_3013	1	0.0144231	0	EN_2DQ8	EN_MQ8	EN_UQ8
Tery_3224	1	0.0146	0	PIG_PIXCHEA																					Tery_3017	1	0.0144231	0	FA_ACSER
Tery_3228	1	0.0146	0	LIP_LADIS																					Tery_3050	1	0.0144231	0	G3P_1C16G3P	G3P_1HD9EG3P	G3P_1ISODG3P	G3P_1O11EG3P	G3P_1TDG3P	G3P_1TDEG3P	G3P_1TDG3P2	G3P_1TDEG3P2	G3P_CPD15672	G3P_DOD	G3P_DODG3P
Tery_3252	1	0.0146	0	EN_FMNRED	EN_FMNREDP																				Tery_3105	1	0.0144231	0	GLY_KpsFGutQ
Tery_3274	1	0.0146	0	GLY_G3PDH																					Tery_3110	1	0.0144231	0	S_taur_so2
Tery_3281	1	0.0146	0	NUC_ADNSDA	NUC_DADNSDA																				Tery_3155	1	0.0144231	0	EN_cAMP	PUPY_CNPA	PUPY_CNPG
Tery_3293	1	0.0146	0	LYS_DIAMAT																					Tery_3161	1	0.0144231	0	VIT_pdxA	VIT_pdxA2
Tery_3304	1	0.0146	0	NUC_IOR																					Tery_3163	1	0.0144231	0	EN_ppnK
Tery_3306	1	0.0146	0	NUC_IOR																					Tery_3177	1	0.0144231	0	LIP_UDPAEP
Tery_3318	1	0.0146	0	CAR_FOLH	LIP_MYRT																				Tery_3188	1	0.0144231	0	CARB_glmM
Tery_3320	1	0.0146	0	G3P_UDPHXM																					Tery_3224	1	0.0144231	0	PIG_PIXCHEA
Tery_3322	1	0.0146	0	LIP_LADIS																					Tery_3228	1	0.0144231	0	LIP_LADIS
Tery_3352	1	0.0146	0	VIT_BCOAL																					Tery_3252	1	0.0144231	0	EN_FMNRED	EN_FMNREDP
Tery_3376	1	0.0146	0	GLY_pgk																					Tery_3274	1	0.0144231	0	GLY_G3PDH
Tery_3412	1	0.0146	0	PUPY_CNPA	PUPY_CNPG																				Tery_3281	1	0.0144231	0	NUC_ADNSDA	NUC_DADNSDA
Tery_3422	1	0.0146	0	LIP_AMUDP																					Tery_3293	1	0.0144231	0	LYS_DIAMAT
Tery_3432	1	0.0146	0	NUC_DRIBK	PIG_cobU_ATP_P	PIG_cobU_GTP_P	PIG_cobU_GTP_PP																		Tery_3304	1	0.0144231	0	NUC_IOR
Tery_3438	1	0.0146	0	FA_10M3HXUD																					Tery_3306	1	0.0144231	0	NUC_IOR
Tery_3439	1	0.0146	0	AA_SGDS																					Tery_3318	1	0.0144231	0	CAR_FOLH	LIP_MYRT
Tery_3440	1	0.0146	0	GLY_PFK																					Tery_3320	1	0.0144231	0	G3P_UDPHXM
Tery_3446	1	0.0146	0	PRO_G5SADH	AA_P5CGLUOR																				Tery_3322	1	0.0144231	0	LIP_LADIS
Tery_3481	1	0.0146	0	EN_pppi	CAR_surE																				Tery_3352	1	0.0144231	0	VIT_BCOAL
Tery_3491	1	0.0146	0	PYR_LGTHL																					Tery_3368	1	0.0144231	0	EN_FEDH2	H_MK8	H_UB8
Tery_3499	1	0.0146	0	EN_2DQ8	EN_MQ8	EN_UQ8																			Tery_3369	1	0.0144231	0	EN_FEDH2	EN_2DQ8	EN_MQ8	EN_UQ8
Tery_3500	1	0.0146	0	EN_2DQ8	EN_MQ8	EN_UQ8																			Tery_3412	1	0.0144231	0	PUPY_CNPA	PUPY_CNPG
Tery_3501	1	0.0146	0	EN_2DQ8	EN_MQ8	EN_UQ8																			Tery_3422	1	0.0144231	0	LIP_AMUDP
Tery_3504	1	0.0146	0	Photo_II																					Tery_3432	1	0.0144231	0	NUC_DRIBK	PIG_cobU_ATP_P	PIG_cobU_GTP_P	PIG_cobU_GTP_PP
Tery_3505	1	0.0146	0	Photo_II																					Tery_3438	1	0.0144231	0	FA_10M3HXUD
Tery_3506	1	0.0146	0	Photo_II																					Tery_3439	1	0.0144231	0	AA_SGDS
Tery_3507	1	0.0146	0	Photo_II																					Tery_3440	1	0.0144231	0	GLY_PFK
Tery_3512	1	0.0146	0	PIG_CPPOROI																					Tery_3446	1	0.0144231	0	PRO_G5SADH	AA_P5CGLUOR
Tery_3533	1	0.0146	0	CAR_BIOT																					Tery_3481	1	0.0144231	0	EN_pppi	CAR_surE
Tery_3544	1	0.0146	0	S_h2s_so3																					Tery_3491	1	0.0144231	0	PYR_LGTHL
Tery_3593	1	0.0146	0	PYR_PEPSYN																					Tery_3499	1	0.0144231	0	EN_2DQ8	EN_MQ8	EN_UQ8
Tery_3654	1	0.0146	0	CFIX_RuBisCo																					Tery_3500	1	0.0144231	0	EN_2DQ8	EN_MQ8	EN_UQ8
Tery_3686	1	0.0146	0	NUC_MTAP																					Tery_3501	1	0.0144231	0	EN_2DQ8	EN_MQ8	EN_UQ8
Tery_3700	1	0.0146	0	TERP_CHLY																					Tery_3512	1	0.0144231	0	PIG_CPPOROI
Tery_3707	1	0.0146	0	FA_acmalcoa	CAR_ACCXBCX	CAR_ACCXBCX2																			Tery_3533	1	0.0144231	0	CAR_BIOT
Tery_3725	1	0.0146	0	AA_bAHAN																					Tery_3593	1	0.0144231	0	PYR_PEPSYN
Tery_3726	1	0.0146	0	TCA_FRED1	TCA_FSPQ9	TCA_SF_ubi																			Tery_3654	1	0.0144231	0	CFIX_RuBisCo
Tery_3745	1	0.0146	0	CAR_cobyrinate	CAR_hbyr																				Tery_3661	1	0.0144231	0	EN_NADHPQ9H
Tery_3765	1	0.0146	0	PUPY_PMPK																					Tery_3686	1	0.0144231	0	NUC_MTAP
Tery_3777	1	0.0146	0	PIG_GGRED																					Tery_3700	1	0.0144231	0	TERP_CHLY
Tery_3779	1	0.0146	0	NUC_NMP_AU																					Tery_3707	1	0.0144231	0	FA_acmalcoa	CAR_ACCXBCX	CAR_ACCXBCX2
Tery_3780	1	0.0146	0	N_AGMA																					Tery_3725	1	0.0144231	0	AA_bAHAN
Tery_3786	1	0.0146	0	PYR_HAGTHHL																					Tery_3726	1	0.0144231	0	TCA_FRED1	TCA_FSPQ9	TCA_SF_ubi
Tery_3799	1	0.0146	0	GLX_3GKIN																					Tery_3745	1	0.0144231	0	CAR_cobyrinate	CAR_hbyr
Tery_3810	1	0.0146	0	GLX_GLKIN																					Tery_3765	1	0.0144231	0	PUPY_PMPK
Tery_3812	1	0.0146	0	PIG_LIPRED																					Tery_3777	1	0.0144231	0	PIG_GGRED
Tery_3834	1	0.0146	0	N_GLNSYN																					Tery_3779	1	0.0144231	0	NUC_NMP_AU
Tery_3843	1	0.0146	0	trna_ggas																					Tery_3780	1	0.0144231	0	N_AGMA
Tery_3881	1	0.0146	0	TERP_HGGGT	TERP_PQ91	VIT_E																			Tery_3786	1	0.0144231	0	PYR_HAGTHHL
Tery_3884	1	0.0146	0	VIT_ACTCP	VIT_BDTCP																				Tery_3799	1	0.0144231	0	GLX_3GKIN
Tery_3892	1	0.0146	0	Photo_II																					Tery_3810	1	0.0144231	0	GLX_GLKIN
Tery_3917	1	0.0146	0	Photo_II																					Tery_3812	1	0.0144231	0	PIG_LIPRED
Tery_3954	1	0.0146	0	TERP_LYCO	TERP_ZCARDS3																				Tery_3834	1	0.0144231	0	N_GLNSYN
Tery_3957	1	0.0146	0	CAR_COBASYN																					Tery_3843	1	0.0144231	0	trna_ggas
Tery_3983	1	0.0146	0	PYR_MDH_P																					Tery_3881	1	0.0144231	0	TERP_HGGGT	TERP_PQ91	VIT_E
Tery_3991	1	0.0146	0	GLN_carB																					Tery_3884	1	0.0144231	0	VIT_ACTCP	VIT_BDTCP
Tery_3993	1	0.0146	0	PUPY_CNPG																					Tery_3954	1	0.0144231	0	TERP_LYCO	TERP_ZCARDS3
Tery_3999	1	0.0146	0	EN_cAMP																					Tery_3957	1	0.0144231	0	CAR_COBASYN
Tery_4010	1	0.0146	0	TERP_PHENE	TERP_PHENE2																				Tery_3983	1	0.0144231	0	PYR_MDH_P
Tery_4011	1	0.0146	0	TERP_ZCARDS	TERP_ZCARDS2	TERP_ZCARDS3																			Tery_3991	1	0.0144231	0	GLN_carB
Tery_4024	1	0.0146	0	GLY_pgi																					Tery_3993	1	0.0144231	0	PUPY_CNPG
Tery_4028	1	0.0146	0	LIP_UAMOR																					Tery_3999	1	0.0144231	0	EN_cAMP
Tery_4029	1	0.0146	0	LIP_ACMURL																					Tery_4010	1	0.0144231	0	TERP_PHENE	TERP_PHENE2
Tery_4030	1	0.0146	0	GLY_G3PDH_P																					Tery_4011	1	0.0144231	0	TERP_ZCARDS	TERP_ZCARDS2	TERP_ZCARDS3
Tery_4031	1	0.0146	0	PUPY_TMPKIN																					Tery_4028	1	0.0144231	0	LIP_UAMOR
Tery_4064	1	0.0146	0	CAR_14dhx_nth																					Tery_4029	1	0.0144231	0	LIP_ACMURL
Tery_4067	1	0.0146	0	CAR_MenE																					Tery_4030	1	0.0144231	0	GLY_G3PDH_P
Tery_4068	1	0.0146	0	PIG_OSBZSYN																					Tery_4031	1	0.0144231	0	PUPY_TMPKIN
Tery_4069	1	0.0146	0	CAR_SHCHC																					Tery_4064	1	0.0144231	0	CAR_14dhx_nth
Tery_4070	1	0.0146	0	S_PMOXRED																					Tery_4067	1	0.0144231	0	CAR_MenE
Tery_4071	1	0.0146	0	TERP_14DHNOT																					Tery_4068	1	0.0144231	0	PIG_OSBZSYN
Tery_4072	1	0.0146	0	PIG_ISOHM																					Tery_4069	1	0.0144231	0	CAR_SHCHC
Tery_4077	1	0.0146	0	PIG_2S5E6H3C1C																					Tery_4070	1	0.0144231	0	S_PMOXRED
Tery_4088	1	0.0146	0	CAR_14dih2ncoa																					Tery_4071	1	0.0144231	0	TERP_14DHNOT
Tery_4091	1	0.0146	0	GLX_GLYOX																					Tery_4072	1	0.0144231	0	PIG_ISOHM
Tery_4099	1	0.0146	0	CFIX_F16BA	CARB_FPAL	GLY_FPAL																			Tery_4077	1	0.0144231	0	PIG_2S5E6H3C1C
Tery_4132	1	0.0146	0	FA_ACSER																					Tery_4088	1	0.0144231	0	CAR_14dih2ncoa
Tery_4151	1	0.0146	0	LIP_murE																					Tery_4091	1	0.0144231	0	GLX_GLYOX
Tery_4177	1	0.0146	0	VIT_P5PS																					Tery_4096	1	0.0144231	0	EN_NADHPQ9H
Tery_4182	1	0.0146	0	TERP_PHPYROX																					Tery_4099	1	0.0144231	0	CFIX_F16BA	CARB_FPAL	GLY_FPAL
Tery_4196	1	0.0146	0	AA_GPOR																					Tery_4132	1	0.0144231	0	FA_ACSER
Tery_4206	1	0.0146	0	GLY_GSHSYN																					Tery_4136	1	0.0144231	0	N_chIL
Tery_4209	1	0.0146	0	PYR_PEPSYN																					Tery_4137	1	0.0144231	0	N_chIL
Tery_4217	1	0.0146	0	ALA_ALAALAS																					Tery_4138	1	0.0144231	0	N_chIL
Tery_4268	1	0.0146	0	GLX_ICITLY																					Tery_4139	1	0.0144231	0	N_chIL
Tery_4278	1	0.0146	0	ASN_ASNSYN																					Tery_4151	1	0.0144231	0	LIP_murE
Tery_4279	1	0.0146	0	CARB_UDPGEPI																					Tery_4177	1	0.0144231	0	VIT_P5PS
Tery_4305	1	0.0146	0	MET_MTHRPD																					Tery_4182	1	0.0144231	0	TERP_PHPYROX
Tery_4311	1	0.0146	0	N_GLUDH																					Tery_4196	1	0.0144231	0	AA_GPOR
Tery_4315	1	0.0146	0	SM_SACDH																					Tery_4206	1	0.0144231	0	GLY_GSHSYN
Tery_4348	1	0.0146	0	THR_THRSYN																					Tery_4209	1	0.0144231	0	PYR_PEPSYN
Tery_4366	1	0.0146	0	CAR_coprecor5b	CAR_coprecor4	CAR_precor4																			Tery_4217	1	0.0144231	0	ALA_ALAALAS
Tery_4389	1	0.0146	0	PIG_CPPOROI																					Tery_4268	1	0.0144231	0	GLX_ICITLY
Tery_4395	1	0.0146	0	CARB_g1p_adpg																					Tery_4278	1	0.0144231	0	ASN_ASNSYN
Tery_4408	1	0.0146	0	CFIX_rbcL	GLX_RuBPCL																				Tery_4279	1	0.0144231	0	CARB_UDPGEPI
Tery_4410	1	0.0146	0	CFIX_rbcL	GLX_RuBPCL																				Tery_4305	1	0.0144231	0	MET_MTHRPD
Tery_4435	1	0.0146	0	VAL_2DMOR																					Tery_4315	1	0.0144231	0	SM_SACDH
Tery_4461	1	0.0146	0	CAR_CoAcRED																					Tery_4348	1	0.0144231	0	THR_THRSYN
Tery_4474	1	0.0146	0	LIP_GA6PDA																					Tery_4366	1	0.0144231	0	CAR_coprecor5b	CAR_coprecor4	CAR_precor4
Tery_4476	1	0.0146	0	NUC_PRIBCXAI																					Tery_4389	1	0.0144231	0	PIG_CPPOROI
Tery_4482	1	0.0146	0	LIP_AMCURAG																					Tery_4408	1	0.0144231	0	CFIX_rbcL	GLX_RuBPCL
Tery_4485	1	0.0146	0	Photo_II																					Tery_4461	1	0.0144231	0	CAR_CoAcRED
Tery_4525	1	0.0146	0	PUPY_C5MT																					Tery_4474	1	0.0144231	0	LIP_GA6PDA
Tery_4533	1	0.0146	0	SO_SORED																					Tery_4482	1	0.0144231	0	LIP_AMCURAG
Tery_4539	1	0.0146	0	Photo_CC6	Photo_FXNADP																				Tery_4525	1	0.0144231	0	PUPY_C5MT
Tery_4544	1	0.0146	0	CAR_QUISYN																					Tery_4533	1	0.0144231	0	SO_SORED
Tery_4570	1	0.0146	0	PUPY_5MCYTSDA	PUPY_CYTSDA																				Tery_4539	1	0.0144231	0	Photo_CC6	Photo_FXNADP
Tery_4579	1	0.0146	0	trna_ggas																					Tery_4544	1	0.0144231	0	CAR_QUISYN
Tery_4585	1	0.0146	0	EN_cAMP	PUPY_CNPA	PUPY_CNPG																			Tery_4570	1	0.0144231	0	PUPY_5MCYTSDA	PUPY_CYTSDA
Tery_4589	1	0.0146	0	LIP_mraY1	LIP_mraY2																				Tery_4579	1	0.0144231	0	trna_ggas
Tery_4603	1	0.0146	0	NUC_DRIB5P																					Tery_4585	1	0.0144231	0	EN_cAMP	PUPY_CNPA	PUPY_CNPG
Tery_4604	1	0.0146	0	NUC_UKIN_dUMP																					Tery_4589	1	0.0144231	0	LIP_mraY1	LIP_mraY2
Tery_4616	1	0.0146	0	CAR_folE																					Tery_4603	1	0.0144231	0	NUC_DRIB5P
Tery_4618	1	0.0146	0	Photo_CC6																					Tery_4604	1	0.0144231	0	NUC_UKIN_dUMP
Tery_4649	1	0.0146	0	ALA_ALAALAH																					Tery_4616	1	0.0144231	0	CAR_folE
Tery_4652	1	0.0146	0	PUPY_C5MT																					Tery_4618	1	0.0144231	0	Photo_CC6
Tery_4665	1	0.0146	0	Photo_II																					Tery_4649	1	0.0144231	0	ALA_ALAALAH
Tery_4666	1	0.0146	0	Photo_II																					Tery_4652	1	0.0144231	0	PUPY_C5MT
Tery_4678	1	0.0146	0	PUPY_C5MT																					Tery_4678	1	0.0144231	0	PUPY_C5MT
Tery_4681	1	0.0146	0	N_GLNSYN																					Tery_4681	1	0.0144231	0	N_GLNSYN
Tery_4685	1	0.0146	0	CAR_COB2AM	VIT_B12																				Tery_4685	1	0.0144231	0	CAR_COB2AM	VIT_B12
Tery_4704	1	0.0146	0	EN_NAD																					Tery_4703	1	0.0144231	0	EN_NAD
Tery_4722	1	0.0146	0	NUC_PRIBCXAI																					Tery_4704	1	0.0144231	0	EN_NAD
Tery_4741	1	0.0146	0	CAR_coprecor2																					Tery_4705	1	0.0144231	0	EN_NAD
Tery_4747	1	0.0146	0	CAR_GSHRED																					Tery_4741	1	0.0144231	0	CAR_coprecor2
Tery_4756	1	0.0146	0	P_IP1	P_IP3	P_IP4																			Tery_4747	1	0.0144231	0	CAR_GSHRED
Tery_4760	1	0.0146	0	CARB_M6PI																					Tery_4756	1	0.0144231	0	P_IP1	P_IP3	P_IP4
Tery_4763	1	0.0146	0	Photo_II																					Tery_4760	1	0.0144231	0	CARB_M6PI
Tery_4785	1	0.0146	0	CAR_SELP																					Tery_4763	1	0.0144231	0	Photo_II
Tery_4796	1	0.0146	0	Photo_II																					Tery_4785	1	0.0144231	0	CAR_SELP
Tery_4798	1	0.0146	0	LIP_UDPPP																					Tery_4798	1	0.0144231	0	LIP_UDPPP
Tery_4810	1	0.0146	0	PUPY_C5MT																					Tery_4810	1	0.0144231	0	PUPY_C5MT
Tery_4815	1	0.0146	0	EN_2DQ8	EN_MQ8	EN_UQ8																			Tery_4815	1	0.0144231	0	EN_2DQ8	EN_MQ8	EN_UQ8
Tery_4825	1	0.0146	0	LIP_UDPG23A																					Tery_4825	1	0.0144231	0	LIP_UDPG23A
Tery_4936	1	0.0146	0	ARG_ARGDA																					Tery_4936	1	0.0144231	0	ARG_ARGDA
Tery_4949	1	0.0146	0	GLX_4H2AKGA	SM_KDGPAL																				Tery_4949	1	0.0144231	0	GLX_4H2AKGA	SM_KDGPAL
Tery_4964	1	0.0146	0	PIG_CPPOROI																					Tery_4964	1	0.0144231	0	PIG_CPPOROI
Tery_4990	1	0.0146	0	PIG_CPPOROI																					Tery_4990	1	0.0144231	0	PIG_CPPOROI
Tery_5022	1	0.0146	0	rxn_CXMLDCX																					Tery_5022	1	0.0144231	0	rxn_CXMLDCX
Tery_5034	1	0.0146	0	NUC_dIMP																					Tery_5034	1	0.0144231	0	NUC_dIMP
Tery_5060	1	0.0146	0	AA_FMETDF																					Tery_5060	1	0.0144231	0	AA_FMETDF
Tery_5066	1	0.0146	0	TCA_DHLIPODH																					Tery_5066	1	0.0144231	0	TCA_DHLIPODH
ubiE	1	0.0146	0	CAR_ubiE	CAR_ubiE2																				ubiE	1	0.0144231	0	CAR_ubiE	CAR_ubiE2
