# Supplementary material for: The use of genome-scale metabolic network reconstruction to predict fluxes and equilibrium composition of N-fixing versus C-fixing cells in a diazotrophic cyanobacterium, Trichodesmium erythraeum
Source: BMC Syst Biol. 2017 Jan 19;11:4. doi: 10.1186/s12918-016-0383-z (PMC5244712; doi:10.1186/s12918-016-0383-z)
Supplement: Additional file 7: — List of lower and upper bounds of flux identified by flux variability analysis. Flux Variability for ideal, exponential growth with fixed biomass/growth rate and objective metabolite production with the same bounds as Flux Balance Analysis. Included are lower and upper bounds for acceptable fluxes along with the total range for each reaction. Reactions are organized by the “Euclidean Range”, the square root of the ranges squared, which give an image for the most consistently variable and non-variable reactions between cell types. (XLSX 80 kb) [file 12918_2016_383_MOESM7_ESM.xlsx]

## Sheet: Sheet1
	Diazotroph Flux (mmol/(g DW h))			Photoautotroph Flux (mmol/(g DW h))
Reaction	Lower	Upper	Range	Lower	Upper	Range	Euclidean Range
Photo_FXNADP	37.0784	1000	962.922	2.39147	1000	997.609	1386.52
EN_TRDRF	0	962.922	962.922	0	997.609	997.609	1386.52
EN_TRDR	0.00300351	962.925	962.922	0.00296709	997.611	997.609	1386.52
EN_NAD	37.1015	45.0504	7.94897	0	37.967	37.967	38.7902
EN_NADHPQ9H	37.4521	40.171	2.71895	0	36.211	36.211	36.3129
Photo_I	0	0.171236	0.171236	0	36.211	36.211	36.2114
Photo_PC	0	0.171236	0.171236	0	36.211	36.211	36.2114
TR_h2o	-0.0713483	0	0.0713483	1.26367	37.4746	36.211	36.211
Photo_PQPC	19.3697	20.0856	0.715874	0.947318	19.0528	18.1055	18.1196
Photo_Ia	19.3697	20	0.630256	0.947318	19.0528	18.1055	18.1164
Photo_CC6	1.13202e-27	0.0856179	0.0856179	0	18.1055	18.1055	18.1057
TR_o2	0.0073501	0.092968	0.0856179	0.007261	18.1127	18.1055	18.1057
Photo_II	0	0	0	0.947204	19.0527	18.1055	18.1055
TR_na_h	-15.1262	-2.69854e-26	15.1262	-0.000238589	-2.78834e-26	0.000238589	15.1262
TR_ca2	-5.04205	-8.99301e-27	5.04205	-7.95297e-05	-9.29074e-27	7.95297e-05	5.04205
TR_Ca2Na	0	5.04205	5.04205	0	7.95297e-05	7.95297e-05	5.04205
ALA_alr	-1.47978e-25	5.04205	5.04205	0	7.95297e-05	7.95297e-05	5.04205
EN_NADTH	0	5.04205	5.04205	0	7.95297e-05	7.95297e-05	5.04205
N_GLUDH	-1.31727	2.46472	3.78199	-0.0736048	-0.0730934	0.000511436	3.78199
GLY_FPAL	-0.861538	2.5449	3.40644	-0.744889	3.97649e-05	0.744929	3.48694
EN_ATP_syn	77.7087	81.18	3.47135	75.2634	75.2635	0.00010604	3.47135
TR_slf_sym	-3.3604	0.000971618	3.36137	0.000906819	0.000959843	5.30245e-05	3.36137
TR_no3	-3.36137	0	3.36137	-5.30198e-05	0	5.30198e-05	3.36137
TR_no3abc	0	3.36137	3.36137	0	5.30198e-05	5.30198e-05	3.36137
TR_slf_ABC	0	3.36137	3.36137	0	5.30198e-05	5.30198e-05	3.36137
CFIX_TAGSFE	-0.370507	2.58866	2.95916	-0.325064	0.419854	0.744919	3.05148
GLY_PYRK	0	2.72638	2.72638	0.0578168	0.0578963	7.95297e-05	2.72638
TCA_FSPQ9	0	2.71918	2.71918	0.000200913	0.000267188	6.62748e-05	2.71918
EN_FADPQ	3.28166e-28	2.71918	2.71918	0.000200913	0.000267188	6.62748e-05	2.71918
SM_Doro	-0.0032181	2.66688	2.6701	-0.00317911	-0.00313932	3.97803e-05	2.6701
TCA_Oro	0	2.6701	2.6701	0	3.97649e-05	3.97649e-05	2.6701
GLY_glpX	0	2.52103	2.52103	0	0.744909	0.744909	2.62877
CFIX_F16BA	-2.52103	0	2.52103	-0.744909	0	0.744909	2.62877
CFIX_glpX	0	2.52103	2.52103	0	0.744909	0.744909	2.62877
NUC_ndk_AG	0	2.58615	2.58615	0	0.0643739	0.0643739	2.58695
PIG_cobU_ATP_P	0	2.58615	2.58615	0	0.0643739	0.0643739	2.58695
PIG_cobU_GTP_P	-2.58615	0	2.58615	-0.0643739	0	0.0643739	2.58695
GLY_PFK	0	2.5449	2.5449	0	3.97649e-05	3.97649e-05	2.5449
CARB_glyP	0.0506186	2.57884	2.52823	0	3.97649e-05	3.97649e-05	2.52823
EN_AKIN	0.0572481	2.57847	2.52123	0.0565541	0.0567917	0.000237605	2.52123
S_h2s_so3	-2.5204	0.000623611	2.52103	-0.167042	-0.166349	0.000692073	2.52103
S_PSRED	0	2.52103	2.52103	0.166966	0.167658	0.000692073	2.52103
CARB_g1p_adpg	2.37605e-26	2.52103	2.52103	0.0452266	0.0452665	3.992e-05	2.52103
CARB_glgA	0	2.52103	2.52103	0.0452266	0.0452665	3.992e-05	2.52103
Photo_FDXPQ9	0	2.52103	2.52103	0	3.97649e-05	3.97649e-05	2.52103
EN_p_pp	0.067546	2.58857	2.52103	0.111954	0.111994	3.97649e-05	2.52103
CAR_M1PGT	-2.52103	3.16175e-26	2.52103	-3.97649e-05	0	3.97649e-05	2.52103
CARB_M1PGT	0	2.52103	2.52103	0	3.97649e-05	3.97649e-05	2.52103
LIP_GAFAT	0	2.52103	2.52103	0	3.97649e-05	3.97649e-05	2.52103
LIP_nagB	0	2.52103	2.52103	0	3.97649e-05	3.97649e-05	2.52103
N_GLNSYN	0.0325103	2.55354	2.52103	0.0321162	0.032156	3.97649e-05	2.52103
TR_mg_SP	-2.52088	0.000145815	2.52103	0.000104283	0.000144048	3.97656e-05	2.52103
TR_fe2	0	2.52103	2.52103	0	3.97649e-05	3.97649e-05	2.52103
TR_fe2_Sp	-2.52103	0	2.52103	-3.97649e-05	1.17158e-19	3.97649e-05	2.52103
TR_mg	0	2.52103	2.52103	0	3.97649e-05	3.97649e-05	2.52103
GLU_G5SADHOR	0.000398622	2.52142	2.52103	0.000393789	0.000433554	3.97649e-05	2.52103
PRO_G5SADH2	0.000398622	2.52142	2.52103	0.000393789	0.000433554	3.97649e-05	2.52103
PRO_GLUK	0.000398622	2.52142	2.52103	0.000393789	0.000433554	3.97649e-05	2.52103
AA_P5CGLUOR	0	2.52103	2.52103	0	3.97649e-05	3.97649e-05	2.52103
EN_OROPQ9	0	2.52103	2.52103	0	3.97649e-05	3.97649e-05	2.52103
EN_NADHPQ	0	2.52103	2.52103	0	3.97649e-05	3.97649e-05	2.52103
ALA_ALAALAH	0	2.52103	2.52103	0	3.97649e-05	3.97649e-05	2.52103
ALA_ALAALAS	-7.39888e-26	2.52103	2.52103	0	3.97649e-05	3.97649e-05	2.52103
EN_FADPRO	0	2.52103	2.52103	0	3.97649e-05	3.97649e-05	2.52103
PRO_P5CCRED	0.000398622	2.52142	2.52103	0.000393789	0.000433554	3.97649e-05	2.52103
EN_ATP	67.4	69.921	2.52103	64.3	64.3	3.97649e-05	2.52103
EX_photon	-80	-77.479	2.52103	-80	-80	3.97649e-05	2.52103
TR_photon	77.479	80	2.52103	80	80	3.97649e-05	2.52103
GLU_GluSYN	0	2.52103	2.52103	0	3.97649e-05	3.97649e-05	2.52103
EN_pppi	0	2.52103	2.52103	0	3.97649e-05	3.97649e-05	2.52103
EN_PPIK	0	2.52103	2.52103	0	3.97649e-05	3.97649e-05	2.52103
LIP_DGDOTE	5.47837e-05	2.52108	2.52103	5.41195e-05	9.38844e-05	3.97649e-05	2.52103
LIP_DOTEG3P	0	2.52103	2.52103	0	3.97649e-05	3.97649e-05	2.52103
LIP_DODEG3P	0	2.52103	2.52103	0	3.97649e-05	3.97649e-05	2.52103
LIP_DGDODE	0.000100989	2.52113	2.52103	9.97648e-05	0.00013953	3.97649e-05	2.52103
GLN_carB	0	2.52103	2.52103	0	3.97649e-05	3.97649e-05	2.52103
PYR_PEPSYN	0	2.52103	2.52103	0	3.97649e-05	3.97649e-05	2.52103
GLY_G3PDH_P	0	1.71978	1.71978	0	1.81884	1.81884	2.50316
GLY_G3PDH	0	1.71978	1.71978	0	1.81884	1.81884	2.50316
GLY_pgk	0	1.71978	1.71978	1.81879	1.81884	4.98767e-05	1.71978
GLX_mdh	0	1.39796	1.39796	0.00890122	0.00896087	5.96473e-05	1.39796
TCA_fumC	0.00905071	1.39796	1.3889	0.00894098	0.00896087	1.98824e-05	1.3889
GLY_2PGM	-0.575254	0.780272	1.35553	-0.11795	-0.11792	2.98236e-05	1.35553
GLY_eno	-0.780272	0.575254	1.35553	0.11792	0.11795	2.98236e-05	1.35553
REG_pppGpase	0	1.33505	1.33505	0	1.98824e-05	1.98824e-05	1.33505
REG_pppGppSYN	0	1.33505	1.33505	0	1.98824e-05	1.98824e-05	1.33505
NUC_ndk_DAG	0	1.26162	1.26162	0	0.00111675	0.00111675	1.26162
NUC_ndk_ADA	0.000669067	1.26229	1.26162	0.000660955	0.00177771	0.00111675	1.26162
NUC_gmk_AG	0	1.26162	1.26162	0	0.00111675	0.00111675	1.26162
NUC_ndk_ADU	0.000669067	1.26136	1.26069	0.000660955	0.00070072	3.97649e-05	1.26069
PUPY_mazG	0.000669067	1.26136	1.26069	0.000660955	0.00070072	3.97649e-05	1.26069
ASP_ASPAT	0.0191906	1.2797	1.26051	0.0364608	0.0364906	2.98236e-05	1.26051
NUC_D_TTP	0	1.26051	1.26051	0	1.98824e-05	1.98824e-05	1.26051
NUC_TTP_3P	0	1.26051	1.26051	0	1.98824e-05	1.98824e-05	1.26051
PUPY_CNPG	0	1.26051	1.26051	0	1.98824e-05	1.98824e-05	1.26051
PUPY_GCYC	0	1.26051	1.26051	0	1.98824e-05	1.98824e-05	1.26051
PUPY_THDT	0.000669067	1.26118	1.26051	0.000660955	0.000680838	1.98824e-05	1.26051
REG_pppGpp	0	1.26051	1.26051	0	1.98824e-05	1.98824e-05	1.26051
FA_NAGLU	-1.25784	0.0026741	1.26051	0.0026218	0.0026417	1.98952e-05	1.26051
REG_ppGppase	0	1.26051	1.26051	0	1.98824e-05	1.98824e-05	1.26051
EN_cAMP	0	1.26051	1.26051	0	1.98824e-05	1.98824e-05	1.26051
PUPY_CNPA	-8.43135e-27	1.26051	1.26051	0	1.98824e-05	1.98824e-05	1.26051
ARG_ARGDA	0	1.26051	1.26051	0	1.98824e-05	1.98824e-05	1.26051
ARG_ARGSUC	0.0026741	1.26319	1.26051	0.00264169	0.00266157	1.98824e-05	1.26051
ARG_ARGSUCCL	0.0026741	1.26319	1.26051	0.00264169	0.00266157	1.98824e-05	1.26051
NUC_UKIN_dUMP	0	1.26051	1.26051	0	1.98824e-05	1.98824e-05	1.26051
GLY_ACCOASYN	0.000623611	1.26114	1.26051	0.00061605	0.000635933	1.98824e-05	1.26051
GLU_argJ	0	1.26051	1.26051	0	1.98824e-05	1.98824e-05	1.26051
AA_orn	2.1684e-19	1.26051	1.26051	1.81433e-20	1.98824e-05	1.98824e-05	1.26051
GLY_pgi	-1.01977	0.11195	1.13172	-0.0941104	-0.0940968	1.35476e-05	1.13172
CFIX_6PGLCL	0	1.13172	1.13172	0	1.3255e-05	1.3255e-05	1.13172
CFIX_6PGOR	1.36315e-27	1.13172	1.13172	1.19438e-27	1.3255e-05	1.3255e-05	1.13172
CFIX_G6P1DH	1.36315e-27	1.13172	1.13172	1.19438e-27	1.3255e-05	1.3255e-05	1.13172
CFIX_rbcL	0	1.10464	1.10464	0.968364	0.968394	2.98236e-05	1.10464
CFIX_RuBisCo	0	1.10464	1.10464	0.968364	0.968394	2.98236e-05	1.10464
GLX_FORH	7.7015e-05	0.964014	0.963937	7.60813e-05	0.052325	0.0522489	0.965352
GLX_MGLXSYN	3.15544e-29	0.964005	0.964005	-4.08785e-27	1.98824e-05	1.98824e-05	0.964005
PYR_HAGTHHL	0	0.964005	0.964005	0	1.98824e-05	1.98824e-05	0.964005
PYR_LACDPYR	0	0.964005	0.964005	-4.08768e-27	1.98824e-05	1.98824e-05	0.964005
PYR_LGTHL	3.15544e-29	0.964005	0.964005	-4.70875e-27	1.98824e-05	1.98824e-05	0.964005
GLY_tpiA	-0.0208828	0.895869	0.916752	0.747823	0.747843	2.0002e-05	0.916752
CFIX_RL3EPI	-0.741685	0.170049	0.911734	-0.650792	-0.650772	1.98824e-05	0.911734
REG_pGpase	0	0.890033	0.890033	0	1.3255e-05	1.3255e-05	0.890033
CARB_glycogen_phosphorylase	0.0506186	0.898161	0.847542	-0.0452268	-0.045187	3.97649e-05	0.847542
CARB_glycogen	0	0.840342	0.840342	0	3.97649e-05	3.97649e-05	0.840342
PRO_G5SADH	0	0.840342	0.840342	0	3.97649e-05	3.97649e-05	0.840342
ASN_ASNAH	0	0.840342	0.840342	0	1.3255e-05	1.3255e-05	0.840342
ASN_ASNSYN	0.000741622	0.841083	0.840342	0.000732631	0.000745886	1.3255e-05	0.840342
CAR_PRPPK	0.00766972	0.848011	0.840342	0.00757674	0.00758999	1.3255e-05	0.840342
NUC_NTD7	0	0.840342	0.840342	0	1.3255e-05	1.3255e-05	0.840342
NUC_ADNPRT	0.000145815	0.840488	0.840342	0.000144047	0.000157302	1.3255e-05	0.840342
NUC_ADNRH	0.000145815	0.840488	0.840342	0.000144047	0.000157302	1.3255e-05	0.840342
NUC_RIBK	0.000145815	0.840488	0.840342	0.000144047	0.000157302	1.3255e-05	0.840342
CFIX_PEPCX	0.0417507	0.792403	0.750652	0.0587474	0.0587971	4.97061e-05	0.750652
CFIX_CDH	-0.830931	-0.0802782	0.750652	-0.0968574	-0.0968077	4.97061e-05	0.750652
PYR_MDH_P	0	0.750317	0.750317	0	3.97649e-05	3.97649e-05	0.750317
CAR_MTHFOR	0.0075232	0.684845	0.677321	0.00743199	0.00744525	1.3255e-05	0.677321
AGLY_GCV	0.0104662	0.687788	0.677321	0.0103394	0.0103526	1.3255e-05	0.677321
VIT_MTHFCH	0.0075232	0.684845	0.677321	0.00743199	0.00744525	1.3255e-05	0.677321
CAR_FOLH	0	0.677321	0.677321	0	1.3255e-05	1.3255e-05	0.677321
ALA_ALADH	-0.575021	-0.00130763	0.573714	-0.00175947	-0.00129177	0.000467695	0.573714
GLX_ALATA	3.14192e-05	0.573288	0.573256	3.10383e-05	4.69442e-05	1.59059e-05	0.573256
EN_PYRFOR	0	0.525798	0.525798	0	0.0522489	0.0522489	0.528388
TCA_DHLIPODH	0	0.525798	0.525798	0	0.0522489	0.0522489	0.528388
CFIX_TK_FGXE	-0.0846891	0.371178	0.455867	0.325717	0.325727	9.94122e-06	0.455867
CFIX_TKGSXR	-0.0853602	0.370507	0.455867	0.325055	0.325064	9.94122e-06	0.455867
CFIX_R5PIA	-0.0928841	0.362983	0.455867	0.317622	0.317632	9.94122e-06	0.455867
GLX_ICITLY	0	0.455532	0.455532	0	7.95297e-06	7.95297e-06	0.455532
TCA_icit	0.0316108	0.487143	0.455532	0.0312276	0.0312356	7.95297e-06	0.455532
TCA_oaacit	0.0316108	0.487143	0.455532	0.0312276	0.0312356	7.95297e-06	0.455532
TCA_AKGSSA	0	0.449135	0.449135	0	4.97061e-06	4.97061e-06	0.449135
TCA_ICDH	0.0316108	0.480746	0.449135	0.0312276	0.0312326	4.97061e-06	0.449135
TCA_SSAOR	0	0.449135	0.449135	0	4.97061e-06	4.97061e-06	0.449135
ASP_ASPKIN	0.00163775	0.384463	0.382825	0.0191207	0.0191439	2.31962e-05	0.382825
ASP_ASPSAOR	0.00163775	0.384463	0.382825	0.0191207	0.0191439	2.31962e-05	0.382825
SER_HSOR	0.000967198	0.383793	0.382825	0.0184583	0.0184815	2.31962e-05	0.382825
THR_HSKIN	0.00068291	0.383508	0.382825	0.0181774	0.0182006	2.31962e-05	0.382825
THR_THRSYN	0.00068291	0.383508	0.382825	0.0181774	0.0182006	2.31962e-05	0.382825
GLX_ADHACAL	0	0.382399	0.382399	0.0168305	0.0168636	3.31374e-05	0.382399
THR_THRAL	0	0.382399	0.382399	0.0168424	0.0168636	2.12079e-05	0.382399
GLY_ALDDHP	0	0.323568	0.323568	0	1.98824e-05	1.98824e-05	0.323568
GLY_ALDDH	0	0.323568	0.323568	0	1.98824e-05	1.98824e-05	0.323568
EN_MEHLER1	0	0.171236	0.171236	0	1.59059e-05	1.59059e-05	0.171236
EN_MEHLER2	0	0.171236	0.171236	0	1.59059e-05	1.59059e-05	0.171236
VIT_GLYOX	0	0.171236	0.171236	0	1.59059e-05	1.59059e-05	0.171236
ASP_ASPOXH	0	0.171236	0.171236	0	1.59059e-05	1.59059e-05	0.171236
EX_co2	0.218429	0.304835	0.0864065	-0.927	-0.927	0	0.0864065
TR_co2	-0.304835	-0.218429	0.0864065	0.927	0.927	0	0.0864065
GLX_GLYDE1	0	0.0856493	0.0856493	1.51324e-05	3.50148e-05	1.98824e-05	0.0856493
EX_o2	-0.092968	-0.0073501	0.0856179	0.939943	0.939964	2.12079e-05	0.0856179
SO_H2O2	0.00177073	0.0873886	0.0856179	0.00174927	0.00176252	1.3255e-05	0.0856179
FA_EACP_160	0.00289888	0.0885168	0.0856179	0.00286373	0.00287169	7.95297e-06	0.0856179
FA_DSPA	0	0.0856179	0.0856179	0	7.95297e-06	7.95297e-06	0.0856179
GLX_PGLYP	2.44358e-26	0.0856179	0.0856179	0	3.97649e-06	3.97649e-06	0.0856179
GLX_RuBPCL	0	0.0856179	0.0856179	0	3.97649e-06	3.97649e-06	0.0856179
EX_h2o	-0.0713483	0	0.0713483	-0.63078	-0.630738	4.24159e-05	0.0713483
GLX_GLYOX	0	0.0570996	0.0570996	0	1.59059e-05	1.59059e-05	0.0570996
FA_acmalcoa	0	0.0326352	0.0326352	0.0321998	0.0322397	3.99211e-05	0.0326352
CAR_ACCXBCX	0	0.0326352	0.0326352	0	3.97649e-05	3.97649e-05	0.0326352
CAR_ACCXBCX2	0	0.0326352	0.0326352	0	3.97649e-05	3.97649e-05	0.0326352
GLY_PGLCM	0.097549	0.11195	0.0144011	-0.0940971	-0.0940968	2.92677e-07	0.0144011
TR_pi_ABC	0	0.00795292	0.00795292	0	0.00785655	0.00785655	0.0111792
TR_orthopi	0	0.00795292	0.00795292	0	0.00785655	0.00785655	0.0111792
EX_glycogen	-0.0695426	-0.0623421	0.00720054	0.0336453	0.0336455	2.11282e-07	0.00720054
TR_glycogen	-0.0695426	-0.0623421	0.00720054	0.0336453	0.0336455	2.11282e-07	0.00720054
NUC_PRIBCXAI	0	0.00365332	0.00365332	0.00356926	0.00360904	3.97823e-05	0.00365353
NUC_AIRMUT	0	0.00365332	0.00365332	0	3.97649e-05	3.97649e-05	0.00365353
FA_PAL	0	0.00198537	0.00198537	0	0.00196131	0.00196131	0.00279077
G3P_C141	0	0.00160007	0.00160007	0	0.00158068	0.00158068	0.00224917
VAL_2DMOR	0	0.00150429	0.00150429	0.00147014	0.00148606	1.59131e-05	0.00150437
VAL_KARISalctt	-6.31089e-30	0.00150429	0.00150429	0	1.59059e-05	1.59059e-05	0.00150437
VAL_KARISO	0	0.00150429	0.00150429	0	1.59059e-05	1.59059e-05	0.00150437
PIG_hoxy	0	0.00103467	0.00103467	0	0.00102214	0.00102214	0.00145441
PIG_hoxy_P	0	0.00103467	0.00103467	0	0.00102214	0.00102214	0.00145441
G3P_12DHD	0	0.000992684	0.000992684	0	0.000980654	0.000980654	0.00139539
G3P_12DHD1	0	0.000992684	0.000992684	0	0.000980654	0.000980654	0.00139539
G3P_1C16G3P	0	0.000992684	0.000992684	0	0.000980654	0.000980654	0.00139539
G3P_1C16G3P2	0	0.000992684	0.000992684	0	0.000980654	0.000980654	0.00139539
G3P_12DTde	0	0.000800035	0.000800035	0	0.000790339	0.000790339	0.00112459
G3P_12DTDEG3P	0	0.000800035	0.000800035	0	0.000790339	0.000790339	0.00112459
G3P_1TDEG3P	0	0.000800035	0.000800035	0	0.000790339	0.000790339	0.00112459
G3P_1TDEG3P2	0	0.000800035	0.000800035	0	0.000790339	0.000790339	0.00112459
r_NUC_CTPSYN_NH3	0	0.00106371	0.00106371	0.00101105	0.00105082	3.977e-05	0.00106445
NUC_CTPSYN	0	0.00106371	0.00106371	0	3.97649e-05	3.97649e-05	0.00106445
TERP_IPPI	-0.000437445	0.000145815	0.000583261	-0.000432144	0.000144048	0.000576192	0.000819872
TERP_HMPPRED4	0	0.000583261	0.000583261	0	0.000576192	0.000576192	0.000819872
TERP_HMPPREDH	0	0.000583261	0.000583261	0	0.000576192	0.000576192	0.000819872
TERP_HMPPRED	0	0.000583261	0.000583261	0	0.000576192	0.000576192	0.000819872
TERP_HMPPRED2	0	0.000583261	0.000583261	0	0.000576192	0.000576192	0.000819872
THR_THRNL	0	0.00067055	0.00067055	0.000652479	0.000662423	9.94443e-06	0.000670623
CARB_EMMADH	0	0.00067055	0.00067055	0	9.94122e-06	9.94122e-06	0.000670623
CARB_CICOS	0	0.00067055	0.00067055	1.37408e-27	9.94122e-06	9.94122e-06	0.000670623
CARB_CIMAS	0	0.00067055	0.00067055	1.37411e-27	9.94122e-06	9.94122e-06	0.000670623
CARB_EMMAS	0	0.00067055	0.00067055	1.37398e-27	9.94122e-06	9.94122e-06	0.000670623
VAL_VALSYN	0	0.000457333	0.000457333	0	0.000451791	0.000451791	0.00064286
VAL_avtA	0	0.000457333	0.000457333	0	0.000451791	0.000451791	0.00064286
VIT_MTHRED	0	0.000430103	0.000430103	0	0.000424891	0.000424891	0.000604584
VIT_MTHREDF	0	0.000430103	0.000430103	0	0.000424891	0.000424891	0.000604584
NUC_ndk_AC	0.0005844	0.00113155	0.000547146	0.000577315	0.00081492	0.000237605	0.000596511
rxn_AIPROP	0	0.000284288	0.000284288	0	0.000280843	0.000280843	0.000399616
rxn_APROP	0	0.000284288	0.000284288	0	0.000280843	0.000280843	0.000399616
rxn_IPROP	0	0.000284288	0.000284288	0	0.000280843	0.000280843	0.000399616
NUC_ndk_AU	0.00578777	0.00613465	0.000346878	0.00602052	0.00606031	3.97942e-05	0.000349153
NUC_rnredCDP	0	0.000346878	0.000346878	0.000302908	0.000342674	3.97665e-05	0.00034915
NUC_rnredUDP	0.000669067	0.00101594	0.000346878	0.000660955	0.00070072	3.97649e-05	0.00034915
PUPY_CDA	-0.000346878	0	0.000346878	-3.97649e-05	0	3.97649e-05	0.00034915
PUPY_PDPC	0	0.000346878	0.000346878	0	3.97649e-05	3.97649e-05	0.00034915
PUPY_PLCK	0.000931278	0.00113155	0.000200268	0.000919988	0.00111783	0.000197846	0.000281514
NUC_BPPCDXA	0	0.000200268	0.000200268	0	0.000197841	0.000197841	0.000281511
NUC_BPPCDXC	0	0.000200268	0.000200268	0	0.000197841	0.000197841	0.000281511
CAR_nadE	0	0.00025077	0.00025077	0.000207965	0.000247732	3.97661e-05	0.000253904
GLN_nadE	0	0.00025077	0.00025077	0	3.97649e-05	3.97649e-05	0.000253904
ASP_ASPOXS	0	0.00025077	0.00025077	0.00022122	0.000247732	2.65111e-05	0.000252168
ASP_ASPOX	0	0.00025077	0.00025077	0	2.65099e-05	2.65099e-05	0.000252168
G3P_C140	0	0.000165101	0.000165101	0	0.0001631	0.0001631	0.000232077
PIG_ChlARED	0	0.000145815	0.000145815	0	0.000144048	0.000144048	0.000204968
PIG_ChlARED2	0	0.000145815	0.000145815	0	0.000144048	0.000144048	0.000204968
PIG_PCOX	0	0.000145815	0.000145815	0	0.000144048	0.000144048	0.000204968
PIG_PCOX2	-0.000145815	0	0.000145815	-0.000144048	0	0.000144048	0.000204968
NUC_PAN1	0	0.000200268	0.000200268	0.000158075	0.000197841	3.97658e-05	0.000204178
NUC_PAN2	0	0.000200268	0.000200268	0	3.97649e-05	3.97649e-05	0.000204178
PIG_LIPRED	0	0.000145815	0.000145815	0	5.30198e-05	5.30198e-05	0.000155155
G3P_12DTDG3P	0	8.25503e-05	8.25503e-05	0	8.15499e-05	8.15499e-05	0.000116039
G3P_1TDG3P	0	8.25503e-05	8.25503e-05	0	8.15499e-05	8.15499e-05	0.000116039
G3P_12DTd	0	8.25503e-05	8.25503e-05	0	8.15499e-05	8.15499e-05	0.000116039
G3P_1TDG3P2	0	8.25503e-05	8.25503e-05	0	8.15499e-05	8.15499e-05	0.000116039
FA_STR	0	5.34655e-05	5.34655e-05	0	5.28176e-05	5.28176e-05	7.51549e-05
G3P_1ODG3P	0	2.67328e-05	2.67328e-05	0	2.64088e-05	2.64088e-05	3.75775e-05
G3P_1ODG3P2	0	2.67328e-05	2.67328e-05	0	2.64088e-05	2.64088e-05	3.75775e-05
G3P_DOD	0	2.67328e-05	2.67328e-05	0	2.64088e-05	2.64088e-05	3.75775e-05
G3P_DODG3P	0	2.67328e-05	2.67328e-05	0	2.64088e-05	2.64088e-05	3.75775e-05
CAR_DHPSYN2	0	3.14192e-05	3.14192e-05	1.11559e-05	3.10384e-05	1.98826e-05	3.71818e-05
CAR_DHPSYN	0	3.14192e-05	3.14192e-05	0	1.98824e-05	1.98824e-05	3.71817e-05
CAR_6HXDHPP	0	3.14192e-05	3.14192e-05	0	1.98824e-05	1.98824e-05	3.71817e-05
LIP_PGC36	0	3.88954e-06	3.88954e-06	0	3.84241e-06	3.84241e-06	5.46741e-06
PG_C36	0	3.88954e-06	3.88954e-06	0	3.84241e-06	3.84241e-06	5.46741e-06
EX_nh4	0.170538	0.170538	0	-0.0923295	-0.0923291	4.47372e-07	4.47372e-07
TR_nh4	-0.170538	-0.170538	0	0.0923291	0.0923295	4.47372e-07	4.47372e-07
LIP_MALACP	0.0326352	0.0326352	0	0.0322396	0.0322397	1.56214e-07	1.56214e-07
tRNA_gln	0.0170264	0.0170264	0	0.01682	0.0168201	8.14997e-08	8.14997e-08
biomass	0.0146	0.0146	0	0.014423	0.0144231	6.98853e-08	6.98853e-08
EX_biomass	0.0146	0.0146	0	0.014423	0.0144231	6.98853e-08	6.98853e-08
TR_biomass	0.0146	0.0146	0	0.014423	0.0144231	6.98853e-08	6.98853e-08
tRNA_glu	0.0114803	0.0114803	0	0.0113411	0.0113412	5.49523e-08	5.49523e-08
PIG_GLU1SAAT	0.00944392	0.00944392	0	0.00932943	0.00932947	4.52049e-08	4.52049e-08
tRNA_hemA	0.00944392	0.00944392	0	0.00932943	0.00932947	4.52049e-08	4.52049e-08
EX_pi	-0.00795292	-0.00795292	0	-0.00785655	-0.00785651	3.80681e-08	3.80681e-08
biomass_carb	0.00670676	0.00670676	0	0.00662546	0.00662549	3.2103e-08	3.2103e-08
ARG_carB	0.00589221	0.00589221	0	0.00582077	0.0058208	2.8204e-08	2.8204e-08
FA_3OD	0.00478384	0.00478384	0	0.00472584	0.00472587	2.28986e-08	2.28986e-08
FA_3OD_A	0.00478384	0.00478384	0	0.00472584	0.00472587	2.28986e-08	2.28986e-08
FA_3ODD	0.00478384	0.00478384	0	0.00472584	0.00472587	2.28986e-08	2.28986e-08
FA_3ODD_A	0.00478384	0.00478384	0	0.00472584	0.00472587	2.28986e-08	2.28986e-08
FA_3OO	0.00478384	0.00478384	0	0.00472584	0.00472587	2.28986e-08	2.28986e-08
FA_3OO_A	0.00478384	0.00478384	0	0.00472584	0.00472587	2.28986e-08	2.28986e-08
FA_3OXOHEX	0.00478384	0.00478384	0	0.00472584	0.00472587	2.28986e-08	2.28986e-08
FA_3OXOHEX_A	0.00478384	0.00478384	0	0.00472584	0.00472587	2.28986e-08	2.28986e-08
FA_AC	0.00478384	0.00478384	0	0.00472584	0.00472587	2.28986e-08	2.28986e-08
FA_ACAC	0.00478384	0.00478384	0	0.00472584	0.00472587	2.28986e-08	2.28986e-08
FA_ACAC_A	0.00478384	0.00478384	0	0.00472584	0.00472587	2.28986e-08	2.28986e-08
FA_BUT2E	0.00478384	0.00478384	0	0.00472584	0.00472587	2.28986e-08	2.28986e-08
FA_DECE	0.00478384	0.00478384	0	0.00472584	0.00472587	2.28986e-08	2.28986e-08
FA_EACP_but	0.00478384	0.00478384	0	0.00472584	0.00472587	2.28986e-08	2.28986e-08
FA_EACP_d	0.00478384	0.00478384	0	0.00472584	0.00472587	2.28986e-08	2.28986e-08
FA_EACP_h	0.00478384	0.00478384	0	0.00472584	0.00472587	2.28986e-08	2.28986e-08
FA_EACP_o	0.00478384	0.00478384	0	0.00472584	0.00472587	2.28986e-08	2.28986e-08
FA_HEXE	0.00478384	0.00478384	0	0.00472584	0.00472587	2.28986e-08	2.28986e-08
FA_OCT	0.00478384	0.00478384	0	0.00472584	0.00472587	2.28986e-08	2.28986e-08
FA_2EDD	0.00478384	0.00478384	0	0.00472584	0.00472587	2.28986e-08	2.28986e-08
PIG_ALAVDH	0.00472196	0.00472196	0	0.00466471	0.00466474	2.26024e-08	2.26024e-08
FA_C141	0.00466405	0.00466405	0	0.0046075	0.00460753	2.23252e-08	2.23252e-08
FA_3OC14	0.00466405	0.00466405	0	0.0046075	0.00460753	2.23252e-08	2.23252e-08
FA_3OC14_A	0.00466405	0.00466405	0	0.0046075	0.00460753	2.23252e-08	2.23252e-08
FA_EACP_dd	0.00466405	0.00466405	0	0.0046075	0.00460753	2.23252e-08	2.23252e-08
NUC_FAICAR	0.00385417	0.00385417	0	0.00380745	0.00380747	1.84487e-08	1.84487e-08
PUPY_IMPHL	0.00385417	0.00385417	0	0.00380745	0.00380747	1.84487e-08	1.84487e-08
CARB_udpg_g1p	0.0036883	0.0036883	0	0.00364358	0.0036436	1.76546e-08	1.76546e-08
NUC_APRT	0.00365332	0.00365332	0	0.00360903	0.00360904	1.74873e-08	1.74873e-08
NUC_ADNSUCCL2	0.00365332	0.00365332	0	0.00360903	0.00360904	1.74873e-08	1.74873e-08
NUC_AIRSYN	0.00365332	0.00365332	0	0.00360903	0.00360904	1.74873e-08	1.74873e-08
NUC_FGARFT	0.00365332	0.00365332	0	0.00360903	0.00360904	1.74873e-08	1.74873e-08
NUC_GARGL	0.00365332	0.00365332	0	0.00360903	0.00360904	1.74873e-08	1.74873e-08
NUC_PRIBCXAIS	0.00365332	0.00365332	0	0.00360903	0.00360904	1.74873e-08	1.74873e-08
PUPY_FGAR	0.00365332	0.00365332	0	0.00360903	0.00360904	1.74873e-08	1.74873e-08
CARB_UDPGEPI	0.00323761	0.00323761	0	0.00319836	0.00319837	1.54973e-08	1.54973e-08
NUC_CAPASP	0.0032181	0.0032181	0	0.00317909	0.00317911	1.5404e-08	1.5404e-08
NUC_NMP_AU	0.0032181	0.0032181	0	0.00317909	0.00317911	1.5404e-08	1.5404e-08
NUC_ORO5P	0.0032181	0.0032181	0	0.00317909	0.00317911	1.5404e-08	1.5404e-08
PUPY_DHORO	0.0032181	0.0032181	0	0.00317909	0.00317911	1.5404e-08	1.5404e-08
PUPY_O5PDCX	0.0032181	0.0032181	0	0.00317909	0.00317911	1.5404e-08	1.5404e-08
FA_EACP_myr	0.00306398	0.00306398	0	0.00302683	0.00302685	1.46662e-08	1.46662e-08
FA_2HDACP	0.00289888	0.00289888	0	0.00286373	0.00286375	1.3876e-08	1.3876e-08
FA_3OHEXD	0.00289888	0.00289888	0	0.00286373	0.00286375	1.3876e-08	1.3876e-08
FA_3OHEXD_A	0.00289888	0.00289888	0	0.00286373	0.00286375	1.3876e-08	1.3876e-08
NUC_ADNSUC	0.00274384	0.00274384	0	0.00271058	0.00271059	1.31339e-08	1.31339e-08
NUC_ADNSUCL	0.00274384	0.00274384	0	0.00271058	0.00271059	1.31339e-08	1.31339e-08
CDP_NDG3POR	-0.00273994	-0.00273994	0	-0.00270673	-0.00270672	1.31152e-08	1.31152e-08
GLU_argC	0.0026741	0.0026741	0	0.00264169	0.0026417	1.28e-08	1.28e-08
ARG_ACGLUK	0.0026741	0.0026741	0	0.00264169	0.0026417	1.28e-08	1.28e-08
ARG_ACOAT	0.0026741	0.0026741	0	0.00264169	0.0026417	1.28e-08	1.28e-08
ARG_ORNCAT	0.0026741	0.0026741	0	0.00264169	0.0026417	1.28e-08	1.28e-08
tRNA_asp	0.00203946	0.00203946	0	0.00201473	0.00201474	9.76221e-09	9.76221e-09
AGLY_glyA	0.00162789	0.00162789	0	0.00160815	0.00160816	7.79216e-09	7.79216e-09
ILE_DHADHVAL	0.00150429	0.00150429	0	0.00148605	0.00148606	7.20052e-09	7.20052e-09
AA_ilvH	0.00150429	0.00150429	0	0.00148605	0.00148606	7.20052e-09	7.20052e-09
tRNA_gly	0.0013411	0.0013411	0	0.00132484	0.00132485	6.41939e-09	6.41939e-09
tRNA_ala	0.00127621	0.00127621	0	0.00126074	0.00126074	6.10878e-09	6.10878e-09
CAR_UPRG	0.00118049	0.00118049	0	0.00116618	0.00116618	5.65061e-09	5.65061e-09
PIG_CPPOR	0.00118049	0.00118049	0	0.00116618	0.00116618	5.65061e-09	5.65061e-09
PIG_hemC	0.00118049	0.00118049	0	0.00116618	0.00116618	5.65061e-09	5.65061e-09
PIG_hemE	0.00118049	0.00118049	0	0.00116618	0.00116618	5.65061e-09	5.65061e-09
PIG_PIXORED	0.00118049	0.00118049	0	0.00116618	0.00116618	5.65061e-09	5.65061e-09
NUC_guaA	0.00111033	0.00111033	0	0.00109687	0.00109687	5.31478e-09	5.31478e-09
NUC_IOR	0.00111033	0.00111033	0	0.00109687	0.00109687	5.31478e-09	5.31478e-09
EX_co	0.00103467	0.00103467	0	0.00102213	0.00102214	4.95264e-09	4.95264e-09
PIG_hemH	0.00103467	0.00103467	0	0.00102213	0.00102214	4.95264e-09	4.95264e-09
TR_co	0.00103467	0.00103467	0	0.00102213	0.00102214	4.95264e-09	4.95264e-09
AA_ASP2ARG	0.00101568	0.00101568	0	0.00100337	0.00100337	4.86173e-09	4.86173e-09
AA_ASPARG2	0.00101568	0.00101568	0	0.00100337	0.00100337	4.86173e-09	4.86173e-09
AA_CY1	0.00101568	0.00101568	0	0.00100337	0.00100337	4.86173e-09	4.86173e-09
EX_slf	-0.000971618	-0.000971618	0	-0.000959843	-0.000959839	4.65081e-09	4.65081e-09
S_35BPN	0.000971618	0.000971618	0	0.000959839	0.000959843	4.65081e-09	4.65081e-09
S_aps_paps	0.000971618	0.000971618	0	0.000959839	0.000959843	4.65081e-09	4.65081e-09
S_slf_aps	0.000971618	0.000971618	0	0.000959839	0.000959843	4.65081e-09	4.65081e-09
S_PAPS_so3	0.000971618	0.000971618	0	0.000959839	0.000959843	4.65081e-09	4.65081e-09
LIP_3OOD	0.00091351	0.00091351	0	0.000902435	0.000902439	4.37267e-09	4.37267e-09
FA_3HXC18	0.00091351	0.00091351	0	0.000902435	0.000902439	4.37267e-09	4.37267e-09
FA_OD	0.00091351	0.00091351	0	0.000902435	0.000902439	4.37267e-09	4.37267e-09
LIP_TOD2E	0.00091351	0.00091351	0	0.000902435	0.000902439	4.37267e-09	4.37267e-09
G3P_12DHDb	-0.000848251	-0.000848251	0	-0.000837971	-0.000837967	4.06029e-09	4.06029e-09
LEU_AKGAT	0.000846685	0.000846685	0	0.00083642	0.000836424	4.0528e-09	4.0528e-09
LEU_IPPMAL	0.000846685	0.000846685	0	0.00083642	0.000836424	4.0528e-09	4.0528e-09
LEU_IPPMAL2	-0.000846685	-0.000846685	0	-0.000836424	-0.00083642	4.0528e-09	4.0528e-09
PYR_IPPMALSYN	0.000846685	0.000846685	0	0.00083642	0.000836424	4.0528e-09	4.0528e-09
AA_4MOP1	0.000846685	0.000846685	0	0.00083642	0.000836424	4.0528e-09	4.0528e-09
AA_4MOP2	0.000846685	0.000846685	0	0.00083642	0.000836424	4.0528e-09	4.0528e-09
tRNA_leu	0.000846685	0.000846685	0	0.00083642	0.000836424	4.0528e-09	4.0528e-09
tRNA_ser	0.000803423	0.000803423	0	0.000793683	0.000793687	3.84572e-09	3.84572e-09
tRNA_asn	0.000741622	0.000741622	0	0.000732631	0.000732634	3.54989e-09	3.54989e-09
LIP_12GALC16	0.000703823	0.000703823	0	0.00069529	0.000695293	3.36896e-09	3.36896e-09
G3P_12DTDEb	-0.000683632	-0.000683632	0	-0.000675347	-0.000675344	3.27232e-09	3.27232e-09
tRNA_thr	0.00068291	0.00068291	0	0.000674631	0.000674634	3.26886e-09	3.26886e-09
CAR_3DHQDH	0.000671068	0.000671068	0	0.000662932	0.000662935	3.21218e-09	3.21218e-09
CAR_aroB	0.000671068	0.000671068	0	0.000662932	0.000662935	3.21218e-09	3.21218e-09
CAR_CHORSYN	0.000671068	0.000671068	0	0.000662932	0.000662935	3.21218e-09	3.21218e-09
PIG_3PSVT	0.000671068	0.000671068	0	0.000662932	0.000662935	3.21218e-09	3.21218e-09
PIG_aroK	0.000671068	0.000671068	0	0.000662932	0.000662935	3.21218e-09	3.21218e-09
PIG_DAHPSYN	0.000671068	0.000671068	0	0.000662932	0.000662935	3.21218e-09	3.21218e-09
PIG_SMEaroE	0.000671068	0.000671068	0	0.000662932	0.000662935	3.21218e-09	3.21218e-09
ILE_AKGAT	0.00067055	0.00067055	0	0.00066242	0.000662423	3.2097e-09	3.2097e-09
ILE_DHADH3M	0.00067055	0.00067055	0	0.00066242	0.000662423	3.2097e-09	3.2097e-09
ILE_ilvHB	0.00067055	0.00067055	0	0.00066242	0.000662423	3.2097e-09	3.2097e-09
LYS_dapDCXL	0.00067055	0.00067055	0	0.00066242	0.000662423	3.2097e-09	3.2097e-09
LYS_dapF	0.00067055	0.00067055	0	0.00066242	0.000662423	3.2097e-09	3.2097e-09
LYS_DIAMAT	-0.00067055	-0.00067055	0	-0.000662423	-0.00066242	3.2097e-09	3.2097e-09
LIP_ASPSA	0.00067055	0.00067055	0	0.00066242	0.000662423	3.2097e-09	3.2097e-09
AA_PIGOOR	0.00067055	0.00067055	0	0.00066242	0.000662423	3.2097e-09	3.2097e-09
tRNA_ile	0.00067055	0.00067055	0	0.00066242	0.000662423	3.2097e-09	3.2097e-09
tRNA_lys	0.00067055	0.00067055	0	0.00066242	0.000662423	3.2097e-09	3.2097e-09
VAL_KARISO2	0.00067055	0.00067055	0	0.00066242	0.000662423	3.2097e-09	3.2097e-09
NUC_rnredADP	0.000669067	0.000669067	0	0.000660955	0.000660959	3.2026e-09	3.2026e-09
NUC_ndk_ADT	0.000669067	0.000669067	0	0.000660955	0.000660959	3.2026e-09	3.2026e-09
PUPY_THYSYN	0.000669067	0.000669067	0	0.000660955	0.000660959	3.2026e-09	3.2026e-09
PIG_fe_oxred	0.000649663	0.000649663	0	0.000641787	0.00064179	3.10972e-09	3.10972e-09
tRNA_arg	0.000642739	0.000642739	0	0.000634947	0.00063495	3.07658e-09	3.07658e-09
LIP_DGDGC16	0.000639834	0.000639834	0	0.000632077	0.00063208	3.06267e-09	3.06267e-09
CYS_CYSSYN	0.000623611	0.000623611	0	0.00061605	0.000616053	2.98502e-09	2.98502e-09
FA_ACSER	0.000623611	0.000623611	0	0.00061605	0.000616053	2.98502e-09	2.98502e-09
TERP_4PPC2MEK	0.000583261	0.000583261	0	0.00057619	0.000576192	2.79187e-09	2.79187e-09
TERP_CPPMERY	0.000583261	0.000583261	0	0.00057619	0.000576192	2.79187e-09	2.79187e-09
TERP_DX5PRED	0.000583261	0.000583261	0	0.00057619	0.000576192	2.79187e-09	2.79187e-09
TERP_ispF	0.000583261	0.000583261	0	0.00057619	0.000576192	2.79187e-09	2.79187e-09
TERP_ispG	0.000583261	0.000583261	0	0.00057619	0.000576192	2.79187e-09	2.79187e-09
VIT_DX5PSYN	0.000583261	0.000583261	0	0.00057619	0.000576192	2.79187e-09	2.79187e-09
LIP_12GALC141	0.000567233	0.000567233	0	0.000560356	0.000560359	2.71515e-09	2.71515e-09
LIP_DGDGC141	0.000515662	0.000515662	0	0.000509411	0.000509413	2.4683e-09	2.4683e-09
tRNA_val	0.000457333	0.000457333	0	0.000451789	0.000451791	2.1891e-09	2.1891e-09
TYR_CHMUT	0.000438793	0.000438793	0	0.000433473	0.000433475	2.10035e-09	2.10035e-09
MET_MTHFHC	0.000430103	0.000430103	0	0.000424889	0.000424891	2.05876e-09	2.05876e-09
tRNA_pro	0.000398622	0.000398622	0	0.000393789	0.000393791	1.90807e-09	1.90807e-09
PIG_fe_oxred_hbiliv	0.000385012	0.000385012	0	0.000380344	0.000380346	1.84292e-09	1.84292e-09
PIG_fe_oxred_phye	0.000385012	0.000385012	0	0.000380344	0.000380346	1.84292e-09	1.84292e-09
FA_DSOCDCY	0.000364593	0.000364593	0	0.000360173	0.000360175	1.74518e-09	1.74518e-09
FA_DSSA	0.000364593	0.000364593	0	0.000360173	0.000360175	1.74518e-09	1.74518e-09
LIP_UDP6GSH	0.000348007	0.000348007	0	0.000343788	0.00034379	1.66579e-09	1.66579e-09
NUC_ndk_ADC	0.000346878	0.000346878	0	0.000342673	0.000342674	1.66039e-09	1.66039e-09
NUC_ndk_ADG	0.000346878	0.000346878	0	0.000342673	0.000342674	1.66039e-09	1.66039e-09
NUC_rnredGDP	0.000346878	0.000346878	0	0.000342673	0.000342674	1.66039e-09	1.66039e-09
TCA_succoa	0.000304845	0.000304845	0	0.000301149	0.000301151	1.45919e-09	1.45919e-09
MET_CYSTH	0.000284288	0.000284288	0	0.000280842	0.000280843	1.36079e-09	1.36079e-09
MET_HCYS	0.000284288	0.000284288	0	0.000280842	0.000280843	1.36079e-09	1.36079e-09
MET_SUCHSER	0.000284288	0.000284288	0	0.000280842	0.000280843	1.36079e-09	1.36079e-09
tRNA_met	0.000284288	0.000284288	0	0.000280842	0.000280843	1.36079e-09	1.36079e-09
tRNA_tyr	0.000275018	0.000275018	0	0.000271684	0.000271685	1.31642e-09	1.31642e-09
TYR_ArDH	0.000275018	0.000275018	0	0.000271684	0.000271685	1.31642e-09	1.31642e-09
TYR_PHEN	-0.000275018	-0.000275018	0	-0.000271685	-0.000271684	1.31642e-09	1.31642e-09
CAR_NNPP	0.00025077	0.00025077	0	0.00024773	0.000247732	1.20036e-09	1.20036e-09
CAR_QUISYN	0.00025077	0.00025077	0	0.00024773	0.000247732	1.20036e-09	1.20036e-09
NUC_nadD	0.00025077	0.00025077	0	0.00024773	0.000247732	1.20036e-09	1.20036e-09
G3P_12DOD11E	0.000247726	0.000247726	0	0.000244722	0.000244724	1.18578e-09	1.18578e-09
G3P_1O11EG3P	0.000247726	0.000247726	0	0.000244722	0.000244724	1.18578e-09	1.18578e-09
G3P_12DOD11Eb	-0.000211682	-0.000211682	0	-0.000209117	-0.000209116	1.01325e-09	1.01325e-09
HIS_hisB	0.000200856	0.000200856	0	0.000198421	0.000198422	9.6143e-10	9.6143e-10
HIS_hisB_ol	0.000200856	0.000200856	0	0.000198421	0.000198422	9.6143e-10	9.6143e-10
HIS_hisD1	0.000200856	0.000200856	0	0.000198421	0.000198422	9.6143e-10	9.6143e-10
HIS_hisD2	0.000200856	0.000200856	0	0.000198421	0.000198422	9.6143e-10	9.6143e-10
HIS_hisH	0.000200856	0.000200856	0	0.000198421	0.000198422	9.6143e-10	9.6143e-10
HIS_hisI	0.000200856	0.000200856	0	0.000198421	0.000198422	9.6143e-10	9.6143e-10
HIS_HPANT	0.000200856	0.000200856	0	0.000198421	0.000198422	9.6143e-10	9.6143e-10
HIS_pramp	0.000200856	0.000200856	0	0.000198421	0.000198422	9.6143e-10	9.6143e-10
HIS_prfaicarp	0.000200856	0.000200856	0	0.000198421	0.000198422	9.6143e-10	9.6143e-10
HIS_prpp_prbatp	0.000200856	0.000200856	0	0.000198421	0.000198422	9.6143e-10	9.6143e-10
tRNA_his	0.000200856	0.000200856	0	0.000198421	0.000198422	9.6143e-10	9.6143e-10
tRNA_trp	0.000200856	0.000200856	0	0.000198421	0.000198422	9.6143e-10	9.6143e-10
TRP_AN	0.000200856	0.000200856	0	0.000198421	0.000198422	9.6143e-10	9.6143e-10
TRP_I3GPS	0.000200856	0.000200856	0	0.000198421	0.000198422	9.6143e-10	9.6143e-10
TRP_NPRANI	0.000200856	0.000200856	0	0.000198421	0.000198422	9.6143e-10	9.6143e-10
TRP_trpD	0.000200856	0.000200856	0	0.000198421	0.000198422	9.6143e-10	9.6143e-10
TRP_TRPSYN	0.000200856	0.000200856	0	0.000198421	0.000198422	9.6143e-10	9.6143e-10
CAR_dCoAKIN	0.000200268	0.000200268	0	0.00019784	0.000197841	9.58617e-10	9.58617e-10
CAR_PPANTAT	0.000200268	0.000200268	0	0.00019784	0.000197841	9.58617e-10	9.58617e-10
CAR_PPNTES	0.000200268	0.000200268	0	0.00019784	0.000197841	9.58617e-10	9.58617e-10
AA_panB	0.000200268	0.000200268	0	0.00019784	0.000197841	9.58617e-10	9.58617e-10
AA_PANTOR	0.000200268	0.000200268	0	0.00019784	0.000197841	9.58617e-10	9.58617e-10
ALA_ASPCX	0.000200268	0.000200268	0	0.00019784	0.000197841	9.58617e-10	9.58617e-10
VIT_4PPNTO	0.000200268	0.000200268	0	0.00019784	0.000197841	9.58617e-10	9.58617e-10
LIP_12GALC18_1	0.00017564	0.00017564	0	0.000173511	0.000173512	8.4073e-10	8.4073e-10
PHE_PHEPYR	-0.000163775	-0.000163775	0	-0.00016179	-0.000161789	7.83935e-10	7.83935e-10
tRNA_phe	0.000163775	0.000163775	0	0.000161789	0.00016179	7.83935e-10	7.83935e-10
TYR_PREPHEN	0.000163775	0.000163775	0	0.000161789	0.00016179	7.83935e-10	7.83935e-10
LIP_DGDGC18_1	0.000159672	0.000159672	0	0.000157736	0.000157737	7.64295e-10	7.64295e-10
EX_mg	-0.000145815	-0.000145815	0	-0.000144048	-0.000144047	6.97968e-10	6.97968e-10
PIG_ChlA	0.000145815	0.000145815	0	0.000144047	0.000144048	6.97968e-10	6.97968e-10
PIG_GGRED	0.000145815	0.000145815	0	0.000144047	0.000144048	6.97968e-10	6.97968e-10
PIG_MgPIXC1	0.000145815	0.000145815	0	0.000144047	0.000144048	6.97968e-10	6.97968e-10
PIG_MgPIXC2	0.000145815	0.000145815	0	0.000144047	0.000144048	6.97968e-10	6.97968e-10
PIG_MgPIXC3	0.000145815	0.000145815	0	0.000144047	0.000144048	6.97968e-10	6.97968e-10
PIG_MgPIXMT	0.000145815	0.000145815	0	0.000144047	0.000144048	6.97968e-10	6.97968e-10
PIG_PIXCHEA	0.000145815	0.000145815	0	0.000144047	0.000144048	6.97968e-10	6.97968e-10
AA_SAMSYN	0.000145815	0.000145815	0	0.000144047	0.000144048	6.97968e-10	6.97968e-10
AA_SAHHL	0.000145815	0.000145815	0	0.000144047	0.000144048	6.97968e-10	6.97968e-10
TERP_FPP	0.000145815	0.000145815	0	0.000144047	0.000144048	6.97968e-10	6.97968e-10
TERP_FPP2	0.000145815	0.000145815	0	0.000144047	0.000144048	6.97968e-10	6.97968e-10
TERP_GGPP	0.000145815	0.000145815	0	0.000144047	0.000144048	6.97968e-10	6.97968e-10
CDP_12DHD	0.000144433	0.000144433	0	0.000142682	0.000142682	6.91351e-10	6.91351e-10
LIP_PGDH	0.000144433	0.000144433	0	0.000142682	0.000142682	6.91351e-10	6.91351e-10
PG_DHD	0.000144433	0.000144433	0	0.000142682	0.000142682	6.91351e-10	6.91351e-10
LIP_SQDG16	0.000144428	0.000144428	0	0.000142677	0.000142678	6.9133e-10	6.9133e-10
tRNA_cys	0.000139054	0.000139054	0	0.000137368	0.000137369	6.65605e-10	6.65605e-10
FA_DSLIN	0.000128224	0.000128224	0	0.000126669	0.00012667	6.13763e-10	6.13763e-10
FA_3HXHD	0.000119794	0.000119794	0	0.000118342	0.000118342	5.73414e-10	5.73414e-10
FA_3HXTD	0.000119794	0.000119794	0	0.000118342	0.000118342	5.73414e-10	5.73414e-10
FA_3OHD	0.000119794	0.000119794	0	0.000118342	0.000118342	5.73414e-10	5.73414e-10
FA_3OTD	0.000119794	0.000119794	0	0.000118342	0.000118342	5.73414e-10	5.73414e-10
FA_CTD	0.000119794	0.000119794	0	0.000118342	0.000118342	5.73414e-10	5.73414e-10
FA_HDACP	0.000119794	0.000119794	0	0.000118342	0.000118342	5.73414e-10	5.73414e-10
FA_TCHD	0.000119794	0.000119794	0	0.000118342	0.000118342	5.73414e-10	5.73414e-10
FA_TD	0.000119794	0.000119794	0	0.000118342	0.000118342	5.73414e-10	5.73414e-10
LIP_DODEG3P_ACP	0.000118185	0.000118185	0	0.000116752	0.000116752	5.6571e-10	5.6571e-10
LIP_ODEG3P	0.000118185	0.000118185	0	0.000116752	0.000116752	5.6571e-10	5.6571e-10
CDP_12DTDE	0.000116403	0.000116403	0	0.000114992	0.000114992	5.57181e-10	5.57181e-10
LIP_PGDTE	0.000116403	0.000116403	0	0.000114992	0.000114992	5.57181e-10	5.57181e-10
PG_TTDE	0.000116403	0.000116403	0	0.000114992	0.000114992	5.57181e-10	5.57181e-10
LIP_SQDG141	0.000116399	0.000116399	0	0.000114988	0.000114989	5.57165e-10	5.57165e-10
LIP_12GALC18_2	8.37941e-05	8.37941e-05	0	8.27782e-05	8.27786e-05	4.01094e-10	4.01094e-10
LIP_DGDGC18_2	7.61759e-05	7.61759e-05	0	7.52524e-05	7.52528e-05	3.64629e-10	3.64629e-10
G3P_12DTDb	-7.05395e-05	-7.05395e-05	0	-6.96846e-05	-6.96843e-05	3.37649e-10	3.37649e-10
LIP_DOTEG3P_ACP	6.41118e-05	6.41118e-05	0	6.33345e-05	6.33348e-05	3.06882e-10	3.06882e-10
LIP_OTEG3P	6.41118e-05	6.41118e-05	0	6.33345e-05	6.33348e-05	3.06882e-10	3.06882e-10
G3P_12DHD9E	5.9897e-05	5.9897e-05	0	5.91709e-05	5.91712e-05	2.86707e-10	2.86707e-10
G3P_1HD9EG3P	5.9897e-05	5.9897e-05	0	5.91709e-05	5.91712e-05	2.86707e-10	2.86707e-10
LIP_12GALC14	5.8529e-05	5.8529e-05	0	5.78194e-05	5.78197e-05	2.80159e-10	2.80159e-10
biomass_lipid	5.67515e-05	5.67515e-05	0	5.60634e-05	5.60637e-05	2.7165e-10	2.7165e-10
LIP_DGDGC14	5.32078e-05	5.32078e-05	0	5.25627e-05	5.2563e-05	2.54688e-10	2.54688e-10
G3P_12DHD9Eb	-5.11822e-05	-5.11822e-05	0	-5.05619e-05	-5.05617e-05	2.44992e-10	2.44992e-10
LIP_12GALC18_3	4.54559e-05	4.54559e-05	0	4.49048e-05	4.4905e-05	2.17582e-10	2.17582e-10
LIP_12GALC16_1	4.24676e-05	4.24676e-05	0	4.19527e-05	4.1953e-05	2.03278e-10	2.03278e-10
biomass_rna	4.19896e-05	4.19896e-05	0	4.14805e-05	4.14807e-05	2.0099e-10	2.0099e-10
LIP_DGDGC18_3	4.13232e-05	4.13232e-05	0	4.08223e-05	4.08225e-05	1.97801e-10	1.97801e-10
LIP_DGDGC16_1	3.86066e-05	3.86066e-05	0	3.81386e-05	3.81388e-05	1.84797e-10	1.84797e-10
CDP_12DOD11E	3.60434e-05	3.60434e-05	0	3.56064e-05	3.56066e-05	1.72528e-10	1.72528e-10
LIP_PGDO11E	3.60434e-05	3.60434e-05	0	3.56064e-05	3.56066e-05	1.72528e-10	1.72528e-10
PG_DO11E	3.60434e-05	3.60434e-05	0	3.56064e-05	3.56066e-05	1.72528e-10	1.72528e-10
LIP_SQDG18_1	3.60423e-05	3.60423e-05	0	3.56054e-05	3.56055e-05	1.72523e-10	1.72523e-10
biomass_dgdgc	3.43914e-05	3.43914e-05	0	3.39744e-05	3.39746e-05	1.6462e-10	1.6462e-10
CAR_DHPP	3.14192e-05	3.14192e-05	0	3.10383e-05	3.10384e-05	1.50393e-10	1.50393e-10
CAR_THFOR	3.14192e-05	3.14192e-05	0	3.10383e-05	3.10384e-05	1.50393e-10	1.50393e-10
VIT_DHFSYN	3.14192e-05	3.14192e-05	0	3.10383e-05	3.10384e-05	1.50393e-10	1.50393e-10
CAR_6HXMDHOP	3.14192e-05	3.14192e-05	0	3.10383e-05	3.10384e-05	1.50393e-10	1.50393e-10
CAR_DHN	3.14192e-05	3.14192e-05	0	3.10383e-05	3.10384e-05	1.50393e-10	1.50393e-10
CAR_AMDCHL	3.14192e-05	3.14192e-05	0	3.10383e-05	3.10384e-05	1.50393e-10	1.50393e-10
CAR_folE	3.14192e-05	3.14192e-05	0	3.10383e-05	3.10384e-05	1.50393e-10	1.50393e-10
GLX_GLYDE2	3.14192e-05	3.14192e-05	0	3.10383e-05	3.10384e-05	1.50393e-10	1.50393e-10
VIT_CHGLNAT	3.14192e-05	3.14192e-05	0	3.10383e-05	3.10384e-05	1.50393e-10	1.50393e-10
CAR_D8RL	3.03972e-05	3.03972e-05	0	3.00287e-05	3.00288e-05	1.45501e-10	1.45501e-10
CAR_DB4PSYN	3.03972e-05	3.03972e-05	0	3.00287e-05	3.00288e-05	1.45501e-10	1.45501e-10
G3P_DODb	-2.28432e-05	-2.28432e-05	0	-2.25664e-05	-2.25663e-05	1.09343e-10	1.09343e-10
biomass_DNA	2.03189e-05	2.03189e-05	0	2.00726e-05	2.00727e-05	9.72598e-11	9.72598e-11
LIP_12GALC18	1.89538e-05	1.89538e-05	0	1.8724e-05	1.87241e-05	9.07255e-11	9.07255e-11
LIP_DGDGC18	1.72306e-05	1.72306e-05	0	1.70217e-05	1.70218e-05	8.24771e-11	8.24771e-11
LIP_CDPDODE	1.71955e-05	1.71955e-05	0	1.69871e-05	1.69871e-05	8.23092e-11	8.23092e-11
LIP_PGDODE	1.71955e-05	1.71955e-05	0	1.69871e-05	1.69871e-05	8.23092e-11	8.23092e-11
LIP_PGPDODE	1.71955e-05	1.71955e-05	0	1.69871e-05	1.69871e-05	8.23092e-11	8.23092e-11
LIP_SQDG18_2	1.7195e-05	1.7195e-05	0	1.69866e-05	1.69866e-05	8.23068e-11	8.23068e-11
CAR_AUDA	1.51986e-05	1.51986e-05	0	1.50143e-05	1.50144e-05	7.27506e-11	7.27506e-11
CAR_FMNAT	1.51986e-05	1.51986e-05	0	1.50143e-05	1.50144e-05	7.27506e-11	7.27506e-11
CAR_GTPMoaA	1.51986e-05	1.51986e-05	0	1.50143e-05	1.50144e-05	7.27506e-11	7.27506e-11
CAR_RIB5PT	1.51986e-05	1.51986e-05	0	1.50143e-05	1.50144e-05	7.27506e-11	7.27506e-11
CAR_ribH	1.51986e-05	1.51986e-05	0	1.50143e-05	1.50144e-05	7.27506e-11	7.27506e-11
CAR_A6RP5PR	1.51986e-05	1.51986e-05	0	1.50143e-05	1.50144e-05	7.27506e-11	7.27506e-11
CAR_RAAU	1.51986e-05	1.51986e-05	0	1.50143e-05	1.50144e-05	7.27506e-11	7.27506e-11
CDP_12DTD	1.20108e-05	1.20108e-05	0	1.18652e-05	1.18653e-05	5.74918e-11	5.74918e-11
LIP_PGDT	1.20108e-05	1.20108e-05	0	1.18652e-05	1.18653e-05	5.74918e-11	5.74918e-11
PG_TTD	1.20108e-05	1.20108e-05	0	1.18652e-05	1.18653e-05	5.74918e-11	5.74918e-11
LIP_SQDG14	1.20105e-05	1.20105e-05	0	1.18649e-05	1.18649e-05	5.74901e-11	5.74901e-11
EN_ppnK	1.09173e-05	1.09173e-05	0	1.07849e-05	1.0785e-05	5.2256e-11	5.2256e-11
biomass_sqdg	9.42074e-06	9.42074e-06	0	9.30653e-06	9.30658e-06	4.50939e-11	4.50939e-11
LIP_CDPDOTE	9.32808e-06	9.32808e-06	0	9.21499e-06	9.21504e-06	4.46504e-11	4.46504e-11
LIP_PDPDOTE	9.32808e-06	9.32808e-06	0	9.21499e-06	9.21504e-06	4.46504e-11	4.46504e-11
LIP_PGDOTE	9.32808e-06	9.32808e-06	0	9.21499e-06	9.21504e-06	4.46504e-11	4.46504e-11
LIP_SQDG18_3	9.32781e-06	9.32781e-06	0	9.21472e-06	9.21477e-06	4.46491e-11	4.46491e-11
CDP_12DHX9E	8.71484e-06	8.71484e-06	0	8.60919e-06	8.60923e-06	4.1715e-11	4.1715e-11
LIP_PGDH9E	8.71484e-06	8.71484e-06	0	8.60919e-06	8.60923e-06	4.1715e-11	4.1715e-11
PG_DHX9E	8.71484e-06	8.71484e-06	0	8.60919e-06	8.60923e-06	4.1715e-11	4.1715e-11
LIP_SQDG16_1	8.71459e-06	8.71459e-06	0	8.60894e-06	8.60898e-06	4.17138e-11	4.17138e-11
biomass_12dgr	7.09393e-06	7.09393e-06	0	7.00793e-06	7.00796e-06	3.39563e-11	3.39563e-11
biomass_pgp	5.8454e-06	5.8454e-06	0	5.77453e-06	5.77456e-06	2.798e-11	2.798e-11
CDP_12DOD	3.88954e-06	3.88954e-06	0	3.84239e-06	3.84241e-06	1.86179e-11	1.86179e-11
PG_DOD	3.88954e-06	3.88954e-06	0	3.84239e-06	3.84241e-06	1.86179e-11	1.86179e-11
LIP_SQDG18	3.88943e-06	3.88943e-06	0	3.84228e-06	3.84229e-06	1.86174e-11	1.86174e-11
biomass_protein	3.09009e-06	3.09009e-06	0	3.05263e-06	3.05264e-06	1.47912e-11	1.47912e-11
GLU_GLUCYS	0	0	0	0	-4.32574e-27	-4.32574e-27	4.32574e-27
GLY_GSHSYN	0	0	0	0	-4.32446e-27	-4.32446e-27	4.32446e-27
CDP_12DAIH	0	0	0	0	0	0	0
CDP_12DDD	0	0	0	0	0	0	0
CDP_12DHXD	0	0	0	0	0	0	0
CDP_12DIPD	0	0	0	0	0	0	0
CDP_12DISOHD	0	0	0	0	0	0	0
CDP_12DITD	0	0	0	0	0	0	0
CDP_12DPDG	0	0	0	0	0	0	0
CDP_12DTD7E	0	0	0	0	0	0	0
SM_SHGD	0	0	0	0	0	0	0
CAR_ACOBAMP1	0	0	0	0	0	0	0
CAR_ACOBAMP2	0	0	0	0	0	0	0
CAR_COB2AM	0	0	0	0	0	0	0
CAR_COBAM	0	0	0	0	0	0	0
CAR_COBASYN	0	0	0	0	0	0	0
CAR_COBIISYN	0	0	0	0	0	0	0
CAR_cobyrinate	0	0	0	0	0	0	0
CAR_coprecor2	0	0	0	0	0	0	0
CAR_coprecor5b	0	0	0	0	0	0	0
CAR_coprecor6	0	0	0	0	0	0	0
CAR_coprecor7	0	0	0	0	0	0	0
CAR_coprecor8	0	0	0	0	0	0	0
CAR_FOSYN	0	0	0	0	0	0	0
CAR_hbyr	0	0	0	0	0	0	0
CAR_MenE	0	0	0	0	0	0	0
CAR_SELP	0	0	0	0	0	0	0
CAR_SHCHC	0	0	0	0	0	0	0
CAR_CoAcRED	0	0	0	0	0	0	0
EN_DMQNP	0	0	0	0	0	0	0
EN_FEDH2	0.132	0.132	0	0	0	0	0
EN_FMNRED	0	0	0	0	0	0	0
EN_FMNREDP	0	0	0	0	0	0	0
CAR_surE	0	0	0	0	0	0	0
CAR_14dhx_nth	0	0	0	0	0	0	0
CAR_14dih2ncoa	0	0	0	0	0	0	0
CAR_copreco3	0	0	0	0	0	0	0
CAR_coprecor4	0	0	0	0	0	0	0
CAR_coprecor5	0	0	0	0	0	0	0
CAR_coprecor6b	0	0	0	0	0	0	0
CAR_GSHRED	0	0	0	0	0	0	0
CAR_GSHREDN	0	0	0	0	0	0	0
CAR_NICAMD	0	0	0	0	0	0	0
CAR_NICPRT	0	0	0	0	0	0	0
CAR_OROMQ8	0	0	0	0	0	0	0
CAR_OROU8	0	0	0	0	0	0	0
CAR_precor3a	0	0	0	0	0	0	0
CAR_precor4	0	0	0	0	0	0	0
CAR_precor5	0	0	0	0	0	0	0
CAR_precor6	0	0	0	0	0	0	0
CAR_precor8	0	0	0	0	0	0	0
CAR_SFGH	0	0	0	0	0	0	0
CAR_ubiE	0	0	0	0	0	0	0
CAR_ubiE2	0	0	0	0	0	0	0
EX_bet	0	0	0	0	0	0	0
EX_biot	0	0	0	0	0	0	0
EX_ca2	0	0	0	-9.29074e-27	-9.29074e-27	0	0
EX_cobalt2	0	0	0	0	0	0	0
EX_cu2	0	0	0	0	0	0	0
EX_fe2	0	0	0	-1.17158e-19	-1.17158e-19	0	0
EX_fe3	0	0	0	0	0	0	0
EX_h2	0	0	0	0	0	0	0
EX_hco3	0	0	0	0	0	0	0
EX_k	0	0	0	0	0	0	0
EX_mn2	0	0	0	0	0	0	0
EX_n2	-0.132	-0.132	0	0	0	0	0
EX_na	0	0	0	2.78834e-26	2.78834e-26	0	0
EX_no2	0	0	0	0	0	0	0
EX_NO3	0	0	0	0	0	0	0
EX_proton	0	0	0	0	0	0	0
EX_urea	0	0	0	0	0	0	0
EX_zn2	0	0	0	0	0	0	0
FA_10M3HXDD	0	0	0	0	0	0	0
FA_10M3HXUD	0	0	0	0	0	0	0
FA_10MDD	0	0	0	0	0	0	0
FA_10MUD	0	0	0	0	0	0	0
FA_11M3HODD	0	0	0	0	0	0	0
FA_11MC12	0	0	0	0	0	0	0
FA_12M3HTD	0	0	0	0	0	0	0
FA_12M3HXTRID	0	0	0	0	0	0	0
FA_12MTD	0	0	0	0	0	0	0
FA_12MTRID	0	0	0	0	0	0	0
FA_13M3HXTD	0	0	0	0	0	0	0
FA_13MTD	0	0	0	0	0	0	0
FA_14M3HXHD	0	0	0	0	0	0	0
FA_14M3HXPD	0	0	0	0	0	0	0
FA_14MHD	0	0	0	0	0	0	0
FA_14MPD	0	0	0	0	0	0	0
FA_15M3HXHD	0	0	0	0	0	0	0
FA_15MHD	0	0	0	0	0	0	0
FA_2TCVE	0	0	0	0	0	0	0
FA_3HXV	0	0	0	0	0	0	0
FA_3OVE	0	0	0	0	0	0	0
FA_4M3HHX	0	0	0	0	0	0	0
FA_4M3HXP	0	0	0	0	0	0	0
FA_4MH	0	0	0	0	0	0	0
FA_4MP	0	0	0	0	0	0	0
FA_5M3HXH	0	0	0	0	0	0	0
FA_5MH	0	0	0	0	0	0	0
FA_5MO	0	0	0	0	0	0	0
FA_6M3HOHEP	0	0	0	0	0	0	0
FA_6M3HXO	0	0	0	0	0	0	0
FA_6MH	0	0	0	0	0	0	0
FA_7M3HO	0	0	0	0	0	0	0
FA_7MO	0	0	0	0	0	0	0
FA_8M3HD	0	0	0	0	0	0	0
FA_8M3HXN	0	0	0	0	0	0	0
FA_8MD	0	0	0	0	0	0	0
FA_8MN	0	0	0	0	0	0	0
FA_9M3HXD	0	0	0	0	0	0	0
FA_9MD	0	0	0	0	0	0	0
FA_ADH_Oct	0	0	0	0	0	0	0
FA_AONA	0	0	0	0	0	0	0
FA_NAGA1P	0	0	0	0	0	0	0
FA_palm	0	0	0	0	0	0	0
FA_palmol	0	0	0	0	0	0	0
FA_stear	0	0	0	0	0	0	0
FA_vacc	0	0	0	0	0	0	0
FA_vacc_acp	0	0	0	0	0	0	0
CARB_FPAL	0	0	0	0	0	0	0
CARB_GDMDH	0	0	0	0	0	0	0
CARB_GDPFSYN	0	0	0	0	0	0	0
CARB_glmM	0	0	0	0	0	0	0
CARB_M6PI	0	0	0	0	0	0	0
G3P_12DDDb	0	0	0	0	0	0	0
G3P_12DDDG3P	0	0	0	0	0	0	0
G3P_12DHX	0	0	0	0	0	0	0
G3P_12DIHD	0	0	0	0	0	0	0
G3P_12DIHDb	0	0	0	0	0	0	0
G3P_12DIP	0	0	0	0	0	0	0
G3P_12DIPDb	0	0	0	0	0	0	0
G3P_12DISOHD	0	0	0	0	0	0	0
G3P_12DISOHDb	0	0	0	0	0	0	0
G3P_12DISOHDc	0	0	0	0	0	0	0
G3P_12DISOPDb	0	0	0	0	0	0	0
G3P_12DITD	0	0	0	0	0	0	0
G3P_12DITDb	0	0	0	0	0	0	0
G3P_12DPDG	0	0	0	0	0	0	0
G3P_12DTD7E	0	0	0	0	0	0	0
G3P_12DTD7Eb	0	0	0	0	0	0	0
G3P_1AISOPDG3P	0	0	0	0	0	0	0
G3P_1DDG3P	0	0	0	0	0	0	0
G3P_1ISODG3P	0	0	0	0	0	0	0
G3P_1ISOHDG3P	0	0	0	0	0	0	0
G3P_1ISOHXG3P	0	0	0	0	0	0	0
G3P_1ITDG3P	0	0	0	0	0	0	0
G3P_1TD7EG3P	0	0	0	0	0	0	0
G3P_CPD15672	0	0	0	0	0	0	0
G3P_UDPHXM	0	0	0	0	0	0	0
GLU_5OPROA	0	0	0	0	0	0	0
GLU_GLURAC	0	0	0	0	0	0	0
GLX_3GKIN	0	0	0	0	0	0	0
GLX_4H2AKGA	0	0	0	0	0	0	0
GLX_4H2AKGALD	0	0	0	0	0	0	0
GLX_ADH_gly	0	0	0	0	0	0	0
GLX_ADH_imzac	0	0	0	0	0	0	0
GLX_DHLIPAM	0	0	0	0	0	0	0
GLX_GLGRAL	0	0	0	0	0	0	0
GLX_GLKIN	0	0	0	0	0	0	0
GLX_GLOR	0	0	0	0	0	0	0
GLX_GLYPOX	0	0	0	0	0	0	0
GLX_PADNCL	0	0	0	0	0	0	0
GLX_POCL	0	0	0	0	0	0	0
GLX_SGTAMN	0	0	0	0	0	0	0
GLX_SPA	0	0	0	0	0	0	0
GLY_ethacal	0	0	0	0	0	0	0
GLY_ethacalP	0	0	0	0	0	0	0
GLY_glmM	0	0	0	0	0	0	0
GLY_HEXK	0	0	0	0	0	0	0
GLY_KpsFGutQ	0	0	0	0	0	0	0
H_MK8	0	0	0	0	0	0	0
H_UB8	0	0	0	0	0	0	0
ILE_AKB	0	0	0	0	0	0	0
ILE_IBEN	0	0	0	0	0	0	0
LIP_10M3OUD	0	0	0	0	0	0	0
LIP_10MTDD2E	0	0	0	0	0	0	0
LIP_10MTU2E	0	0	0	0	0	0	0
LIP_11M3OD	0	0	0	0	0	0	0
LIP_11MTD2E	0	0	0	0	0	0	0
LIP_12M3ODDD	0	0	0	0	0	0	0
LIP_12M3OTD	0	0	0	0	0	0	0
LIP_12MTTD2E	0	0	0	0	0	0	0
LIP_12MTTRID2E	0	0	0	0	0	0	0
LIP_13M3OTD	0	0	0	0	0	0	0
LIP_13MTTD2E	0	0	0	0	0	0	0
LIP_14M3OHD	0	0	0	0	0	0	0
LIP_14M3OPD	0	0	0	0	0	0	0
LIP_14MTHD2E	0	0	0	0	0	0	0
LIP_14MTPD2E	0	0	0	0	0	0	0
LIP_15M3OHD	0	0	0	0	0	0	0
LIP_15MTHD2E	0	0	0	0	0	0	0
LIP_19M3O	0	0	0	0	0	0	0
LIP_2MBACP	0	0	0	0	0	0	0
LIP_4M3OH	0	0	0	0	0	0	0
LIP_4M3OP	0	0	0	0	0	0	0
LIP_4MTH2E	0	0	0	0	0	0	0
LIP_4MTP2E	0	0	0	0	0	0	0
LIP_5M3OH	0	0	0	0	0	0	0
LIP_5MTH2E	0	0	0	0	0	0	0
LIP_6M3OH	0	0	0	0	0	0	0
LIP_6M3OO	0	0	0	0	0	0	0
LIP_6MTH2E	0	0	0	0	0	0	0
LIP_6MTO2E	0	0	0	0	0	0	0
LIP_7M3OO	0	0	0	0	0	0	0
LIP_7MTO2E	0	0	0	0	0	0	0
LIP_8M3OD	0	0	0	0	0	0	0
LIP_8M3ON	0	0	0	0	0	0	0
LIP_8MTD2E	0	0	0	0	0	0	0
LIP_8MTNON2E	0	0	0	0	0	0	0
LIP_9M3OD	0	0	0	0	0	0	0
LIP_9MTD2E	0	0	0	0	0	0	0
LIP_ACMURL	0	0	0	0	0	0	0
LIP_AHCAR	0	0	0	0	0	0	0
LIP_AMCURAG	0	0	0	0	0	0	0
LIP_AMUDP	0	0	0	0	0	0	0
LIP_dTDPMOR	0	0	0	0	0	0	0
LIP_FA11COA	0	0	0	0	0	0	0
LIP_FA12COA	0	0	0	0	0	0	0
LIP_FA1COA	0	0	0	0	0	0	0
LIP_FA3COA	0	0	0	0	0	0	0
LIP_FA4COA	0	0	0	0	0	0	0
LIP_FA6COA	0	0	0	0	0	0	0
LIP_glmU	0	0	0	0	0	0	0
LIP_HCAR	0	0	0	0	0	0	0
LIP_IBACP	0	0	0	0	0	0	0
LIP_ISOVAL	0	0	0	0	0	0	0
LIP_IVA	0	0	0	0	0	0	0
LIP_LADIS	0	0	0	0	0	0	0
LIP_LIPX	0	0	0	0	0	0	0
LIP_mraY1	0	0	0	0	0	0	0
LIP_mraY2	0	0	0	0	0	0	0
LIP_murE	0	0	0	0	0	0	0
LIP_MYRT	0	0	0	0	0	0	0
LIP_NAG6P2E	0	0	0	0	0	0	0
LIP_PEPS	0	0	0	0	0	0	0
LIP_SCAR	0	0	0	0	0	0	0
LIP_UAMOR	0	0	0	0	0	0	0
LIP_UDPAAAL	0	0	0	0	0	0	0
LIP_UDPAEP	0	0	0	0	0	0	0
LIP_UDPETC1	0	0	0	0	0	0	0
LIP_UDPETC2	0	0	0	0	0	0	0
LIP_UDPG23A	0	0	0	0	0	0	0
LIP_UDPPP	0	0	0	0	0	0	0
LIP_UNAGLUEPI	0	0	0	0	0	0	0
LIP_ACMURA	0	0	0	0	0	0	0
LIP_GA6PDA	0	0	0	0	0	0	0
LIP_GDPEA	0	0	0	0	0	0	0
LIP_GLPGL	0	0	0	0	0	0	0
LYS_PIMPICO	0	0	0	0	0	0	0
LIP_CGPA	0	0	0	0	0	0	0
MET_AMDCL	0	0	0	0	0	0	0
MET_MTHRPD	0	0	0	0	0	0	0
N_AGMA	0	0	0	0	0	0	0
N_chIL	0.132	0.132	0	0	0	0	0
N_nirA	0	0	0	0	0	0	0
N_NO3R	0	0	0	0	0	0	0
N_truB	0	0	0	0	0	0	0
N_ure	0	0	0	0	0	0	0
NUC_ARDO	0	0	0	0	0	0	0
NUC_dIMP	0	0	0	0	0	0	0
NUC_DRIBK	0	0	0	0	0	0	0
NUC_DTDR35E	0	0	0	0	0	0	0
NUC_DTGLCDH	0	0	0	0	0	0	0
NUC_G1PTP	0	0	0	0	0	0	0
NUC_GSNRH	0	0	0	0	0	0	0
NUC_INSRH	0	0	0	0	0	0	0
NUC_ndk_AI	0	0	0	0	0	0	0
NUC_XTPPP	0	0	0	0	0	0	0
NUC_XTSRH	0	0	0	0	0	0	0
NUC_ADNSDA	0	0	0	0	0	0	0
NUC_DADNSDA	0	0	0	0	0	0	0
NUC_DRIB5P	0	0	0	0	0	0	0
NUC_MTAP	0	0	0	0	0	0	0
CAR_nadD2	0	0	0	0	0	0	0
NUC_NTD1	0	0	0	0	0	0	0
NUC_NTD10	0	0	0	0	0	0	0
NUC_NTD2	0	0	0	0	0	0	0
NUC_NTD3	0	0	0	0	0	0	0
NUC_NTD4	0	0	0	0	0	0	0
NUC_NTD5	0	0	0	0	0	0	0
NUC_NTD6	0	0	0	0	0	0	0
NUC_NTD8	0	0	0	0	0	0	0
NUC_NTD9	0	0	0	0	0	0	0
NUC_URPRT	0	0	0	0	0	0	0
EN_2DQ8	0	0	0	0	0	0	0
EN_MQ8	0	0	0	0	0	0	0
EN_UQ8	0	0	0	0	0	0	0
P_IP1	0	0	0	0	0	0	0
P_IP3	0	0	0	0	0	0	0
P_IP4	0	0	0	0	0	0	0
PEP_ppgdimer	0	0	0	0	0	0	0
PG_DIHDP	0	0	0	0	0	0	0
PG_DISOHD	0	0	0	0	0	0	0
PG_CPD15721	0	0	0	0	0	0	0
PG_DAIHD	0	0	0	0	0	0	0
PG_DDD	0	0	0	0	0	0	0
PG_DIAHDPS	0	0	0	0	0	0	0
PG_DIHD	0	0	0	0	0	0	0
PG_DIHDPS	0	0	0	0	0	0	0
PG_DIPD	0	0	0	0	0	0	0
PG_DIPDP	0	0	0	0	0	0	0
PG_DITD	0	0	0	0	0	0	0
PG_DTD7E	0	0	0	0	0	0	0
PG_PSDOD	0	0	0	0	0	0	0
PIG_2S5E6H3C1C	0	0	0	0	0	0	0
PIG_BILIRED	0	0	0	0	0	0	0
PIG_cobU_GTP_PP	0	0	0	0	0	0	0
PIG_CPPOROI	0	0	0	0	0	0	0
PIG_gcvT	0	0	0	0	0	0	0
PIG_hemE2	0	0	0	0	0	0	0
PIG_HOSYN	0	0	0	0	0	0	0
PIG_ISOHM	0	0	0	0	0	0	0
PIG_MTHPT	0	0	0	0	0	0	0
PIG_OSBZSYN	0	0	0	0	0	0	0
PIG_UPRGMT	0	0	0	0	0	0	0
CFIX_GLKIN	0	0	0	0	0	0	0
CFIX_PGMR1P	0	0	0	0	0	0	0
PUPY_5MCYTSDA	0	0	0	0	0	0	0
PUPY_C5MT	0	0	0	0	0	0	0
PUPY_CYTSDA	0	0	0	0	0	0	0
PUPY_DAKA	0	0	0	0	0	0	0
PUPY_NUDIXH	0	0	0	0	0	0	0
PUPY_PMPK	0	0	0	0	0	0	0
PUPY_THDG	0	0	0	0	0	0	0
PUPY_TMPKIN	0	0	0	0	0	0	0
PYR_ADHLALDD	0	0	0	0	0	0	0
PYR_ADHLALDL	0	0	0	0	0	0	0
PYR_LLACDH	0	0	0	0	0	0	0
AA_ASPARG	0	0	0	0	0	0	0
AA_bAHAN	0	0	0	0	0	0	0
AA_FMETDF	0	0	0	0	0	0	0
AA_GPOR	0	0	0	0	0	0	0
AA_SDPTA	0	0	0	0	0	0	0
AA_BIODEGP	0	0	0	0	0	0	0
AA_mtnA	0	0	0	0	0	0	0
AA_phhB	0	0	0	0	0	0	0
AA_SGDS	0	0	0	0	0	0	0
AA_THRP	0	0	0	0	0	0	0
AA_tynA	0	0	0	0	0	0	0
AA_tynA2	0	0	0	0	0	0	0
AGLY_GDH	0	0	0	0	0	0	0
SM_but	0	0	0	0	0	0	0
SM_butP	0	0	0	0	0	0	0
ARG_ARGDCX	0	0	0	0	0	0	0
ARG_SPMDSYN	0	0	0	0	0	0	0
ASP_ASPASE	0	0	0	0	0	0	0
CAR_BIOT	0	0	0	0	0	0	0
CAR_DTB	0	0	0	0	0	0	0
rxn_2o6mph	0	0	0	0	0	0	0
rxn_CDIGMP	0	0	0	0	0	0	0
rxn_CXMLDCX	0	0	0	0	0	0	0
S_ARDIO	0	0	0	0	0	0	0
S_OSHTL	0	0	0	0	0	0	0
S_PMOXRED	0	0	0	0	0	0	0
S_taur_so2	0	0	0	0	0	0	0
SER_SER	0	0	0	0	0	0	0
SM_AP4AP	0	0	0	0	0	0	0
SM_gshCG	0	0	0	0	0	0	0
SM_KDGPAL	0	0	0	0	0	0	0
SM_SACDH	0	0	0	0	0	0	0
SO_SORED	0	0	0	0	0	0	0
CARB_cdpglc_g1p	0	0	0	0	0	0	0
CARB_FRUK	0	0	0	0	0	0	0
CARB_udpglc_udpgcln	0	0	0	0	0	0	0
STE_squalene	0	0	0	0	0	0	0
TCA_FRED1	0	0	0	0	0	0	0
TCA_SF_ubi	0	0	0	0	0	0	0
TERP_14DHNOT	0	0	0	0	0	0	0
TERP_3OP4HXBZ	0	0	0	0	0	0	0
TERP_CHLY	0	0	0	0	0	0	0
TERP_HBZOT	0	0	0	0	0	0	0
TERP_HGGGT	0	0	0	0	0	0	0
TERP_HXPT	0	0	0	0	0	0	0
TERP_LYCO	0	0	0	0	0	0	0
TERP_PHENE	0	0	0	0	0	0	0
TERP_PHENE2	0	0	0	0	0	0	0
TERP_PHPYROX	0	0	0	0	0	0	0
TERP_PQ91	0	0	0	0	0	0	0
TERP_PQ92	0	0	0	0	0	0	0
TERP_SPP1	0	0	0	0	0	0	0
TERP_SPP2	0	0	0	0	0	0	0
TERP_UDPSYN	0	0	0	0	0	0	0
TERP_ZCARDS	0	0	0	0	0	0	0
TERP_ZCARDS2	0	0	0	0	0	0	0
TERP_ZCARDS3	0	0	0	0	0	0	0
TR_arsi	0	0	0	0	0	0	0
TR_bet	0	0	0	0	0	0	0
TR_biot	0	0	0	0	0	0	0
TR_cobalt2	0	0	0	0	0	0	0
TR_cu2_abc	0	0	0	0	0	0	0
TR_fe3	0	0	0	0	0	0	0
TR_h2	0	0	0	0	0	0	0
TR_k_ACT	0	0	0	0	0	0	0
TR_k_SYM	0	0	0	0	0	0	0
TR_mn2	0	0	0	0	0	0	0
TR_n2	0.132	0.132	0	0	0	0	0
TR_no2	0	0	0	0	0	0	0
TR_hco3	0	0	0	0	0	0	0
TR_pb2	0	0	0	0	0	0	0
TR_urea	0	0	0	0	0	0	0
TR_zn2	0	0	0	0	0	0	0
tRNA_fmt	0	0	0	0	0	0	0
trna_ggas	0	0	0	-6.7907e-19	-6.7907e-19	0	0
TYR_DHPG	0	0	0	0	0	0	0
VAL_3mop	0	0	0	0	0	0	0
VAL_4mop	0	0	0	0	0	0	0
VIT_246HOP	0	0	0	0	0	0	0
VIT_ACTCP	0	0	0	0	0	0	0
VIT_B12	0	0	0	0	0	0	0
VIT_BCOAL	0	0	0	0	0	0	0
VIT_BDTCP	0	0	0	0	0	0	0
VIT_cobS	0	0	0	0	0	0	0
VIT_E	0	0	0	0	0	0	0
VIT_E23DMPB	0	0	0	0	0	0	0
VIT_ECTCP	0	0	0	0	0	0	0
VIT_EDTCP	0	0	0	0	0	0	0
VIT_METHF	0	0	0	0	0	0	0
VIT_P5PS	0	0	0	0	0	0	0
VIT_pdxA	0	0	0	0	0	0	0
VIT_pdxA2	0	0	0	0	0	0	0
VIT_THFLGLU	0	0	0	0	0	0	0
VIT_THIPP2	0	0	0	0	0	0	0
